# Supplementary material for: Interlocking host and viral cis-regulatory networks drive Merkel cell carcinoma
Source: J Clin Invest. 2025 Dec 15;135(24):e188924. doi: 10.1172/JCI188924 (PMC12700541; doi:10.1172/JCI188924)
Supplement: Supplemental table 1 [file jci-135-188924-s010.xlsx]

## Sheet: MCC_SE_TFs.degree.matrix
Gene Symbol	Frequency of CRC (all MCC lines)	sumTotal	VPsum	VNsum	VPminVN	VPthresh	VNthresh	Sample_MKL-1_H3K27ac_014_C_HJH7GBGXY	Sample_MKL-2_H3K27ac_014_C_HJH7GBGXY	Sample_MS-1_H3K27ac_014_C_HJH7GBGXY	Sample_WaGa_H3K27ac_014_C_HJH7GBGXY	Sample_MCC13_H3K27ac_014_C_HJH7GBGXY	Sample_MCC26_H3K27ac_014_C_HJH7GBGXY	Sample_UISO_H3K27ac_014_C_HJH7GBGXY
SOX2	14	4.90124	3.94886	0.952381	2.99648	SOX2		1	1	0.979167	0.969697	0	0	0.952381
POU4F3	11	3.43446	3.43446	0	3.43446	POU4F3		0.894737	0.797297	0.833333	0.909091	0	0	0
INSM1	16	3.33651	3.33651	0	3.33651	INSM1		0.859649	0.878378	0.75	0.848485	0	0	0
NHLH1	6	3.2356	3.2356	0	3.2356	NHLH1		0.824561	0.702703	0.708333	1	0	0	0
ATOH1	6	2.97004	2.97004	0	2.97004	ATOH1		0.824561	0.581081	0.791667	0.772727	0	0	0
LHX3	5	2.91618	2.91618	0	2.91618	LHX3		0.701754	0.621622	0.729167	0.863636	0	0	0
HOXA7	5	3.46875	2.88904	0.57971	2.30933	HOXA7		0.719298	0.662162	0.75	0.757576	0	0.57971	0
KLF13	6	3.3883	2.75061	0.637681	2.11293	KLF13		0	0.932432	1	0.818182	0	0.637681	0
ISL1	16	2.66128	2.66128	0	2.66128	ISL1		0.684211	0.689189	0.666667	0.621212	0	0	0
TFAP2B	3	2.56449	2.56449	0	2.56449	TFAP2B		0.947368	0.783784	0	0.833333	0	0	0
NFIB	11	4.26494	2.49447	1.77047	0.724007	NFIB	NFIB	0.666667	0.608108	0.583333	0.636364	0.442308	0.637681	0.690476
SATB1	3	2.16367	2.16367	0	2.16367	SATB1		0.701754	0.689189	0	0.772727	0	0	0
MEF2D	3	2.06505	2.06505	0	2.06505	MEF2D		0.684211	0.608108	0	0.772727	0	0	0
TEAD1	4	2.05064	2.05064	0	2.05064	TEAD1		0.649123	0	0.583333	0.818182	0	0	0
E2F2	3	2.02562	2.02562	0	2.02562	E2F2		0.701754	0	0.6875	0.636364	0	0	0
GFI1	3	1.96511	1.96511	0	1.96511	GFI1		0.578947	0.689189	0	0.69697	0	0	0
SOX4	4	2.76514	1.93905	0.826087	1.11296	SOX4		0.649123	0.608108	0	0.681818	0	0.826087	0
JUNB	5	3.26766	1.72279	1.54487	0.177915	JUNB	JUNB	0.508772	0	0.5625	0.651515	0.711538	0	0.833333
TCF12	2	1.6553	1.6553	0	1.6553	TCF12		0	0	0.791667	0.863636	0	0	0
KLF16	4	3.16066	1.51597	1.64469	-0.128718	KLF16	KLF16	0	0.743243	0	0.772727	0.692308	0	0.952381
POU4F1	2	1.33547	1.33547	0	1.33547	POU4F1		0.754386	0.581081	0	0	0	0	0
THRA	3	1.30228	1.30228	0	1.30228			0.315789	0.486486	0.5	0	0	0	0
MNX1	2	1.25219	1.25219	0	1.25219	MNX1		0.54386	0	0.708333	0	0	0	0
MSC	2	1.2276	1.2276	0	1.2276	MSC		0.578947	0.648649	0	0	0	0	0
JUN	11	3.84077	1.17354	2.66722	-1.49368	JUN	JUN	0.578947	0.594595	0	0	0.884615	0.782609	1
MYT1	3	1.06588	1.06588	0	1.06588			0	0.378378	0.354167	0.333333	0	0	0
NFIA	2	1.05192	1.05192	0	1.05192			0.578947	0.472973	0	0	0	0	0
TLX3	5	1.03849	1.03849	0	1.03849			0	0.432432	0.333333	0.272727	0	0	0
TP73	2	1.00189	1.00189	0	1.00189			0	0	0.5625	0.439394	0	0	0
SMAD1	1	0.918919	0.918919	0	0.918919			0	0.918919	0	0	0	0	0
POU3F3	2	1.77679	0.895833	0.880952	0.014881			0	0	0.895833	0	0	0	0.880952
PROX1	2	0.873311	0.873311	0	0.873311			0	0.310811	0.5625	0	0	0	0
KLF7	1	0.863636	0.863636	0	0.863636			0	0	0	0.863636	0	0	0
SP3	1	0.851351	0.851351	0	0.851351			0	0.851351	0	0	0	0	0
CREB3L2	2	0.846591	0.846591	0	0.846591			0	0	0.4375	0.409091	0	0	0
POU4F2	3	0.824324	0.824324	0	0.824324			0	0.824324	0	0	0	0	0
E2F1	1	0.818182	0.818182	0	0.818182			0	0	0	0.818182	0	0	0
POU3F2	1	0.8125	0.8125	0	0.8125			0	0	0.8125	0	0	0	0
HOXA9	1	0.80303	0.80303	0	0.80303			0	0	0	0.80303	0	0	0
SREBF1	1	0.772727	0.772727	0	0.772727			0	0	0	0.772727	0	0	0
SP8	1	0.77027	0.77027	0	0.77027			0	0.77027	0	0	0	0	0
ATF5	1	0.757576	0.757576	0	0.757576			0	0	0	0.757576	0	0	0
PITX2	2	1.51923	0.75	0.769231	-0.0192308			0	0	0.75	0	0.769231	0	0
ALX1	1	0.743243	0.743243	0	0.743243			0	0.743243	0	0	0	0	0
PAX6	1	0.743243	0.743243	0	0.743243			0	0.743243	0	0	0	0	0
SPDEF	1	0.701754	0.701754	0	0.701754			0.701754	0	0	0	0	0	0
VEZF1	3	0.670589	0.670589	0	0.670589			0.157895	0.27027	0	0.242424	0	0	0
SATB2	2	0.664274	0.664274	0	0.664274			0.315789	0	0	0.348485	0	0	0
MAX	1	0.662162	0.662162	0	0.662162			0	0.662162	0	0	0	0	0
NR4A2	1	0.649123	0.649123	0	0.649123			0.649123	0	0	0	0	0	0
ISL2	1	0.648649	0.648649	0	0.648649			0	0.648649	0	0	0	0	0
HES6	3	0.62535	0.62535	0	0.62535			0.210526	0.202703	0	0.212121	0	0	0
SOX11	1	0.621622	0.621622	0	0.621622			0	0.621622	0	0	0	0	0
NR4A1	1	0.621212	0.621212	0	0.621212			0	0	0	0.621212	0	0	0
IRX2	1	0.614035	0.614035	0	0.614035			0.614035	0	0	0	0	0	0
DLX3	1	0.608108	0.608108	0	0.608108			0	0.608108	0	0	0	0	0
DBP	1	0.606061	0.606061	0	0.606061			0	0	0	0.606061	0	0	0
ELK4	1	0.594595	0.594595	0	0.594595			0	0.594595	0	0	0	0	0
FEV	1	0.560606	0.560606	0	0.560606			0	0	0	0.560606	0	0	0
MYC	11	2.21339	0.554054	1.65934	-1.10529		MYC	0	0.554054	0	0	0.730769	0	0.928571
ID3	6	1.5447	0.551387	0.993311	-0.441924			0.140351	0.202703	0.208333	0	0.384615	0.275362	0.333333
ALX3	1	0.545455	0.545455	0	0.545455			0	0	0	0.545455	0	0	0
RCOR2	3	0.533601	0.533601	0	0.533601			0.105263	0.216216	0	0.212121	0	0	0
ID2	3	0.792257	0.523026	0.269231	0.253796			0.210526	0	0.3125	0	0.269231	0	0
HEY2	1	0.520833	0.520833	0	0.520833			0	0	0.520833	0	0	0	0
NEUROD2	1	0.459459	0.459459	0	0.459459			0	0.459459	0	0	0	0	0
NEUROD4	1	0.395833	0.395833	0	0.395833			0	0	0.395833	0	0	0	0
HAND2	1	0.385965	0.385965	0	0.385965			0.385965	0	0	0	0	0	0
ARID1B	3	0.378788	0.378788	0	0.378788			0	0	0	0.378788	0	0	0
ZNF131	4	0.558897	0.368421	0.190476	0.177945			0.368421	0	0	0	0	0	0.190476
MYBL2	1	0.350877	0.350877	0	0.350877			0.350877	0	0	0	0	0	0
HES2	1	0.348485	0.348485	0	0.348485			0	0	0	0.348485	0	0	0
ZNF823	1	0.348485	0.348485	0	0.348485			0	0	0	0.348485	0	0	0
DMTF1	1	0.337838	0.337838	0	0.337838			0	0.337838	0	0	0	0	0
FOXP4	1	0.333333	0.333333	0	0.333333			0	0	0.333333	0	0	0	0
XBP1	1	0.315789	0.315789	0	0.315789			0.315789	0	0	0	0	0	0
NFIC	1	0.30303	0.30303	0	0.30303			0	0	0	0.30303	0	0	0
RFX8	1	0.297297	0.297297	0	0.297297			0	0.297297	0	0	0	0	0
DEAF1	1	0.272727	0.272727	0	0.272727			0	0	0	0.272727	0	0	0
BCL11A	1	0.270833	0.270833	0	0.270833			0	0	0.270833	0	0	0	0
ID1	4	0.554348	0.25	0.304348	-0.0543478			0	0	0.25	0	0	0.304348	0
TFCP2	1	0.243243	0.243243	0	0.243243			0	0.243243	0	0	0	0	0
BCL11B	1	0.242424	0.242424	0	0.242424			0	0	0	0.242424	0	0	0
ZBTB47	1	0.242424	0.242424	0	0.242424			0	0	0	0.242424	0	0	0
PEG3	1	0.22807	0.22807	0	0.22807			0.22807	0	0	0	0	0	0
KLF9	6	1.37012	0.166667	1.20346	-1.03679			0	0	0.166667	0	0.384615	0.318841	0.5
UBTF	1	0.136364	0.136364	0	0.136364			0	0	0	0.136364	0	0	0
FOXN3	1	0.108108	0.108108	0	0.108108			0	0.108108	0	0	0	0	0
ETS1	5	2.6777	0	2.6777	-2.6777		ETS1	0	0	0	0	0.788462	0.913043	0.97619
KLF6	5	0.963967	0	0.963967	-0.963967			0	0	0	0	0.173077	0.362319	0.428571
ZEB2	5	1.06474	0	1.06474	-1.06474			0	0	0	0	0.384615	0.275362	0.404762
FOXG1	4	1.66722	0	1.66722	-1.66722		FOXG1	0	0	0	0	0.884615	0.782609	0
HES1	4	2.13828	0	2.13828	-2.13828		HES1	0	0	0	0	0.519231	0.666667	0.952381
HIF1A	4	0.550725	0	0.550725	-0.550725			0	0	0	0	0	0.550725	0
ERF	3	1.36749	0	1.36749	-1.36749			0	0	0	0	0.5	0.391304	0.47619
STAT1	3	0.956522	0	0.956522	-0.956522			0	0	0	0	0	0.956522	0
TGIF1	3	1.99088	0	1.99088	-1.99088		TGIF1	0	0	0	0	0.673077	0.57971	0.738095
ZNF217	3	1.67543	0	1.67543	-1.67543		ZNF217	0	0	0	0	0.615385	0.536232	0.52381
FOSL2	2	1.41193	0	1.41193	-1.41193		FOSL2	0	0	0	0	0.730769	0.681159	0
MEIS2	2	0.608696	0	0.608696	-0.608696			0	0	0	0	0	0.608696	0
NFE2L1	2	0.507246	0	0.507246	-0.507246			0	0	0	0	0	0.507246	0
RARA	2	1.7879	0	1.7879	-1.7879		RARA	0	0	0	0	0.903846	0.884058	0
RARB	2	1.55713	0	1.55713	-1.55713		RARB	0	0	0	0	0.673077	0.884058	0
SMAD3	2	2	0	2	-2		SMAD3	0	0	0	0	1	1	0
TWIST1	2	0.695652	0	0.695652	-0.695652			0	0	0	0	0	0.695652	0
YBX1	2	1.21906	0	1.21906	-1.21906		YBX1	0	0	0	0	0.653846	0.565217	0
ZFHX3	2	0.544314	0	0.544314	-0.544314			0	0	0	0	0.326923	0.217391	0
ZNF423	2	0.666667	0	0.666667	-0.666667			0	0	0	0	0	0	0.666667
BCLAF1	1	0.304348	0	0.304348	-0.304348			0	0	0	0	0	0.304348	0
BHLHE40	1	0.761905	0	0.761905	-0.761905			0	0	0	0	0	0	0.761905
CREB3L1	1	0.538462	0	0.538462	-0.538462			0	0	0	0	0.538462	0	0
ETV1	1	0.547619	0	0.547619	-0.547619			0	0	0	0	0	0	0.547619
ETV4	1	0.619048	0	0.619048	-0.619048			0	0	0	0	0	0	0.619048
ETV5	1	0.595238	0	0.595238	-0.595238			0	0	0	0	0	0	0.595238
FOSL1	1	0.788462	0	0.788462	-0.788462			0	0	0	0	0.788462	0	0
FOXC2	1	0.695652	0	0.695652	-0.695652			0	0	0	0	0	0.695652	0
GLI3	1	0.928571	0	0.928571	-0.928571			0	0	0	0	0	0	0.928571
HEY1	1	0.5	0	0.5	-0.5			0	0	0	0	0	0	0.5
HNF1B	1	0.788462	0	0.788462	-0.788462			0	0	0	0	0.788462	0	0
HOPX	1	0.202899	0	0.202899	-0.202899			0	0	0	0	0	0.202899	0
HOXA4	1	0.681159	0	0.681159	-0.681159			0	0	0	0	0	0.681159	0
HOXA5	1	0.57971	0	0.57971	-0.57971			0	0	0	0	0	0.57971	0
IRX1	1	0.452381	0	0.452381	-0.452381			0	0	0	0	0	0	0.452381
MSX1	1	0.681159	0	0.681159	-0.681159			0	0	0	0	0	0.681159	0
NFE2L2	1	0.714286	0	0.714286	-0.714286			0	0	0	0	0	0	0.714286
NFYC	1	0.449275	0	0.449275	-0.449275			0	0	0	0	0	0.449275	0
NR2F2	1	0.594203	0	0.594203	-0.594203			0	0	0	0	0	0.594203	0
PBX1	1	0.797101	0	0.797101	-0.797101			0	0	0	0	0	0.797101	0
PKNOX2	1	0.833333	0	0.833333	-0.833333			0	0	0	0	0	0	0.833333
PRRX2	1	0.753623	0	0.753623	-0.753623			0	0	0	0	0	0.753623	0
RERE	1	0.318841	0	0.318841	-0.318841			0	0	0	0	0	0.318841	0
RUNX1	1	0.942308	0	0.942308	-0.942308			0	0	0	0	0.942308	0	0
SALL4	1	0.275362	0	0.275362	-0.275362			0	0	0	0	0	0.275362	0
SIX2	1	0.307692	0	0.307692	-0.307692			0	0	0	0	0.307692	0	0
SOX9	1	0.903846	0	0.903846	-0.903846			0	0	0	0	0.903846	0	0
TEAD3	1	0.826923	0	0.826923	-0.826923			0	0	0	0	0.826923	0	0
TSHZ1	1	0.26087	0	0.26087	-0.26087			0	0	0	0	0	0.26087	0
VAX1	1	0.642857	0	0.642857	-0.642857			0	0	0	0	0	0	0.642857
ZBTB2	1	0.404762	0	0.404762	-0.404762			0	0	0	0	0	0	0.404762
ZFHX4	1	0.192308	0	0.192308	-0.192308			0	0	0	0	0.192308	0	0
ZNF219	1	0.809524	0	0.809524	-0.809524			0	0	0	0	0	0	0.809524
ZNF281	1	0.304348	0	0.304348	-0.304348			0	0	0	0	0	0.304348	0
ZNF496	1	0.188406	0	0.188406	-0.188406			0	0	0	0	0	0.188406	0
ZNF516	1	0.289855	0	0.289855	-0.289855			0	0	0	0	0	0.289855	0

## Sheet: MCC_RNAseq_genes_FPKM
	MCC CR TF			MCC RNAseq FPKM
Gene	VPcoltron	VNcoltron	coltronany	VP.mean	VN.mean	MKL-1	MKL-2	WaGa	MS-1	MCC13	MCC26	UISO
AATF	0	0	0	44.5275	36.408	40.57	38.742	43.721	55.077	39.697	23.073	46.454
ABT1	0	0	0	16.32	20.589	20.208	11.808	17.521	15.743	17.884	18.559	25.324
ACTA1	0	0	0	0.415495	0.757311	0.17433	0.34511	0.68116	0.46138	0.73065	1.4865	0.054783
ACTB	0	0	0	1232.95	3332.37	1012.8	1380.4	1153.2	1385.4	4357.4	3630.4	2009.3
ACTL6A	0	0	0	78.3357	55.223	53.468	118.6	71.209	70.066	71.15	48.025	46.494
ACTL6B	0	0	0	56.7595	0.011461	58.245	78.427	72.577	17.789	0.018034	0	0.016349
ACTR3B	0	0	0	18.0063	6.1714	13.269	15.047	12.813	30.896	2.5889	7.4614	8.4639
ACTR5	0	0	0	16.2658	4.45603	15.984	10.469	20.935	17.675	3.5003	6.8348	3.033
ACTR6	0	0	0	31.7267	15.0547	19.608	29.002	46.407	31.89	19.042	13.809	12.313
ACTR8	0	0	0	7.3813	6.9068	9.2732	6.7372	9.7107	3.8041	8.5139	4.9736	7.2329
ACVR2A	0	0	0	6.41093	2.00129	3.8736	12.645	3.5405	5.5846	1.5228	3.5213	0.95977
ADNP	0	0	0	36.4633	26.4943	39.941	39.728	45.301	20.883	27.587	37.118	14.778
ADNP2	0	0	0	11.8972	7.4379	17.545	10.16	12.374	7.5097	8.8705	6.8753	6.5679
ADPGK	0	0	0	16.3525	22.2897	22.545	13.389	14.139	15.337	19.368	22.791	24.71
AEBP2	0	0	0	5.16322	7.49837	6.5819	4.4457	3.4497	6.1756	6.8589	9.3239	6.3123
AFF1	0	0	0	6.74657	3.41843	6.4022	8.715	5.7891	6.08	3.7998	4.2166	2.2389
AFF2	0	0	0	0.393527	0.125328	0.0035701	0.48535	0.020687	1.0645	0.038874	0.33711	0
AFF3	0	0	0	0.142442	2.09678	0.10206	0.066559	0.38308	0.018069	0.52847	5.7481	0.013767
AFF4	0	0	0	13.8678	9.91447	11.973	19.816	9.527	14.155	12.823	10.462	6.4584
AHR	0	0	0	0.0545711	5.0843	0	0.0036703	0.13285	0.081764	7.254	6.3313	1.6676
AIRE	0	0	0	0.029972	0.005727	0.019419	0.063306	0.037163	0	0.017181	0	0
AKAP17A	0	0	0	0	0	0	0	0	0	0	0	0
ALX1	0	0	0	35.966	1.53429	0.018597	106.78	37.038	0.02731	0.96607	3.6368	0
ALX3	0	0	0	14.2232	1.0102	27.378	8.9401	18.308	2.2665	0.6294	2.0263	0.37489
ALX4	0	0	0	0.0224597	1.08432	0.0053031	0.071638	0.0021697	0.010728	0.1257	2.6175	0.50976
ANP32A	0	0	0	102.904	75.151	103.39	95.436	102.18	110.61	80.806	88.344	56.303
AP2A1	0	0	0	24.8352	34.3243	20.489	19.566	35.479	23.807	39.324	22.933	40.716
APBB1	0	0	0	22.1543	16.148	29.602	23.029	23.455	12.531	19.061	14.714	14.669
AR	0	0	0	0.00249088	0.899385	0	0	0.0099635	0	0.019793	2.6756	0.0027607
ARC	0	0	0	10.2457	1.90607	4.3194	2.7543	9.7479	24.161	4.6785	0	1.0397
ARFGAP2	0	0	0	41.8575	29.0493	27.635	41.69	42.429	55.676	33.008	21.286	32.854
ARGFX	0	0	0	0.0033967	0.00149527	0.0020981	0.0045608	0.0040251	0.0029028	0	0	0.0044858
ARGFXP2	0	0	0	0.146919	0.0970537	0.20236	0.087915	0.11563	0.18177	0.011947	0.25754	0.021674
ARHGAP35	0	0	0	19.5712	9.35867	19.557	20.323	24.24	14.165	11.712	9.459	6.905
ARID1A	0	0	0	23.3155	10.2489	19.055	24.767	22.509	26.931	14.883	6.516	9.3476
ARID1B	0	0	0	12.904	7.1965	5.7687	8.6495	20.958	16.24	6.6089	13.052	1.9286
ARID2	0	0	0	7.81475	3.3184	6.2354	8.5232	9.5849	6.9155	3.5473	4.1231	2.2848
ARID3A	0	0	0	3.9783	2.11407	4.2191	2.2444	6.8331	2.6166	1.5156	2.5872	2.2394
ARID3B	0	0	0	4.4338	1.1945	5.448	3.3657	4.7924	4.1291	1.0187	1.8425	0.72229
ARID5A	0	0	0	2.88368	7.36597	3.3569	2.0161	2.7945	3.3672	6.2668	12.179	3.6521
ARID5B	0	0	0	1.00771	8.32217	0.48782	1.5142	1.5712	0.45761	10.966	10.876	3.1245
ARIH2	0	0	0	20.556	18.6113	32.445	14.089	23.704	11.986	19.485	17.031	19.318
ARNT	0	0	0	8.8656	11.4416	5.4025	11.096	7.8599	11.104	8.3837	18.832	7.109
ARNT2	0	0	0	8.3064	4.5572	8.5539	12.354	8.3542	3.9635	6.7228	6.8149	0.13389
ARNTL	0	0	0	6.71922	6.1072	3.6277	10.798	8.284	4.1672	4.2847	6.0483	7.9886
ARX	0	0	0	0.0280508	0.0042412	0	0	0.00091305	0.11129	0	0.012141	0.00058259
ASCL1	0	0	0	0.0770992	0.002368	0.0089253	0.00042169	0.18795	0.1111	0	0.007104	0
ASCL2	0	0	0	0	0.00242863	0	0	0	0	0.0072859	0	0
ASCL3	0	0	0	0.0611512	0	0.044815	0	0.16888	0.03091	0	0	0
ASF1A	0	0	0	17.3629	16.5067	10.776	9.9728	38.496	10.207	13.857	13.442	22.221
ASF1B	0	0	0	54.8185	40.7843	64.669	63.548	41.359	49.698	52.637	19.416	50.3
ASH1L	0	0	0	10.0234	5.6293	6.1062	12.258	8.9855	12.744	3.9998	9.0705	3.8176
ASH2L	0	0	0	15.357	22.074	10.276	25.573	13.9	11.679	20.404	14.814	31.004
ASXL1	0	0	0	21.4905	22.2867	21.421	19.639	27.069	17.833	20.755	34.32	11.785
ASXL2	0	0	0	6.01415	3.0109	3.5661	7.0046	6.9526	6.5333	1.9622	3.1624	3.9081
ASXL3	0	0	0	1.46807	0.0239717	1.2335	3.7529	0.0075891	0.87829	0.0035832	0.056637	0.011695
ATAD2	0	0	0	43.8905	21.58	44.942	52.873	46.563	31.184	27.821	14.225	22.694
ATAD2B	0	0	0	4.99377	1.9285	3.4603	6.5638	5.3327	4.6183	1.2521	2.7333	1.8001
ATAT1	0	0	0	13.0275	6.30253	11.283	12.109	17.57	11.148	6.142	10.449	2.3166
ATF1	0	0	0	5.727	8.75847	6.6391	5.0874	4.9837	6.1978	8.8926	9.2346	8.1482
ATF2	0	0	0	15.5742	9.70787	14.87	19.936	13.844	13.647	9.0027	13.959	6.1619
ATF3	0	0	0	8.62045	4.26813	18.593	5.9669	2.2779	7.644	3.6889	4.668	4.4475
ATF4	0	0	0	292.715	245.283	687.98	205.28	107.07	170.53	207.26	153.53	375.06
ATF5	0	0	0	264.625	29.429	826.34	37.212	127.15	67.799	22.326	12.769	53.192
ATF6	0	0	0	9.81373	11.409	14.164	10.914	7.6922	6.4847	8.4209	17.959	7.8471
ATF6B	0	0	0	36.9913	31.262	34.331	35.197	36.696	41.741	29.558	40.579	23.649
ATF7	0	0	0	13.021	11.595	11.409	17.709	9.5371	13.429	12.145	11.444	11.196
ATF7IP	0	0	0	22.7987	7.451	15.357	15.938	38.416	21.484	7.7012	9.9179	4.7339
ATF7IP2	0	0	0	0.00722322	0.0610943	0	0	0.024169	0.0047239	0.011153	0.17213	0
ATG4B	0	0	0	30.673	23.1083	31.051	33.234	23.362	35.045	25.945	22.252	21.128
ATM	0	0	0	6.20125	4.14313	6.4613	3.5235	7.7754	7.0448	5.096	4.0736	3.2598
ATN1	0	0	0	35.4433	46.3263	55.123	36.212	16.473	33.965	49.293	63.113	26.573
ATOH1	1	0	1	105.123	0.0335233	93.461	71.529	130.9	124.6	0	0	0.10057
ATOH7	0	0	0	4.77302	0.120003	4.9669	3.0834	9.805	1.2368	0.027309	0.18409	0.14861
ATR	0	0	0	4.51497	3.831	5.1857	2.7915	4.295	5.7877	3.4671	3.679	4.3469
ATRX	0	0	0	11.0334	5.98733	7.5447	14.585	11.326	10.678	7.0294	7.6733	3.2593
ATXN2	0	0	0	10.0989	11.2136	8.5839	11.106	10.816	9.8897	11.184	13.878	8.5788
ATXN7	0	0	0	2.54235	3.29967	3.6528	1.6329	3.3	1.5837	2.939	4.5073	2.4527
ATXN7L3	0	0	0	29.4352	26.4923	41.037	26.676	20.919	29.109	32.256	23.407	23.814
AURKB	0	0	0	43.5475	81.4397	77.462	20.349	42.206	34.173	132.56	50.423	61.336
BABAM1	0	0	0	42.0102	80.0363	41.504	40.142	50.395	36	81.879	78.432	79.798
BACH1	0	0	0	5.69987	10.0205	5.7973	3.7971	6.6543	6.5508	20.022	8.3803	1.6592
BACH2	0	0	0	1.0534	1.71845	2.0909	0.37694	0.30595	1.4398	0.011261	2.8352	2.3089
BANP	0	0	0	6.23843	6.39327	7.2216	5.5118	6.7024	5.5179	8.9173	5.2497	5.0128
BAP1	0	0	0	35.2702	26.6667	52.688	26.269	34.825	27.299	32.22	18.814	28.966
BARHL1	0	0	0	9.12478	0.00867633	0.063635	28.912	0	7.5235	0.007039	0.01899	0
BARHL2	0	0	0	3.0471	0.0291423	6.6349	1.296	0.01498	4.2425	0	0.087427	0
BARX1	0	0	0	6.28182	0.171421	0.2539	0.25858	2.3168	22.298	0.085004	0.42926	0
BARX2	0	0	0	0.00529684	0.294142	0.0032484	0.014117	0.00082765	0.0029943	0	0.86852	0.013905
BATF	0	0	0	0.00650225	0	0	0	0.026009	0	0	0	0
BATF3	0	0	0	0.430507	3.80179	0.83102	0.40888	0.3207	0.16143	4.4896	6.4426	0.47317
BAZ1A	0	0	0	33.282	12.2451	24.815	23.528	50.441	34.344	18.58	8.2518	9.9035
BAZ1B	0	0	0	48.6803	28.902	51.393	56.136	42.239	44.953	37.551	27.658	21.497
BAZ2A	0	0	0	16.042	7.93647	12.266	19.101	14.854	17.947	8.6781	8.6059	6.5254
BAZ2B	0	0	0	0.173657	0.0984013	0.061378	0.19057	0.19305	0.24963	0.16936	0.097708	0.028136
BCL11A	0	0	0	5.63615	1.1586	6.4652	2.5315	3.5179	10.03	0.80634	2.6512	0.018254
BCL11B	0	0	0	11.8559	0.138611	10.59	6.3788	22.162	8.2929	0.022093	0.33937	0.054369
BCL3	0	0	0	0.0592098	10.5529	0.012239	0.013298	0.15207	0.059232	8.354	6.1748	17.13
BCL6	0	0	0	0.0845357	5.22313	0.0070745	0.28512	0.0067773	0.039171	8.8551	5.1248	1.6895
BCLAF1	0	0	0	43.6105	21.3563	30.266	30.861	68.513	44.802	21.551	21.701	20.817
BHLHE22	0	0	0	7.23607	0.121444	1.6921	10.358	3.1982	13.696	0.0040521	0.18287	0.17741
BHLHE40	0	0	0	3.24429	12.7981	9.0536	0.4771	0.23096	3.2155	15.974	3.9414	18.479
BHLHE41	0	0	0	0.214027	1.36898	0.079796	0.08879	0.0054637	0.68206	2.386	1.5564	0.16454
BLOC1S1	0	0	0	64.7078	95.0367	57.589	91.917	28.985	80.34	112.57	78.793	93.747
BLZF1	0	0	0	8.17192	12.2967	6.5037	8.0505	8.8848	9.2487	9.0009	19.515	8.3743
BMI1	0	0	0	14.6812	8.49633	14.36	12.161	23.896	8.3076	4.7993	15.377	5.3127
BNC1	0	0	0	0.00110885	0.565157	0	0	0.0044354	0	1.0583	0.63717	0
BNC2	0	0	0	0.041785	1.04248	0.038796	0.056823	0.046278	0.025243	1.3972	1.7105	0.019751
BPTF	0	0	0	14.1403	7.28063	12.372	14.308	13.118	16.763	7.516	8.3597	5.9662
BRCA1	0	0	0	14.3956	5.45227	21.135	9.5285	16.279	10.64	5.1521	3.1196	8.0851
BRCA2	0	0	0	1.94932	0.829253	3.6452	1.0879	1.9415	1.1227	0.86327	0.64275	0.98174
BRCC3	0	0	0	11.5317	9.85703	9.323	12.95	14.18	9.6736	10.238	6.1051	13.228
BRD1	0	0	0	20.229	8.7283	24.151	19.409	17.013	20.343	9.6894	9.3733	7.1222
BRD2	0	0	0	116.502	56.2017	110.41	110.63	111.99	132.98	59.859	55.415	53.331
BRD3	0	0	0	19.5162	11.4851	21.872	19.608	23.893	12.692	10.117	19.939	4.3994
BRD4	0	0	0	19.9813	14.5743	18.614	14.684	22.849	23.778	15.939	14.616	13.168
BRD7	0	0	0	12.631	7.15287	15.67	13.737	15.676	5.4408	7.6919	5.9261	7.8406
BRD8	0	0	0	42.7373	25.9347	47.065	33.339	43.301	47.244	36.629	21.988	19.187
BRD9	0	0	0	64.9115	28.0917	28.861	181.75	25.726	23.309	23.444	40.845	19.986
BRDT	0	0	0	0	0	0	0	0	0	0	0	0
BRE	0	0	0	10.8672	36.5253	7.6978	12.762	11.231	11.778	36.522	29.534	43.52
BRF1	0	0	0	21.5048	15.6567	24.162	16.98	23.593	21.284	11.045	19.282	16.643
BRPF1	0	0	0	13.4881	7.88403	23.461	7.0599	15.931	7.5005	8.9896	5.7216	8.9409
BRPF3	0	0	0	18.8798	8.13977	10.687	33.106	18.184	13.542	9.4095	10.252	4.7578
BRWD1	0	0	0	16.651	6.21457	17.426	16.016	15.7	17.462	4.66	6.2596	7.7241
BRWD3	0	0	0	3.61252	1.755	3.0063	4.2286	3.921	3.2942	1.5377	2.6905	1.0368
BSX	0	0	0	0	0	0	0	0	0	0	0	0
BTAF1	0	0	0	13.7527	7.10877	18.552	9.6109	16.233	10.615	8.1906	5.5107	7.625
BTBD3	0	0	0	15.7797	15.7971	15.407	23.043	13.247	11.422	10.766	33.62	3.0054
BTF3	0	0	0	306.852	506.27	390.52	280.07	249.99	306.83	418.75	373.46	726.6
BTF3P11	0	0	0	0.0599692	0.134316	0.059158	0.066994	0.072592	0.041133	0.12196	0.071648	0.20934
C14orf169	0	0	0	14.375	8.23233	15.52	12.967	17.291	11.722	10.389	6.8923	7.4157
CAND1	0	0	0	41.4202	22.1603	31.753	47.906	47.153	38.869	24.489	21.816	20.176
CARM1	0	0	0	25.5748	22.3097	19.503	24.99	25.138	32.668	19.376	16.181	31.372
CASK	0	0	0	5.05503	4.38123	4.8003	5.4678	5.4894	4.4626	6.1285	4.0445	2.9707
CASZ1	0	0	0	18.4481	1.15161	13.271	6.9035	21.176	32.442	0.6184	0.48682	2.3496
CBFA2T3	0	0	0	11.6984	0.0149066	4.5923	0.4681	24.79	16.943	0.0094045	0.029631	0.0056844
CBX1	0	0	0	103.677	59.3787	129.67	102.93	75.267	106.84	85.781	56.377	35.978
CBX2	0	0	0	43.1977	11.6483	55.593	28.113	33.712	55.373	8.689	16.16	10.096
CBX3	0	0	0	100.046	109.86	85.211	115.18	111.76	88.033	122.97	103.14	103.47
CBX4	0	0	0	25.4855	12.3686	62.86	5.6727	7.6923	25.717	9.7479	15.073	12.285
CBX5	0	0	0	43.1943	16.0393	33.498	52.854	56.075	30.35	23.749	12.708	11.661
CBX6	0	0	0	28.3455	18.8254	19.939	23.135	25.326	44.982	26.124	22.993	7.3592
CBX7	0	0	0	4.60928	2.04565	5.0664	3.5609	2.725	7.0848	2.1812	3.1438	0.81196
CBX8	0	0	0	13.7359	9.18353	21.784	9.1805	5.724	18.255	7.4312	12.87	7.2494
CCT4	0	0	0	122.28	150.578	112.04	101.56	133.89	141.63	180.64	71.105	199.99
CDC6	0	0	0	30.779	26.959	32.794	28.811	33.059	28.452	33.393	17.424	30.06
CDK17	0	0	0	4.6574	7.19093	4.4332	5.1106	2.2867	6.7991	9.1927	5.5915	6.7886
CDK3	0	0	0	7.70105	2.57697	11.361	4.5171	5.4919	9.4342	2.539	2.4427	2.7492
CDK5	0	0	0	24.5153	30.6643	16.299	28.755	19.148	33.859	25.016	37.384	29.593
CDK7	0	0	0	4.1425	16.141	3.6614	4.0286	4.9464	3.9336	17.075	12.866	18.482
CDK8	0	0	0	12.78	6.59347	12.006	24.431	9.4662	5.2168	6.5036	6.782	6.4948
CDR2	0	0	0	6.53707	22.0813	9.1731	3.879	4.9689	8.1273	22.669	30.377	13.198
CDX1	0	0	0	0.000223863	0.017178	0	0	0	0.00089545	0	0.051534	0
CDX2	0	0	0	0.00023689	0.32616	0.00094756	0	0	0	0.0055889	0.97289	0
CDX4	0	0	0	0	0	0	0	0	0	0	0	0
CDY1	0	0	0	0	0	0	0	0	0	0	0	0
CDY1B	0	0	0	0	0	0	0	0	0	0	0	0
CDY2A	0	0	0	0	0	0	0	0	0	0	0	0
CDY2B	0	0	0	0	0	0	0	0	0	0	0	0
CDYL	0	0	0	7.0497	10.2866	11.427	6.306	7.9011	2.5647	9.0629	10.368	11.429
CDYL2	0	0	0	4.28428	1.555	6.3813	3.5884	4.7192	2.4482	1.1137	2.4327	1.1186
CEBPA	0	0	0	0.770259	3.62797	1.1574	0.018228	1.4936	0.41181	3.1013	2.203	5.5796
CEBPB	0	0	0	7.13708	13.384	20.004	1.7561	3.014	3.7742	4.9156	27.926	7.3105
CEBPD	0	0	0	3.3511	6.9973	2.1463	5.1036	4.8451	1.3094	6.7463	7.0599	7.1857
CEBPE	0	0	0	0	0.00297147	0	0	0	0	0.0089144	0	0
CEBPG	0	0	0	44.193	17.19	81.279	35.956	38.032	21.505	16.057	11.554	23.959
CEBPZ	0	0	0	35.8842	36.54	34.362	31.775	37.796	39.604	40.101	32.985	36.534
CECR2	0	0	0	4.03975	0.874303	6.4929	1.7269	4.3392	3.6	0.0068082	0.21	2.4061
CECR6	0	0	0	12.7844	0.239374	16.989	17.142	10.363	6.6436	0.21114	0.077752	0.42923
CELF3	0	0	0	7.55265	0.0143503	4.9684	10.082	9.692	5.4682	0.0093429	0.025238	0.00847
CENPA	0	0	0	21.1295	15.0313	13.797	30.17	16.573	23.978	16.575	12.341	16.178
CENPB	0	0	0	50.3905	51.785	56.775	55.706	43.1	45.981	42.836	58.978	53.541
CENPE	0	0	0	10.8995	8.40113	5.306	14.954	10.608	12.73	11.741	4.7687	8.6937
CENPF	0	0	0	26.819	20.6393	17.621	33.766	22.267	33.622	15.148	33.711	13.059
CENPH	0	0	0	24.7508	24.3033	26.921	27.627	21.588	22.867	25.716	16.869	30.325
CENPI	0	0	0	6.6599	4.86183	3.6872	8.8074	7.0593	7.0857	6.5883	2.4388	5.5584
CENPJ	0	0	0	9.93437	4.38413	13.163	14.612	8.3928	3.5697	6.2538	3.9281	2.9705
CENPK	0	0	0	17.8525	21.5513	21.662	21.184	15.093	13.471	31.099	14.395	19.16
CENPL	0	0	0	7.3719	7.64437	6.5841	8.1757	6.5499	8.1779	7.3483	8.8226	6.7622
CENPM	0	0	0	50.311	30.963	83.94	40.505	29.825	46.974	36.257	10.474	46.158
CENPN	0	0	0	12.9374	24.1367	11.847	18.749	11.678	9.4754	33.562	20.583	18.265
CENPO	0	0	0	17.1215	16.4597	18.954	18.611	14.506	16.415	19.04	3.665	26.674
CENPP	0	0	0	4.9203	1.73714	5.7086	5.1161	4.2373	4.6192	1.6611	0.64591	2.9044
CENPQ	0	0	0	7.87345	14.716	7.5046	6.7494	8.859	8.3808	20.319	16.842	6.9869
CENPT	0	0	0	23.0813	20.0277	31.76	25.224	22.895	12.446	21.566	22.876	15.641
CENPV	0	0	0	50.9425	25.5507	73.627	41.26	57.831	31.052	33.333	12.985	30.334
CENPW	0	0	0	18.244	31.4683	13.563	13.819	24.164	21.43	38.482	24.692	31.231
CHAF1A	0	0	0	38.7705	23.5157	65.77	26.645	34.335	28.332	30.792	15.028	24.727
CHD1	0	0	0	10.1581	8.91247	12.8	11.037	5.3334	11.462	10.545	9.2179	6.9745
CHD1L	0	0	0	14.2392	20.4463	15.482	11.842	11.047	18.586	12.7	20.624	28.015
CHD2	0	0	0	18.0985	8.32043	17.11	18.229	21.442	15.613	8.8528	9.6023	6.5062
CHD3	0	0	0	32.8765	28.5763	21.232	17.475	58.282	34.517	31.297	34.901	19.531
CHD4	0	0	0	84.3653	40.6637	75.483	85.425	80.575	95.978	39.347	43.157	39.487
CHD5	0	0	0	2.47379	2.60218	1.5311	0.19006	1.7119	6.4621	0.12681	0.17503	7.5047
CHD6	0	0	0	9.9014	4.77113	8.5943	8.9603	13.328	8.723	3.6305	8.9865	1.6964
CHD7	0	0	0	13.6958	5.88493	14.946	14.078	13.806	11.953	2.9347	4.2221	10.498
CHD8	0	0	0	21.1873	13.8863	16.68	18.16	28.959	20.95	16.645	14.693	10.321
CHRAC1	0	0	0	15.764	18.731	15.335	16.271	16.258	15.192	18.794	16.486	20.913
CHUK	0	0	0	11.4915	10.5953	7.7629	12.8	12.928	12.475	14.543	8.7172	8.5256
CIAO1	0	0	0	35.6115	28.5837	47.05	32.434	28.968	33.994	24.642	33.569	27.54
CIC	0	0	0	39.6028	12.5661	30.371	35.538	48.901	43.601	14.61	8.8002	14.288
CIITA	0	0	0	0.00615898	0.00486333	0	0.01676	0.0078759	0	0	0.01459	0
CIR1	0	0	0	18.183	19.794	26.315	14.042	16.464	15.911	18.923	24.142	16.317
CITED1	0	0	0	6.34757	1.31651	6.802	7.1664	8.8919	2.53	0.55584	0.54548	2.8482
CITED2	0	0	0	18.082	48.6872	18.702	17.006	16.388	20.232	108.41	28.889	8.7627
CLOCK	0	0	0	2.6661	2.4483	2.9102	4.0844	1.3725	2.2973	2.3819	1.9251	3.0379
CNBP	0	0	0	116.386	106.668	130.83	119.85	95.174	119.69	121.35	69.925	128.73
CNOT3	0	0	0	25.456	20.3413	21.395	28.465	24.723	27.241	21.726	19.573	19.725
CNOT4	0	0	0	8.0673	6.45373	6.7726	6.4552	6.9514	12.09	5.8385	8.4152	5.1075
CNOT8	0	0	0	36.5968	20.3323	42.395	36.312	37.959	29.721	21.101	20.451	19.445
CNPY3	0	0	0	43.1675	30.9107	53.472	31.429	47.025	40.744	22.472	46.368	23.892
COPS2	0	0	0	22.7645	28.2283	21.108	22.811	22.821	24.318	26.453	18.421	39.811
COPS5	0	0	0	45.8633	66.4923	32.034	39.812	72.295	39.312	53.14	55.724	90.613
CORO1A	0	0	0	15.439	24.2406	10.426	30.639	10.734	9.9571	7.0793	1.3855	64.257
CREB1	0	0	0	11.7381	5.97673	6.9406	15.909	14.308	9.7949	6.8205	6.5189	4.5908
CREB3	0	0	0	12.173	22.886	11.009	18.138	8.9051	10.64	31.81	18.387	18.461
CREB3L1	0	0	0	0.159197	14.776	0.12998	0.13242	0.24892	0.12547	7.6541	1.7329	34.941
CREB5	0	0	0	0.14645	3.48187	0.013625	0.43762	0.0050947	0.12946	3.9186	5.4499	1.0771
CREBBP	0	0	0	10.0483	7.9782	8.5391	12.492	9.7721	9.3898	8.4215	12.22	3.2931
CREBL2	0	0	0	15.3985	9.2013	20.399	18.928	10.871	11.396	6.9596	7.8323	12.812
CREBZF	0	0	0	28.8727	8.53353	30.936	35.869	23.797	24.889	8.1137	13.697	3.7899
CREG1	0	0	0	15.9809	29.1721	30.385	8.6237	7.109	17.806	6.0844	64.079	17.353
CREM	0	0	0	5.22532	12.0127	6.4764	4.5471	7.0359	2.8419	15.848	9.065	11.125
CRIP1	0	0	0	197.661	131.784	260.55	109.09	18.442	402.56	393.23	0.88326	1.2386
CRIP2	0	0	0	39.444	145.326	55.607	4.5439	10.463	87.162	127.24	50.938	257.8
CRX	0	0	0	0.00143714	0.00230397	0.00059806	0.0013	0.0026765	0.001174	0.0031028	0.0038091	0
CSNK2A1	0	0	0	30.2925	34.8473	24.158	26.831	36.881	33.3	26.426	49.718	28.398
CSRP1	0	0	0	63.8372	226.935	31.818	91.866	30.065	101.6	246.49	348.37	85.946
CSRP2	0	0	0	46.6212	30.9892	69.726	70.517	19.999	26.243	28.324	57.911	6.7326
CSRP3	0	0	0	0.287725	0.176641	0.24408	0.3817	0.3071	0.21802	0.093712	0.18352	0.25269
CTCF	0	0	0	29.6515	16.4167	29.582	36.708	28.713	23.603	17.909	14.267	17.074
CTNNB1	0	0	0	65.6508	86.953	59.82	69.53	81.684	51.569	106.3	67.149	87.41
CUX1	0	0	0	19.7885	17.6277	13.81	39.166	11.58	14.598	14.698	27.448	10.737
CUX2	0	0	0	1.8287	0.526057	1.8902	0.0044545	4.6695	0.75063	0.0047861	1.5701	0.0032853
CXXC1	0	0	0	28.3245	18.8253	35.444	27.44	33.843	16.571	17.651	17.996	20.829
DACH1	0	0	0	48.6437	3.36272	43.628	75.78	48.187	26.98	0.17217	1.2598	8.6562
DAPK3	0	0	0	22.262	31.7217	23.251	20.147	22.257	23.393	42.696	31.3	21.169
DAXX	0	0	0	52.3683	46.4327	55.514	50.161	61.307	42.491	55.672	56.695	26.931
DBP	0	0	0	13.4168	2.41939	22.861	9.2013	10.275	11.33	0.97318	3.7015	2.5835
DBX1	0	0	0	0.265799	0	0.024389	1.0367	0	0.0021059	0	0	0
DBX2	0	0	0	0.0233634	0.05792	0	0.087862	0	0.0055915	0	0.17376	0
DCP1A	0	0	0	6.78315	4.19973	6.6457	6.2917	7.3324	6.8628	4.4212	4.5184	3.6596
DDIT3	0	0	0	43.711	24.151	110.29	21.551	22.074	20.929	37.202	15.949	19.302
DEAF1	0	0	0	18.096	20.1847	18.162	23.236	17.463	13.523	22.882	15.884	21.788
DENND4A	0	0	0	4.6455	2.5132	3.6076	6.0394	4.2185	4.7165	2.8843	2.7739	1.8814
DEPDC7	0	0	0	4.46463	7.1815	0.96891	3.9689	7.218	5.7027	9.6488	4.1051	7.7906
DIDO1	0	0	0	32.807	23.367	45.268	26.045	31.72	28.195	11.959	45.576	12.566
DLX1	0	0	0	0.0281308	11.7586	0.041123	0	0	0.0714	6.4738	16.614	12.188
DLX2	0	0	0	0.0455425	4.42503	0.02906	0.05263	0	0.10048	2.9981	8.3686	1.9084
DLX3	0	0	0	29.3465	0.504747	26.283	38.976	11.764	40.363	0.1702	1.108	0.23604
DLX4	0	0	0	43.6795	2.59043	44.078	71.689	16.943	42.008	0.78348	6.759	0.2288
DLX5	0	0	0	8.74315	10.3717	4.2705	11.546	0.095105	19.061	0	21.046	10.069
DLX6	0	0	0	6.8841	7.3783	7.0885	8.1774	0.046486	12.224	0.0076855	13.033	9.0942
DMAP1	0	0	0	21.7913	19.0653	15.003	23.917	21.56	26.685	22.139	15.41	19.647
DMBX1	0	0	0	0.302484	0.452847	0.015265	0.93734	0.24149	0.015842	0.47438	0.85149	0.032671
DMRT1	0	0	0	0	0.42367	0	0	0	0	0	1.2687	0.0023103
DMRT2	0	0	0	0.103	0.06035	0	0	0	0.412	0	0.18105	0
DMRTA2	0	0	0	0.126753	1.57371	0.035374	0	0.0067776	0.46486	0	0.48433	4.2368
DMRTC1	0	0	0	0.0122495	0.0171712	0	0.048998	0	0	0.0066607	0.044853	0
DMTF1	0	0	0	28.9663	16.2424	35.96	26.477	30.078	23.35	14.909	23.955	9.8633
DNA2	0	0	0	8.85608	4.30467	12.155	5.1606	11.645	6.4637	5.0297	3.6995	4.1848
DNMT1	0	0	0	72.9363	42.5003	74.522	64.148	85.767	67.308	56.12	32.721	38.66
DNMT3A	0	0	0	21.079	8.27497	24.246	20.747	17.742	21.581	9.8949	11.86	3.07
DNMT3B	0	0	0	2.96842	2.568	3.8131	3.626	2.5924	1.8422	1.9541	3.1524	2.5975
DNMT3L	0	0	0	0.00556655	0.00512833	0	0	0.012912	0.0093542	0	0	0.015385
DOT1L	0	0	0	16.3963	8.24947	17.038	12.66	18.916	16.971	7.6256	9.5152	7.6076
DPF1	0	0	0	3.2021	1.78255	3.7187	2.7133	4.7644	1.612	2.3615	0.44955	2.5366
DPF2	0	0	0	27.707	29.231	21.689	27.921	32.176	29.042	23.355	43.147	21.191
DPF3	0	0	0	1.39357	0.919879	0.12106	2.4515	2.8303	0.17144	2.324	0.050246	0.38539
DPRX	0	0	0	0	0.00887833	0	0	0	0	0.026635	0	0
DPRXP4	0	0	0	0.133597	0.140558	0.13017	0.047077	0.32721	0.02993	0.077013	0.34466	0
DPY30	0	0	0	90.584	63.9977	90.238	94.36	99.015	78.723	56.86	78.809	56.324
DR1	0	0	0	22.8087	20.902	19.695	25.694	20.267	25.579	26.802	18.961	16.943
DRAP1	0	0	0	54.0445	159.077	45.661	60.258	59.701	50.558	185.39	107.81	184.03
DRGX	0	0	0	22.5245	0	14.619	13.016	20.504	41.959	0	0	0
DSN1	0	0	0	29.5407	18.8193	36.879	24.584	34.693	22.007	21.94	21.414	13.104
DTX2	0	0	0	3.37185	5.0507	3.5346	3.2578	2.6728	4.0222	3.8443	8.422	2.8858
DTX3L	0	0	0	1.39964	6.15227	0	1.853	0.010557	3.735	3.8551	4.719	9.8827
DUXA	0	0	0	0.00365023	0.00235793	0.0038317	0.0035237	0.00051782	0.0067277	0.0019118	0.005162	0
E2F1	0	0	0	84.3125	20.195	135.97	61.635	80.99	58.655	18.389	24.942	17.254
E2F2	1	0	1	31.3012	3.17637	38.699	28.2	30.161	28.145	2.5236	3.3952	3.6103
E2F3	0	0	0	20.642	13.1549	13.647	17.386	29.691	21.844	13.458	17.235	8.7717
E2F4	0	0	0	32.2298	38.9047	39.475	33.264	30.972	25.208	33.793	49.414	33.507
E2F5	0	0	0	7.85872	5.6805	10.637	6.2715	10.471	4.0554	7.0555	7.0733	2.9127
E2F6	0	0	0	5.62692	4.8553	7.9266	5.405	4.8295	4.3466	4.6727	4.5757	5.3175
E4F1	0	0	0	21.4522	15.6207	24.788	17.119	20.642	23.26	12.648	17.81	16.404
EBF1	0	0	0	11.4427	1.96267	12.421	5.2687	14.867	13.214	0.054993	5.7208	0.11222
EBF4	0	0	0	0.992107	6.37277	1.507	0.17168	0.61665	1.6731	1.9652	14.948	2.2051
ECD	0	0	0	12.0285	22.1813	11.04	10.627	16.016	10.431	23.621	20.164	22.759
EED	0	0	0	19.058	15.6207	14.648	26.292	17.134	18.158	19.177	15.073	12.612
EGLN2	0	0	0	31.2248	36.1093	37.401	23.703	33.639	30.156	37.808	23.459	47.061
EGR1	0	0	0	9.39013	5.10189	3.8349	5.0511	0.086527	28.588	14.329	0.53091	0.44576
EGR2	0	0	0	0.0292915	0.902009	0.017605	0.079359	0	0.020202	0.2683	0.065427	2.3723
EGR3	0	0	0	0.0753362	0.103112	0.066061	0.060004	0	0.17528	0.29075	0.01753	0.0010557
EGR4	0	0	0	0.0175287	0.03835	0	0.044169	0	0.025946	0.055324	0.059726	0
EHF	0	0	0	0.0590918	0.00282763	0.0039373	0.23243	0	0	0.0053481	0.0031348	0
EHMT1	0	0	0	21.374	12.973	21.097	20.724	23.081	20.594	12.207	15.645	11.067
EHMT2	0	0	0	38.66	22.6507	35.988	42.597	39.661	36.394	21.019	29.076	17.857
ELF1	0	0	0	2.45078	4.29503	1.9996	1.9584	4.4155	1.4296	5.0734	5.3584	2.4533
ELF2	0	0	0	25.8962	12.8902	28.903	24.375	27.441	22.866	11.901	17.728	9.0415
ELF3	0	0	0	0.35545	0.47099	0.65037	0.21162	0.006661	0.55315	0.41829	0.74182	0.25286
ELF4	0	0	0	14.0783	7.49597	19.409	11.294	8.6072	17.003	10.188	7.1132	5.1867
ELF5	0	0	0	0	0	0	0	0	0	0	0	0
ELK1	0	0	0	13.9978	12.857	14.944	15.075	8.9302	17.042	13.276	12.379	12.916
ELK3	0	0	0	0.448158	16.5616	0.81919	0.6641	0.028182	0.28116	30.401	16.326	2.9578
ELK4	0	0	0	4.50217	4.8806	2.8448	5.0672	3.6095	6.4872	4.2943	7.6526	2.6949
ELP3	0	0	0	9.17865	14.3253	8.0438	13.791	6.6705	8.2093	12.992	10.252	19.732
EMX1	0	0	0	2.31857	0.161162	4.3649	0.52349	2.5838	1.8021	0.012092	0.44868	0.022714
EMX2	0	0	0	2.87575	3.04793	3.832	4.2235	1.036	2.4115	0	9.1438	0
EN1	0	0	0	1.47485	3.2393	0	0.15247	0.042438	5.7045	0.53559	9.0724	0.1099
EN2	0	0	0	4.00338	0.282503	0.58075	7.2289	0.66696	7.5369	0.018825	0.8082	0.020483
ENO1	0	0	0	406.91	1147.26	328.83	208.97	447.65	642.19	1370.2	727.48	1344.1
ENY2	0	0	0	56.4442	28.121	30.458	67.32	89.705	38.294	33.415	18.762	32.186
EOMES	0	0	0	0.0185812	0.0505957	0.062193	0	0.0079874	0.0041444	0.049486	0.039842	0.062459
EP300	0	0	0	14.1782	7.13807	9.7747	16.706	14.879	15.353	8.5572	6.3928	6.4642
EP400	0	0	0	10.9522	4.93147	11.113	10.583	10.381	11.732	5.5047	3.9117	5.378
EPAS1	0	0	0	0.123476	21.4965	0.0082218	0.45129	0.031548	0.0028439	4.666	53.236	6.5875
EPC1	0	0	0	11.937	9.83777	15.231	9.026	15.096	8.395	8.9364	12.381	8.1959
EPC2	0	0	0	16.0688	7.07693	15.348	19.347	15.19	14.39	7.6788	9.5926	3.9594
ERCC2	0	0	0	9.24538	22.6847	6.6325	8.7887	11.694	9.8663	32.837	11.731	23.486
ERCC3	0	0	0	41.0102	26.742	53.884	34.419	41.613	34.125	24.848	31.101	24.277
ERCC6	0	0	0	5.00553	3.20753	3.168	3.5642	9.3502	3.9397	6.5833	1.6184	1.4209
ERF	0	0	0	40.335	43.4317	39.65	26.288	43.302	52.1	44.71	54.139	31.446
ERG	0	0	0	0.0129367	0.561731	0.00075574	0	0.050991	0	0.012696	1.6712	0.0012966
ERGIC2	0	0	0	21.5712	29.9113	23.408	20.273	20.646	21.958	34.526	31.65	23.558
ERMP1	0	0	0	5.55513	4.0808	6.4054	4.381	5.3944	6.0397	5.0239	4.7351	2.4834
ESCO1	0	0	0	6.37807	3.5178	7.2776	7.8385	6.4112	3.985	3.9304	4.1257	2.4973
ESCO2	0	0	0	5.99752	5.06683	4.438	9.7868	4.1846	5.5807	7.4722	1.6507	6.0776
ESR1	0	0	0	0.133207	0.161577	0.04863	0.12439	0.13773	0.22208	0.072499	0.40689	0.0053422
ESR2	0	0	0	0.444318	0.094942	0.46817	0.38542	0.63438	0.2893	0.07997	0.10504	0.099816
ESRRA	0	0	0	18.42	28.359	17.009	17.005	13.337	26.329	14.263	36.042	34.772
ESRRB	0	0	0	1.26513	0.0524443	2.9459	1.0003	1.1143	0	0.018165	0.046156	0.093012
ESRRG	0	0	0	7.19632	0.531847	4.177	3.332	12.586	8.6903	0.18561	0.95265	0.45728
ESX1	0	0	0	0	0.0716533	0	0	0	0	0	0.21496	0
ETS1	0	1	1	2.75214	44.742	5.0119	5.0266	0.56322	0.40686	30.758	14.232	89.236
ETS2	0	0	0	12.5265	6.14053	15.314	9.9385	16.182	8.6714	7.8078	7.5019	3.1119
ETV1	0	0	0	4.174	20.3317	2.2719	6.8278	5.4784	2.1179	4.4921	10.01	46.493
ETV2	0	0	0	0.43258	0.248457	0.33951	0.47944	0.58286	0.32851	0.38073	0.36464	0
ETV3	0	0	0	4.02597	3.20817	3.485	4.4943	3.9033	4.2213	2.8634	5.2444	1.5167
ETV4	0	0	0	0.0636068	193.044	0.23005	0	0.014139	0.010238	21.276	18.147	539.71
ETV5	0	0	0	2.75487	91.7671	1.2605	0.13137	0.21061	9.417	18.126	9.0652	248.11
ETV6	0	0	0	2.90903	5.92433	4.9985	2.7483	1.7666	2.1227	7.1087	7.9886	2.6757
ETV7	0	0	0	1.5795	0.300052	1.4258	2.2659	0.06118	2.5651	0.26253	0.62	0.017625
EVX1	0	0	0	0.014456	0.0926969	0	0	0.0017101	0.056114	0.0095608	0.26853	0
EVX2	0	0	0	0.065016	0.023223	0	0	0.0039839	0.25608	0	0.068571	0.0010981
EYA1	0	0	0	6.33146	1.4039	6.1007	0.89853	18.25	0.076596	0.088558	4.1049	0.01823
EYA2	0	0	0	34.467	7.31734	46.626	25.025	23.598	42.619	0.051413	21.868	0.032615
EYA3	0	0	0	9.01882	6.27067	5.7381	9.8919	7.5063	12.939	8.8083	6.5373	3.4664
EYA4	0	0	0	7.0499	3.90779	21.414	0.87248	0	5.9131	2.4567	9.2162	0.050469
EZH1	0	0	0	12.7895	5.77597	16.572	11.474	10.43	12.682	4.2316	8.4621	4.6342
EZH2	0	0	0	45.517	21.4587	52.962	41.717	35.737	51.652	27.92	21.007	15.449
FAM175A	0	0	0	3.95967	4.45803	3.6524	5.5185	3.6159	3.0519	2.4222	1.7098	9.2421
FAM175B	0	0	0	4.06552	10.22	4.2478	3.9707	4.3908	3.6528	12.4	9.3153	8.9448
FAM189B	0	0	0	13.1963	15.7286	12.404	13.297	10.419	16.665	8.4819	18.303	20.401
FAM20C	0	0	0	19.6547	25.7104	30.855	19.522	14.219	14.023	42.879	6.2493	28.003
FBXL19	0	0	0	9.33718	8.7645	9.4223	8.7742	9.7057	9.4465	10.96	9.1155	6.218
FEM1A	0	0	0	22.9513	15.0073	20.333	22.713	22.586	26.173	14.293	10.849	19.88
FEN1	0	0	0	99.2845	59.1157	140.63	80.77	77.937	97.801	66.017	54.52	56.81
FEZF2	0	0	0	0.0130718	0.0429867	0	0	0	0.052287	0	0.12896	0
FHL1	0	0	0	33.7296	131.51	24.112	64.977	0.055334	45.774	127.17	241.01	26.351
FHL2	0	0	0	17.5727	98.8816	65.38	1.1032	3.7083	0.099432	226.95	69.489	0.20577
FHL5	0	0	0	0.00756955	0.0124259	0.002745	0.0019883	0.016047	0.0094979	0.0016184	0.032379	0.0032804
FLI1	0	0	0	2.49574	5.52034	2.0209	5.5453	0.58426	1.8325	7.9039	8.3686	0.28853
FOS	0	0	0	16.6502	12.1774	2.3103	7.4068	0.059729	56.824	3.7629	9.6904	23.079
FOSB	0	0	0	4.73032	0.878187	0.38245	1.3147	0.045113	17.179	1.1035	0.29976	1.2313
FOSL1	0	0	0	0.05715	52.1762	0.078661	0.054995	0.048288	0.046656	103.13	6.3107	47.088
FOSL2	0	1	1	3.39238	9.43283	2.0724	2.662	4.0925	4.7426	16.513	7.8316	3.9539
FOXA1	0	0	0	0.406435	0.988287	0.42983	0.39741	0.78075	0.017749	0.11348	2.625	0.22638
FOXA2	0	0	0	0.064194	6.36411	0	0.23914	0.017636	0	18.902	0.19032	0
FOXA3	0	0	0	0.859555	0.245554	1.3095	0.14847	0.043549	1.9367	0.42318	0.3013	0.012183
FOXB1	0	0	0	0.00770775	0.0604597	0	0	0.030831	0	0	0.025709	0.15567
FOXC1	0	0	0	1.26717	7.32343	0.43327	1.8904	0.65593	2.0891	4.9429	13.462	3.5654
FOXC2	0	0	0	0.003282	18.0615	0	0	0.013128	0	45.968	5.2512	2.9652
FOXD1	0	0	0	6.3089	7.37917	7.1684	7.0998	5.418	5.5494	6.1413	9.4777	6.5185
FOXD2	0	0	0	1.66261	0.412238	1.4277	2.0227	0.45496	2.7451	0.084643	0.82535	0.32672
FOXD3	0	0	0	0.48169	0.195033	0	0	0.020861	1.9059	0.14382	0.30128	0.14
FOXD4	0	0	0	0.296247	0.22115	0.29685	0.17923	0.4387	0.27021	0.25324	0.012871	0.39734
FOXE1	0	0	0	1.13555	2.02917	0.068819	2.101	2.0565	0.31589	2.2244	2.8396	1.0235
FOXE3	0	0	0	0.085916	0.035412	0.034313	0.074565	0.010936	0.22385	0.060725	0.045511	0
FOXF1	0	0	0	0.0054882	6.41503	0.017263	0.0046898	0	0	0.0050905	13.83	5.41
FOXF2	0	0	0	0.562242	1.10652	0.051277	0.12258	0.0098106	2.0653	0.030246	3.2893	0
FOXG1	0	1	1	0.31	16.6083	0.0016022	0.0022944	0.019505	1.2166	40.27	9.5469	0.0080628
FOXH1	0	0	0	0.175542	0.0728103	0.21111	0.14758	0.2598	0.083679	0.097876	0.031962	0.088593
FOXI1	0	0	0	0.0168381	0.083598	0.0026552	0.057632	0.0032262	0.0038392	0.24722	0.0022374	0.0013365
FOXJ1	0	0	0	14.3435	0.145212	29.33	6.5835	7.1285	14.332	0.40903	0.026605	0
FOXJ2	0	0	0	7.32468	5.1953	10.108	7.2555	6.1612	5.774	4.8809	6.4533	4.2517
FOXJ3	0	0	0	17.5122	13.1917	16.906	17.986	14.719	20.438	11.579	14.976	13.02
FOXK2	0	0	0	38.117	14.0253	61.241	28.036	24.029	39.162	14.495	13.865	13.716
FOXL1	0	0	0	0	9.79147	0	0	0	0	27.621	1.6075	0.14591
FOXL2	0	0	0	0.00317435	0.98012	0.0075061	0	0	0.0051913	0.66396	2.2764	0
FOXM1	0	0	0	49.0802	31.2887	68.413	48.617	24.441	54.85	35.126	19.802	38.938
FOXN1	0	0	0	0.559627	0	0.040829	0	0.93828	1.2594	0	0	0
FOXN2	0	0	0	9.22428	2.57973	5.6946	12.427	9.4714	9.3041	2.5955	2.8713	2.2724
FOXN3	0	0	0	15.6363	9.24807	3.9682	29.324	18.963	10.29	8.0202	12.235	7.489
FOXO1	0	0	0	0.626568	2.42913	0.71904	0.058439	0.045395	1.6834	1.5829	4.1931	1.5114
FOXO3	0	0	0	7.70982	4.92083	9.3173	3.3335	10.993	7.1955	4.4481	7.8825	2.4319
FOXO4	0	0	0	3.5295	2.72237	4.2965	3.9253	3.1456	2.7506	1.962	5.5999	0.6052
FOXP1	0	0	0	2.53695	7.87253	4.3891	1.4361	3.0152	1.3074	12.838	9.3975	1.3821
FOXP2	0	0	0	0.200468	2.35698	0.015404	0.76631	0.0040206	0.016136	0.45674	6.4366	0.17759
FOXP3	0	0	0	0.901885	0.115931	0.77526	0.81034	1.6103	0.41164	0.16205	0.070284	0.11546
FOXP4	0	0	0	18.3724	14.7536	17.953	7.7504	29.815	17.971	16.999	22.081	5.1807
FOXQ1	0	0	0	0.260105	0.0825257	0.067328	0.20903	0.66268	0.10138	0.022692	0.18373	0.041155
FOXS1	0	0	0	0.063289	1.27505	0.054551	0.079006	0.069334	0.050265	1.0089	2.7773	0.038942
FUBP1	0	0	0	66.7025	64.5193	44.635	79.986	68.841	73.348	56.29	68.519	68.749
GABPA	0	0	0	7.27235	3.95053	6.6069	7.2209	8.0426	7.219	3.9167	5.4218	2.5131
GABPB1	0	0	0	12.745	13.1887	11.001	16.19	12.039	11.75	13.276	10.351	15.939
GATA1	0	0	0	0.010337	0.00312893	0	0	0.030354	0.010994	0.0093868	0	0
GATA2	0	0	0	1.13283	7.97377	2.7168	0.15372	0.1232	1.5376	3.788	16.041	4.0923
GATA3	0	0	0	0.00586495	4.84929	0	0	0.013624	0.0098358	0.020965	4.2779	10.249
GATA4	0	0	0	0	2.20967	0	0	0	0	0	6.629	0
GATA5	0	0	0	0	0.286678	0	0	0	0	0.040164	0.81987	0
GATA6	0	0	0	0.020249	5.38457	0.011412	0	0.065637	0.003947	7.9769	4.6077	3.5691
GATAD2A	0	0	0	18.1747	20.6703	19.78	17.799	19.141	15.979	23.825	11.478	26.708
GATAD2B	0	0	0	12.888	8.20503	13.895	13.491	11.793	12.373	6.0304	13.248	5.3367
GBX1	0	0	0	0.362694	0.034357	1.2745	0.024717	0.15156	0	0	0.054302	0.048769
GBX2	0	0	0	1.1595	1.95494	2.5099	0.016169	0.012442	2.0995	2.5767	0.20732	3.0808
GCM1	0	0	0	0.00522923	0.0115674	0.0079529	0.012964	0	0	0.0093802	0.025322	0
GCM2	0	0	0	0.0329538	0.00869733	0.075316	0.020461	0.036038	0	0.011106	0.014986	0
GFI1	1	0	1	61.0213	0.0948707	56.573	54.439	77.812	55.261	0.067482	0.18219	0.03494
GFI1B	0	0	0	0.0070337	0.00999533	0	0.0050729	0.013378	0.0096839	0	0	0.029986
GLI1	0	0	0	0.131305	1.14343	0.3955	0	0.063234	0.066484	2.8275	0.28563	0.31716
GLI2	0	0	0	0.661874	3.70425	0.50049	0.020274	0.28143	1.8453	5.1135	5.976	0.02326
GLI3	0	0	0	0.00809073	6.56457	0	0	0.0026689	0.029694	4.0229	7.1612	8.5096
GLIS1	0	0	0	0.0186509	1.4766	0.023386	0.042357	0.0074654	0.0013954	1.8277	2.6009	0.001191
GLIS2	0	0	0	3.34055	7.01747	2.8409	6.7153	0.81469	2.9913	5.6592	11.173	4.2202
GLYR1	0	0	0	48.2675	27.7853	41.079	57.909	42.35	51.732	27.372	29.243	26.741
GRHL1	0	0	0	1.28419	0.57499	0.72505	1.6802	1.9067	0.8248	0.27912	0.51041	0.93544
GSC	0	0	0	0	0.60278	0	0	0	0	0.2183	1.062	0.52804
GSC2	0	0	0	0.0340025	0	0	0	0.13601	0	0	0	0
GSG2	0	0	0	4.19707	4.41397	7.3288	2.2622	4.1224	3.0749	4.9427	1.7632	6.536
GSX1	0	0	0	0.000390275	0.00616567	0	0	0.0015611	0	0.018497	0	0
GSX2	0	0	0	0	0.007902	0	0	0	0	0.023706	0	0
GTF2A1	0	0	0	17.4213	7.77203	13.266	17.752	25.577	13.09	9.1289	8.6226	5.5646
GTF2A1L	0	0	0	0.0566021	0.38447	0.078091	8.9463e-39	0.13863	0.0096876	0.12092	0.88804	0.14445
GTF2A2	0	0	0	36.2863	42.4293	27.438	50.902	34.699	32.106	46.599	33.367	47.322
GTF2B	0	0	0	19.9785	26.8633	18.687	19.772	19.633	21.822	25.685	29.578	25.327
GTF2E1	0	0	0	5.61653	6.76417	6.2355	3.2489	7.1493	5.8324	8.0399	5.8308	6.4218
GTF2E2	0	0	0	8.77735	38.0203	6.3231	13.387	7.0485	8.3508	27.911	22.476	63.674
GTF2F1	0	0	0	51.9817	44.0333	63.147	44.307	50.087	50.386	43.674	31.628	56.798
GTF2F2	0	0	0	22.3975	31.431	28.346	14.038	30.831	16.375	30.127	17.731	46.435
GTF2H1	0	0	0	14.62	14.8846	12.347	13.255	17.469	15.409	17.982	9.6088	17.063
GTF2H2	0	0	0	10.928	18.391	8.957	10.332	11.68	12.743	18.22	15.211	21.742
GTF2H3	0	0	0	12.7688	11.9144	14.441	11.722	13.41	11.502	12.578	5.7071	17.458
GTF2H4	0	0	0	27.2235	17.6857	28.656	21.287	41.091	17.86	23.396	16.214	13.447
GTF2I	0	0	0	93.7812	43.9563	71.083	105.06	105.36	93.622	40.554	60.654	30.661
GTF3A	0	0	0	62.6445	59.6727	62.533	103.8	60.841	23.404	68.867	30.379	79.772
GTF3C1	0	0	0	28.9022	16.0033	19.135	30.755	38.859	26.86	17.518	14.368	16.124
GTF3C2	0	0	0	27.4755	27.2133	28.276	26.237	23.3	32.089	19.665	22.815	39.16
GTF3C3	0	0	0	12.9905	13.901	11.413	10.203	15.053	15.293	14.481	13.127	14.095
GTF3C4	0	0	0	12.545	6.6884	8.8932	12.542	14.106	14.639	7.0614	7.3717	5.6321
GTF3C5	0	0	0	56.579	36.8883	57.101	41.74	73.695	53.78	36.103	42.13	32.432
GTPBP1	0	0	0	25.812	10.8928	28.771	29.253	26.636	18.588	12.606	8.3955	11.677
H1F0	0	0	0	336.158	27.9599	898.52	110.43	187.76	147.92	36.275	47.318	0.2866
H1FNT	0	0	0	0.00461975	0.00363633	0.018479	0	0	0	0.010909	0	0
H1FOO	0	0	0	0.00742625	0	0.029705	0	0	0	0	0	0
H1FX	0	0	0	175.922	69.1197	339.94	127.27	101.56	134.92	54.893	85.896	66.57
H2AFB1	0	0	0	0.0144338	0.00916953	4.361e-06	0	0.035448	0.022283	0.027466	4.2578e-05	0
H2AFB2	0	0	0	0.0470528	0.168806	0.048809	0	1.2175e-05	0.13939	7.7942e-06	0.50641	0
H2AFB3	0	0	0	0.0144338	0.00917145	4.361e-06	0	0.035448	0.022283	0.027466	4.8341e-05	0
H2AFJ	0	0	0	3.16146	8.18785	5.2432	7.2196	0.053216	0.12983	22.02	2.5274	0.016143
H2AFV	0	0	0	118.529	66.3537	76.086	169.16	111.44	117.43	71.047	70.788	57.226
H2AFX	0	0	0	68.1743	59.6597	80.174	78.097	49.553	64.873	68.224	35.071	75.684
H2AFY	0	0	0	200.359	110.923	185.61	329.79	97.365	188.67	117.52	102.87	112.38
H2AFY2	0	0	0	56.1062	19.3459	67.311	40.336	92.875	23.903	22.198	35.792	0.047734
H2AFZ	0	0	0	388.637	460.017	592.39	273.59	334.99	353.58	524.51	272.37	583.17
H2BFM	0	0	0	0.0247727	0.0591163	0.045699	0.04025	0.0061402	0.0070018	0.036649	0.1407	0
H2BFWT	0	0	0	0.00060825	0.22167	0.002433	0	0	0	0.10351	0.5615	0
H3F3A	0	0	0	2.58854	4.7558	0.00043485	4.6324	0.00041288	5.7209	4.3362	4.1182	5.813
H3F3B	0	0	0	253.04	138.727	293.76	186.74	146	385.66	168.31	97.8	150.07
H3F3C	0	0	0	26.074	14.4618	26.514	20.523	15.051	42.208	17.71	8.8424	16.833
HAND1	0	0	0	0.334787	0.656328	0.0092662	0.014382	0	1.3155	0.088517	1.8663	0.014167
HAND2	0	0	0	17.6755	2.02637	61.973	1.4405	0.071978	7.2167	0.012199	6.0468	0.020113
HAT1	0	0	0	37.38	67.2963	29.599	38.014	43.914	37.993	89.814	48.099	63.976
HCFC1	0	0	0	26.6363	12.709	20.721	31.771	27.036	27.017	15.292	11.665	11.17
HCFC2	0	0	0	3.5788	2.31777	2.7813	4.673	3.2065	3.6544	2.3978	2.094	2.4615
HDAC1	0	0	0	55.612	71.139	60.529	53.488	44.549	63.882	86.551	79.228	47.638
HDAC10	0	0	0	7.07175	6.28403	10.65	6.9075	3.645	7.0845	5.4809	8.2996	5.0716
HDAC11	0	0	0	1.41754	2.73421	2.1084	1.2394	1.3727	0.94967	2.4286	0.34154	5.4325
HDAC2	0	0	0	47.4475	35.889	47.533	22.336	74.572	45.349	35.724	34.182	37.761
HDAC3	0	0	0	35.5975	31.3047	33.944	40.41	28.997	39.039	39.096	19.298	35.52
HDAC4	0	0	0	2.6317	1.59997	2.6385	3.3576	1.9542	2.5765	1.3412	2.0299	1.4288
HDAC5	0	0	0	20.5275	15.874	28.432	16.095	20.175	17.408	6.3211	21.734	19.567
HDAC6	0	0	0	27.5628	13.13	31.71	29.969	28.476	20.096	16.413	11.241	11.736
HDAC7	0	0	0	12.3008	26.7597	12.731	9.7391	9.9982	16.735	31.474	30.046	18.759
HDAC8	0	0	0	10.3298	10.3917	9.6843	11.933	9.6127	10.089	13.941	13.126	4.1082
HDAC9	0	0	0	20.1672	8.60457	17.924	35.192	11.538	16.015	5.3704	13.46	6.9833
HDGF	0	0	0	234.882	187.767	210.44	266.88	212.19	250.02	146.68	269.89	146.73
HDGFL1	0	0	0	0.056161	0.069058	0.063372	0.042084	0.044229	0.074959	0.068657	0.055474	0.083043
HDGFRP2	0	0	0	41.1295	40.966	49.637	36.959	42.918	35.004	46.371	34.341	42.186
HDGFRP3	0	0	0	39.367	20.491	35.031	52.19	37.712	32.535	26.221	18.172	17.08
HES1	0	1	1	1.9621	38.285	4.1135	1.3493	1.2929	1.0927	38.064	47.399	29.392
HES2	0	0	0	6.54415	0.106604	0.27648	0.13113	12.739	13.03	0.044456	0.012006	0.26335
HES4	0	0	0	6.81718	20.309	5.3157	5.9427	6.7612	9.2491	8.1779	35.718	17.031
HES5	0	0	0	4.07752	0.209416	0.12866	2.1961	0.2803	13.705	0.043398	0.58485	0
HES6	0	0	0	300.9	15.2303	287.89	240.26	278.71	396.74	5.5931	5.4708	34.627
HES7	0	0	0	0.016863	1.14049	0.027736	0.030134	0	0.0095819	1.6858	0.72136	1.0143
HESX1	0	0	0	0.72677	0.554007	1.9207	0.34011	0.35778	0.28849	0.91214	0.48154	0.26834
HEXIM1	0	0	0	8.97598	16.3015	9.701	6.5906	8.2113	11.401	30.22	10.541	8.1435
HEY1	0	0	0	2.48669	23.2028	3.856	3.0873	0.83806	2.1654	1.1495	12.646	55.813
HEY2	0	0	0	5.06751	1.98441	9.3452	2.0257	0.47385	8.4253	0.18485	5.5346	0.23378
HEYL	0	0	0	0.70167	0.925893	1.2774	0.44769	0.11498	0.96661	0.31664	1.7642	0.69684
HHEX	0	0	0	1.08383	5.77647	0	4.2923	0.024956	0.018058	11.421	2.0161	3.8923
HIC1	0	0	0	0.204836	1.92831	0.34394	0.233	0.1868	0.055605	0.43524	1.1147	4.235
HIC2	0	0	0	4.65947	2.078	4.3785	3.9939	4.7447	5.5208	1.1125	2.0666	3.0549
HIF1A	0	0	0	39.3317	30.9043	22.349	32.859	54.899	47.22	38.181	39.901	14.631
HIF3A	0	0	0	1.27595	0.71839	3.6307	0.044648	0.049069	1.3794	0.50387	1.632	0.0193
HIRA	0	0	0	32.1905	14.1427	43.166	29.439	32.937	23.22	14.521	11.966	15.941
HIST1H1A	0	0	0	0	0.027444	0	0	0	0	0.082332	0	0
HIST1H1B	0	0	0	0.327048	0.130711	0.44578	0.29776	0.16227	0.40238	0.36488	0.027253	0
HIST1H1C	0	0	0	16.9223	14.7704	7.6354	22.963	29.253	7.838	6.7392	20.978	16.594
HIST1H1D	0	0	0	0.0525825	0.158171	0.21033	0	0	0	0.062174	0.11144	0.3009
HIST1H1E	0	0	0	0.656683	0.407853	0.8991	0.41288	0.35997	0.95478	0.42931	0.27483	0.51942
HIST1H1T	0	0	0	0.020884	0.013771	0	0.083536	0	0	0	0	0.041313
HIST1H2AA	0	0	0	0	0	0	0	0	0	0	0	0
HIST1H2AB	0	0	0	0.423015	0.168181	0.87236	0.31249	0.40301	0.1042	0.042753	0.22873	0.23306
HIST1H2AC	0	0	0	6.45843	3.20473	2.5534	14.62	1.9028	6.7575	2.7502	4.9285	1.9355
HIST1H2AD	0	0	0	0.173083	0.283093	0.12592	2.1787e-05	0.31001	0.25638	0.21316	0.34903	0.28709
HIST1H2AE	0	0	0	2.1974	1.50147	1.8774	3.8322	1.1393	1.9407	1.9621	2.5423	0
HIST1H2AG	0	0	0	0.788845	1.46603	1.4841	0	1.0656	0.60568	1.3534	1.5983	1.4464
HIST1H2AH	0	0	0	0.676012	0.361035	1.2158	0	0.99398	0.49427	0.33727	0.056396	0.68944
HIST1H2AI	0	0	0	0.728563	0.339327	0.74915	0.88402	0.58693	0.69415	0.37392	0.28432	0.35974
HIST1H2AJ	0	0	0	0.698348	0.233399	0.59023	0.6302	1.1957	0.37726	0.46864	0.18672	0.044838
HIST1H2AK	0	0	0	1.3594	0.452873	0.54425	2.9065	0.92685	1.06	0.18188	1.0941	0.082638
HIST1H2AL	0	0	0	1.00978	0.204893	0.81298	0.56054	1.445	1.2206	0.26299	0.35169	0
HIST1H2AM	0	0	0	1.53702	1.21061	0.6269	2.0381	1.9487	1.5344	1.0738	1.6576	0.90044
HIST1H2BA	0	0	0	0	0	0	0	0	0	0	0	0
HIST1H2BB	0	0	0	0.0724625	0.0450267	0.17177	0	0	0.11808	0.13508	0	0
HIST1H2BC	0	0	0	1.72348	1.57152	1.1129	2.8322	0.8397	2.1091	1.2446	2.6956	0.77435
HIST1H2BD	0	0	0	11.3733	6.56357	6.5424	20.882	6.7578	11.311	6.0401	9.1334	4.5172
HIST1H2BE	0	0	0	0.749988	0.657693	0.47876	1.3114	0.87579	0.334	0.40362	0.91469	0.65477
HIST1H2BF	0	0	0	0.59816	0.201751	0.7762	1.1206	0.15989	0.33595	0.30712	0.20507	0.093062
HIST1H2BG	0	0	0	2.62563	0.65081	1.5484	5.031	1.5133	2.4098	0.91873	1.0337	0
HIST1H2BH	0	0	0	2.29601	1.87753	5.5486	3.4328	0.081589	0.12107	2.7707	2.8619	0
HIST1H2BI	0	0	0	0.0209508	0.128237	0.083803	0	0	0	0.31828	0.066431	0
HIST1H2BJ	0	0	0	0.98786	1.30969	1.0487	0	2.0708	0.83194	0.94648	1.6229	1.3597
HIST1H2BK	0	0	0	20.5463	73.7427	19.362	0.19409	52.239	10.39	27.361	123.06	70.807
HIST1H2BL	0	0	0	0.979017	0.50566	0.94441	0.59676	1.2922	1.0827	0.65288	0.37615	0.48795
HIST1H2BM	0	0	0	0.41075	0.215728	0.40428	0.78818	0.45054	0	0.43177	0.12821	0.087204
HIST1H2BN	0	0	0	0.927248	1.33342	0.92573	0.79351	1.4584	0.53135	0.58024	2.6141	0.80593
HIST1H2BO	0	0	0	2.3291	4.5071	1.7121	2.28	3.5865	1.7378	1.8576	7.4392	4.2245
HIST1H3A	0	0	0	0.597472	0.107761	0.59339	0.56256	0.62146	0.61248	0.087982	0.2353	0
HIST1H3B	0	0	0	0.43721	0.446567	0.22014	0.47706	0.54666	0.50498	0.4787	0.46559	0.39541
HIST1H3C	0	0	0	0.973345	0.187843	0.076941	2.0977	1.5026	0.21614	0.31948	0.24405	0
HIST1H3D	0	0	0	0.731048	0.502813	0.67895	1.2718	0.42328	0.55016	0.58854	0.65247	0.26743
HIST1H3E	0	0	0	0.164868	0.670543	0	0.65947	0	0	0.81239	0.54305	0.65619
HIST1H3F	0	0	0	0.193475	0.168233	0.4499	0.081239	0.13957	0.10319	0.26684	0.23786	0
HIST1H3G	0	0	0	0.0604763	0.374913	0.22413	0.013491	0	0.004284	0.35449	0.77025	0
HIST1H3H	0	0	0	2.80117	1.46689	2.3398	3.1691	2.9282	2.7676	1.2142	2.3197	0.86678
HIST1H3I	0	0	0	0.216358	0.0903143	0.43258	0.23437	0	0.19848	0.21376	0.057183	0
HIST1H3J	0	0	0	0.590167	0.28541	0.57476	0.38925	0.80329	0.59337	0.29822	0.17095	0.38706
HIST1H4A	0	0	0	0.868312	0.78789	0.68007	1.103	1.146	0.54418	1.2124	0.53837	0.6129
HIST1H4B	0	0	0	0.65687	0.166503	1.3552	0.39944	0.11294	0.7599	0.36618	0	0.13333
HIST1H4C	0	0	0	1.0508	0.52032	1.4467	1.4533	0.38105	0.92216	0.42968	0.57291	0.55837
HIST1H4D	0	0	0	0.672525	0.09218	0.69876	0.62951	0.96255	0.39928	0	0.27654	0
HIST1H4E	0	0	0	0.99822	1.0075	1.1039	1.1937	0.71082	0.98446	0.85263	1.5731	0.59676
HIST1H4F	0	0	0	0	0	0	0	0	0	0	0	0
HIST1H4G	0	0	0	0	0	0	0	0	0	0	0	0
HIST1H4H	0	0	0	1.50005	1.91757	1.1214	2.6677	1.1342	1.0769	2.4655	1.9532	1.334
HIST1H4I	0	0	0	0.127241	0.298792	0.11457	0	0.31582	0.078573	0.068085	0.58045	0.24784
HIST1H4J	0	0	0	1.46622	1.7202	0.37176	1.8078	1.8171	1.8682	1.5469	0.9315	2.6822
HIST1H4K	0	0	0	1.39003	1.54242	0.37612	1.8289	1.7229	1.6322	1.3415	0.84317	2.4426
HIST1H4L	0	0	0	0.208895	0.0469167	0.59204	0	0	0.24354	0.14075	0	0
HIST2H2AB	0	0	0	0.204067	0.113654	0.34097	0.086899	0.16768	0.22072	0	0.25444	0.086521
HIST2H2AC	0	0	0	1.73087	1.93473	2.5979	1.2706	1.5809	1.4741	1.724	1.4283	2.6519
HIST2H2BE	0	0	0	10.8957	3.092	5.6664	17.744	6.9406	13.232	2.0368	5.8428	1.3964
HIST2H3D	0	0	0	0.127612	0.935667	0.15504	0.18195	0.12013	0.053328	0.7166	2.0904	0
HIST3H2A	0	0	0	22.734	7.51813	35.967	26.007	15.834	13.128	5.089	8.3654	9.1
HIST3H2BB	0	0	0	2.6714	0.257929	3.4129	4.1932	1.3949	1.6846	0.18748	0.50112	0.085188
HIST3H3	0	0	0	0	0.073575	0	0	0	0	0	0.14412	0.076605
HIST4H4	0	0	0	0.917067	0.984133	1.3049	1.0088	1.0344	0.32017	1.7708	1.1816	0
HIVEP1	0	0	0	3.05803	4.07427	3.8642	2.8668	3.608	1.8931	5.7716	4.5787	1.8725
HIVEP2	0	0	0	0.55742	2.28394	0.04075	0.0023314	1.1147	1.0719	2.0645	4.5283	0.25902
HJURP	0	0	0	23.6445	25.3893	25.315	25.134	19.865	24.264	38.812	17.734	19.622
HKR1	0	0	0	16.4255	8.2511	18.367	13.2	22.244	11.891	6.2285	14.241	4.2838
HLCS	0	0	0	5.98265	4.24947	7.9099	8.796	2.8662	4.3585	3.6819	4.5423	4.5242
HLF	0	0	0	1.96642	0.0207773	2.0004	2.7087	2.0378	1.1188	0.008917	0.021076	0.032339
HLTF	0	0	0	5.80638	13.8627	1.5133	1.5672	4.488	15.657	14.896	14.588	12.104
HLX	0	0	0	1.64491	2.78897	1.0202	0.20249	4.8915	0.46544	3.0674	2.7724	2.5271
HMBOX1	0	0	0	1.54541	1.25567	0.46423	2.8401	1.6188	1.2585	1.2079	1.3019	1.2572
HMG20B	0	0	0	29.7208	45.11	25.058	22.907	38.194	32.724	45.225	40.416	49.689
HMGA1	0	0	0	139.709	225.08	240.26	88.815	114.61	115.15	388.31	34.411	252.52
HMGA2	0	0	0	0.00783543	66.841	0.0051797	0.0068836	0.014899	0.0043794	110.29	72.591	17.642
HMGB1	0	0	0	81.6797	43.6957	49.41	172.01	69.353	35.946	58.493	34.308	38.286
HMGB2	0	0	0	445.962	168.273	517.19	420.84	332.65	513.17	174.97	175.38	154.47
HMGN1	0	0	0	83.5493	104.704	80.807	81.752	87.043	84.595	134.92	88.467	90.725
HMGN2	0	0	0	258.015	94.5673	220.87	327.59	199.45	284.15	115.88	45.762	122.06
HMGN3	0	0	0	110.535	72.1147	64.172	121.74	139.96	116.27	40.624	128.24	47.48
HMGN4	0	0	0	36.9417	39.1583	38.105	35.198	33.917	40.547	53.293	34.695	29.487
HMGN5	0	0	0	28.7244	5.87757	35.437	9.0295	38.36	32.071	2.4395	14.815	0.37821
HMGXB3	0	0	0	18.7647	12.1817	15.826	22.912	16.831	19.49	12.37	10.692	13.483
HMX1	0	0	0	0.019282	0.981886	0.012009	0.026096	0	0.039023	0.045459	2.9002	0
HMX2	0	0	0	0.225293	0.343754	0.028506	0.015485	0	0.85718	0.067282	0.96398	0
HMX3	0	0	0	0.104288	0.18581	0	0	0	0.41715	0.027431	0.48023	0.049769
HNF1A	0	0	0	0.40497	0.309947	0.58995	0.50327	0.23708	0.28958	0.404	0.20704	0.3188
HNF1B	0	0	0	0.00978393	13.6632	0.0091937	0	0.029942	0	40.965	0.014635	0.0098342
HNF4A	0	0	0	0.00281375	0.0560423	0	0	0	0.011255	0	0.011297	0.15683
HNF4G	0	0	0	0.0480475	0.30995	0	0	0	0.19219	0.14526	0.78459	0
HOMEZ	0	0	0	4.0828	4.1738	4.3804	2.11	7.2823	2.5585	4.0421	5.6189	2.8604
HOPX	0	0	0	0	8.18874	0	0	0	0	0.58373	23.453	0.5295
HOXA1	0	0	0	0.494715	1.55966	0.34343	0.623	0.35515	0.65728	0.72117	3.1112	0.84662
HOXA10	0	0	0	7.3928	9.82527	7.9502	13.524	0.70349	7.3935	5.6568	23.819	2.3751e-06
HOXA11	0	0	0	1.14514	2.17994	0.033248	0.58712	0.039792	3.9204	3.0637	3.4139	0.06223
HOXA13	0	0	0	0.824488	1.26412	0.04405	0.19307	0.0084333	3.0524	0.25979	3.1368	0.39577
HOXA2	0	0	0	2.76364	1.61375	5.4581	3.8553	0.97399	0.76717	0.37303	4.2611	0.20712
HOXA3	0	0	0	1.22371	2.77977	1.5349	1.8657	0.50648	0.98775	1.6093	5.4955	1.2345
HOXA4	0	0	0	8.52488	3.10984	10.694	13.411	4.0648	5.9297	2.2861	7.0149	0.028518
HOXA5	0	0	0	5.54985	3.71985	7.5649	4.7355	2.8152	7.0838	0.48636	10.105	0.56818
HOXA6	0	0	0	2.25905	0.799517	2.5215	2.4329	1.0104	3.0714	0.18184	2.0304	0.18631
HOXA7	1	0	1	16.2572	5.20397	17.131	23.499	10.415	13.984	4.6189	10.979	0.01401
HOXA9	0	0	0	18.9565	8.1928	34.28	18.177	10.909	12.46	3.0134	21.565	9.9633e-36
HOXB1	0	0	0	0.00406852	0.00345267	0.0062311	0	0	0.010043	0.0036804	0	0.0066776
HOXB13	0	0	0	0.00124353	1.89393	0	0	0	0.0049741	0.0084819	5.6733	0
HOXB2	0	0	0	2.94556	0.165487	0	0.18924	0	11.593	0.017131	0.47933	0
HOXB3	0	0	0	2.84114	1.03471	0	0.49955	0	10.865	0.16894	2.9352	0
HOXB4	0	0	0	4.83938	2.47881	0	0.77288	0.010628	18.574	0.56384	6.8726	0
HOXB5	0	0	0	0.319175	0.1669	0	0	0	1.2767	0.14082	0.35988	0
HOXB6	0	0	0	0.255025	1.45522	0	0	0	1.0201	0.74051	3.6104	0.01476
HOXB7	0	0	0	2.58746	8.90056	0	0.05683	0	10.293	7.496	19.201	0.004668
HOXB8	0	0	0	0.261483	0.961103	0	0.013632	0	1.0323	0.28129	2.6009	0.0011188
HOXB9	0	0	0	0.3046	12.6918	0	0	0	1.2184	1.2987	36.733	0.043616
HOXC10	0	0	0	7.29551	13.1326	0.60216	2.5416	1.4503	24.588	22.629	14.427	2.3418
HOXC11	0	0	0	0.879637	3.4571	0	0.06025	0	3.4583	3.2841	7.0872	0
HOXC12	0	0	0	0.308993	1.11673	0	0	0.029572	1.2064	0.49788	2.8523	0
HOXC13	0	0	0	1.07411	9.76737	0.074256	0.33285	0.39975	3.4896	3.1071	11.265	14.93
HOXC4	0	0	0	3.81315	3.44482	7.339	1.599	3.568	2.7466	3.3597	6.4552	0.51956
HOXC5	0	0	0	0.519722	1.60459	0.4126	0.30851	0.15948	1.1983	2.5601	2.0217	0.23197
HOXC6	0	0	0	3.16653	13.9334	2.9895	2.4094	2.1396	5.1276	12.476	26.809	2.5151
HOXC8	0	0	0	0.500275	4.85977	0.4978	0.053032	0.25217	1.1981	6.8913	3.2706	4.4174
HOXC9	0	0	0	3.02125	9.28647	2.2589	4.0844	1.6243	4.1174	6.8845	9.7619	11.213
HOXD1	0	0	0	2.52135	0.534957	1.0099	5.0127	1.894	2.1688	1.0646	0.52697	0.013302
HOXD10	0	0	0	7.82632	2.44943	0.088864	14.814	4.8524	11.55	0.30708	7.0412	0
HOXD11	0	0	0	7.91743	1.5698	0.048318	10.918	3.9494	16.754	0.31367	4.344	0.051726
HOXD12	0	0	0	0.11644	0.0612333	0	0.21504	0	0.25072	0	0.1837	0
HOXD13	0	0	0	1.37559	1.64472	0	0.4165	0.036678	5.0492	0.011304	4.1336	0.78927
HOXD3	0	0	0	6.42703	1.73798	9.5835	4.7937	6.4138	4.9171	3.4916	1.6808	0.041547
HOXD4	0	0	0	9.52867	3.33597	11.861	8.4611	13.499	4.2936	6.2605	3.7474	0
HOXD8	0	0	0	13.9755	3.44115	20.573	14.242	13.345	7.7421	6.7778	3.5147	0.030942
HOXD9	0	0	0	9.84387	2.24958	9.3552	9.7006	10.86	9.4597	1.7613	4.9411	0.046344
HR	0	0	0	10.8082	1.86822	6.4134	20.95	0.48457	15.385	0.25272	5.3477	0.0042355
HSF1	0	0	0	33.991	44.0187	41.671	33.323	28.711	32.259	39.336	30.261	62.459
HSF2	0	0	0	22.2162	7.20987	25.604	9.7186	28.89	24.652	7.7512	11.069	2.8094
HSF2BP	0	0	0	0.804345	0.765133	0.99497	0.79452	0.99691	0.43098	1.2376	0.42928	0.62852
HSF4	0	0	0	10.8502	3.80647	23.085	8.0507	7.6697	4.5955	2.7652	7.6164	1.0378
HSFX1	0	0	0	0.300015	0.199525	0.18661	0.32789	0.33308	0.35248	0.10762	0.48471	0.0062454
HSFY1	0	0	0	0	0	0	0	0	0	0	0	0
HUWE1	0	0	0	24.7982	13.8373	16.952	25.975	28.118	28.148	15.92	12.266	13.326
ID1	0	0	0	95.8079	112.045	61.694	6.7377	13.54	301.26	51.986	143.06	141.09
ID2	0	0	0	30.7562	23.3886	36.815	9.4056	10.3	66.504	34.299	29.054	6.8129
ID3	0	0	0	72.7	243.023	59.881	24.557	5.0121	201.35	244.99	270.4	213.68
ID4	0	0	0	34.4115	8.06451	22.593	56.788	22.327	35.938	2.8966	21.291	0.0059353
IER2	0	0	0	34.6455	41.3513	45.866	26.456	23.039	43.221	39.596	35.422	49.036
IFT172	0	0	0	2.37742	6.13863	3.4246	0.9606	1.1553	3.9692	4.3032	7.7688	6.3439
IGHMBP2	0	0	0	6.44525	6.90697	8.4058	5.8451	6.5682	4.9619	6.9017	8.5946	5.2246
IKZF1	0	0	0	0.0105089	2.05748	0.034814	0.0028667	0.0025302	0.0018246	0.0023328	0.10822	6.0619
IKZF2	0	0	0	0.0164242	0.437403	0.0022108	0.046463	0.0063759	0.010647	0.81319	0.47772	0.0213
IKZF3	0	0	0	0.0589212	0.141745	0.13224	0.015382	0.025185	0.062878	0.00019466	0.42504	0
IKZF5	0	0	0	3.12465	2.46767	2.6862	3.3382	3.5106	2.9636	2.771	2.3521	2.2799
ILF2	0	0	0	219.903	168.217	171.59	228.48	252.91	226.63	162.82	171.82	170.01
ILF3	0	0	0	205.787	99.05	188.42	177.01	267.87	189.85	116.51	85.67	94.97
ING1	0	0	0	10.1661	7.38227	14.379	10.791	9.9552	5.5391	9.1962	5.7937	7.1569
ING2	0	0	0	5.89553	5.59877	7.126	6.741	4.8987	4.8164	6.6178	3.9029	6.2756
ING3	0	0	0	11.8563	11.1753	8.0365	16.901	9.4295	13.058	10.424	12.908	10.194
ING4	0	0	0	37.4093	21.8549	72.679	27.076	25.003	24.879	19.082	39.744	6.7387
ING5	0	0	0	11.3737	4.00287	13.561	10.714	11.143	10.077	5.1655	2.4395	4.4036
INO80	0	0	0	6.98077	5.975	6.8438	7.1411	6.8645	7.0737	6.2891	6.3671	5.2688
INO80B	0	0	0	11.6643	11.162	12.478	7.2982	15.04	11.841	11.598	8.9021	12.986
INO80C	0	0	0	25.963	25.0343	34.436	26.797	28.451	14.168	36.569	14.854	23.68
INO80D	0	0	0	3.429	1.16236	2.1659	3.2428	4.9513	3.356	1.0453	1.5843	0.85748
INO80E	0	0	0	43.6907	62.7737	44.67	47.776	38.772	43.545	65.996	67.16	55.165
INSM1	1	0	1	240.582	0.0410729	241.61	299.09	195.32	226.31	0.0091521	0.0061767	0.10789
INSM2	0	0	0	0.113078	0.218127	0.26827	0	0.13891	0.045132	0.0085511	0.46749	0.17834
INTS12	0	0	0	14.1795	16.3827	15.746	14.97	14.043	11.959	19.722	10.597	18.829
INTS4	0	0	0	15.6108	9.76847	16.92	15.971	14.019	15.533	11.477	8.5351	9.2933
IRF1	0	0	0	3.86206	4.25277	5.562	3.0687	0.48293	6.3346	4.7298	5.9015	2.127
IRF2	0	0	0	6.2381	11.4165	6.6843	7.9203	3.4792	6.8686	9.4455	13.892	10.912
IRF3	0	0	0	33.14	42.096	42.962	24.564	39.252	25.782	48.228	39.428	38.632
IRF4	0	0	0	0.0258122	0.024075	0.016927	0.024532	0.034389	0.027401	0.05637	0.015855	0
IRF5	0	0	0	0.0442962	0.187975	0.025622	0.11522	0.02453	0.011813	0.09067	0.3881	0.085156
IRF6	0	0	0	2.37193	0.844258	0	3.3623	0.74113	5.3843	0.39673	2.0688	0.067245
IRF7	0	0	0	3.30541	5.65387	9.3884	0.083718	0.22104	3.5285	8.8502	4.9933	3.1181
IRF8	0	0	0	1.21066	0.521939	3.7117	0.67525	0.44423	0.011459	0.029316	1.5365	0
IRF9	0	0	0	9.06255	10.9834	8.9637	7.6113	12.225	7.4502	10.605	13.339	9.0062
IRX1	0	0	0	0.0534542	21.7435	0.007165	0.0044485	0.0039132	0.19829	0.057972	2.5414	62.631
IRX2	0	0	0	36.6993	13.2804	69.253	1.6641	53.176	22.704	2.2322	1.8399	35.769
IRX3	0	0	0	3.59512	5.2261	8.4733	1.1434	3.7253	1.0385	3.6497	5.62	6.4086
IRX4	0	0	0	0.0919436	0.0632153	0.069741	0.0073023	0.041801	0.24893	0.029737	0.088275	0.071634
IRX5	0	0	0	4.64952	3.96107	8.1493	3.0574	6.076	1.3154	1.1618	3.8459	6.8755
IRX6	0	0	0	1.46977	0.258621	1.6801	0.18725	3.9288	0.082949	0.011293	0.75433	0.010241
ISL1	1	0	1	116.556	0.90962	75.85	216.4	105.59	68.385	0.53747	2.0441	0.14729
ISL2	0	0	0	6.38818	2.11903	1.5759	19.476	0	4.5008	2.2814	1.8619	2.2138
ISX	0	0	0	0.0133841	0.011217	0.0070455	0	0.026999	0.019492	0	0.033651	0
JAK2	0	0	0	1.12495	2.11577	1.478	0.90112	0.7093	1.4114	2.3031	1.7021	2.3421
JARID2	0	0	0	11.5149	5.44043	9.8401	10.042	16.662	9.5155	4.064	10.457	1.8003
JMJD1C	0	0	0	6.36995	5.58187	9.95	5.194	5.8597	4.4761	6.1909	8.1128	2.4419
JMJD4	0	0	0	8.8144	10.5725	7.9684	9.2847	8.7246	9.2799	9.2574	7.4022	15.058
JMJD6	0	0	0	24.2598	19.442	29.333	19.708	18.537	29.461	16.088	18.485	23.753
JUN	1	1	2	56.0705	33.069	35.718	59.491	20.293	108.78	38.416	15.766	45.025
JUNB	1	1	2	35.5655	40.059	28.062	23.562	22.085	68.553	46.208	23.053	50.916
JUND	0	0	0	54.5383	36.2783	54.604	53.254	58.281	52.014	31.696	41.128	36.011
KAT2A	0	0	0	30.261	28.6733	22.915	26.521	25.728	45.88	23.454	31.118	31.448
KAT2B	0	0	0	6.89782	3.37357	10.288	6.8918	5.8984	4.5131	5.1837	3.0823	1.8547
KAT5	0	0	0	27.7353	27.3583	20.577	31.806	26.339	32.219	23.323	31.137	27.615
KAT6A	0	0	0	10.331	4.9182	9.2901	15.818	8.1671	8.0488	4.8771	3.9925	5.885
KAT6B	0	0	0	7.68475	4.8187	10.868	6.4392	9.0194	4.4124	4.0784	6.3076	4.0701
KAT7	0	0	0	22.275	8.34297	24.189	20.654	21.598	22.659	11.106	7.204	6.7189
KAT8	0	0	0	26.8337	19.0327	39.355	27.062	17.838	23.08	18.218	19.334	19.546
KCNIP3	0	0	0	5.82583	1.16	5.0647	9.5749	3.1536	5.5101	0.32579	1.2511	1.9031
KDM1A	0	0	0	100.596	49.0263	70.466	85.736	137.01	109.17	50.877	45.6	50.602
KDM1B	0	0	0	11.7488	4.1742	6.019	11.528	16.772	12.676	4.238	3.5054	4.7792
KDM2A	0	0	0	21.6427	16.228	24.813	20.642	20.692	20.424	15.11	23.135	10.439
KDM2B	0	0	0	18.0233	7.1624	21.074	14.318	18.785	17.916	6.5317	6.2568	8.6987
KDM3A	0	0	0	15.41	12.6645	21.08	15.693	13.08	11.787	12.102	17.838	8.0536
KDM3B	0	0	0	21.3558	10.652	23.552	24.095	19.57	18.206	12.303	9.7388	9.9142
KDM4A	0	0	0	26.2033	12.136	25.41	25.469	25.86	28.074	13.569	11.216	11.623
KDM4B	0	0	0	20.3678	5.14757	17.57	16.765	28.023	19.113	4.5981	4.6327	6.2119
KDM4C	0	0	0	7.75865	4.0886	6.1821	7.9055	8.5473	8.3997	3.468	2.4943	6.3035
KDM4D	0	0	0	0.23404	1.08233	0.2943	0.24414	0.11276	0.28496	1.6704	0.90778	0.66881
KDM4E	0	0	0	0.00455925	0.04232	0	0	0.018237	0	0.0056201	0.12134	0
KDM5A	0	0	0	8.39505	5.71843	7.0469	9.4908	8.598	8.4445	5.9267	6.7961	4.4325
KDM5B	0	0	0	10.494	10.4564	7.2872	10.937	16.688	7.0638	9.8376	17.223	4.3085
KDM5C	0	0	0	26.4915	23.7983	18.963	25.104	21.416	40.483	23.751	25.063	22.581
KDM5D	0	0	0	4.70986	0.0170753	4.339	6.5324	7.9425	0.02553	0.013523	0.008205	0.029498
KDM6A	0	0	0	7.41148	5.99413	6.2641	6.1818	6.93	10.27	9.2285	5.3441	3.4098
KDM6B	0	0	0	10.3454	4.66313	15.991	6.8038	11.353	7.234	2.8977	7.6166	3.4751
KDM8	0	0	0	2.4011	1.23658	2.0812	2.213	2.9544	2.3558	1.3704	0.47665	1.8627
KEAP1	0	0	0	41.3047	39.4983	51.62	39.233	40.456	33.91	36.381	36.225	45.889
KIAA0040	0	0	0	0.00977825	8.37083	0.023675	0.015438	0	0	1.729	8.3515	15.032
KLF1	0	0	0	0.45888	0.248213	0.23029	0.26583	0.52684	0.81256	0.13589	0.11834	0.49041
KLF10	0	0	0	18.3359	14.9947	28.339	21.055	9.0204	14.929	18.271	12.778	13.935
KLF11	0	0	0	3.72123	3.5786	4.8454	1.9259	2.1764	5.9372	2.4716	2.5349	5.7293
KLF12	0	0	0	5.7025	1.3383	5.8168	11.361	3.035	2.5972	1.4005	2.4717	0.14271
KLF13	1	0	1	48.933	8.02043	33.034	63.892	41.398	57.408	6.175	12.555	5.3313
KLF14	0	0	0	0.160607	0.48112	0	0.55292	0.045532	0.043975	0.046934	1.3794	0.017027
KLF15	0	0	0	3.33074	1.68633	7.8593	0.46928	4.3532	0.64118	1.2442	1.0102	2.8046
KLF16	1	1	2	21.3032	15.6614	23.983	17.812	19.249	24.169	23.146	3.5121	20.326
KLF2	0	0	0	5.10178	6.31977	0.27482	0	3.5543	16.578	1.5976	1.9417	15.42
KLF3	0	0	0	4.04655	8.2033	4.7656	4.4164	1.7803	5.2239	6.9716	6.5813	11.057
KLF4	0	0	0	7.84807	4.92151	4.7047	3.3325	2.0361	21.319	1.865	0.36853	12.531
KLF5	0	0	0	1.20451	1.60592	1.1707	2.2386	0.66047	0.74827	3.229	0.51907	1.0697
KLF6	0	0	0	8.19333	27.2467	4.753	4.7863	10.751	12.483	30.745	14.126	36.869
KLF7	0	0	0	11.0777	3.51183	8.1466	13.192	12.408	10.564	4.5113	3.8093	2.2149
KLF8	0	0	0	0.0224188	0.152901	0.0074184	0.01792	0.011474	0.052863	0.12483	0.28873	0.045144
KLF9	0	0	0	5.22255	11.1087	7.5455	4.3466	3.9652	5.0329	10.723	10.645	11.958
KLHL21	0	0	0	8.57445	6.81997	6.107	3.9938	11.866	12.331	8.991	5.362	6.1069
KLHL5	0	0	0	0.0028484	13.7112	0	0	0.0056157	0.0057779	22.15	9.9866	8.9971
KNTC1	0	0	0	25.6953	10.0421	39.021	21.822	23.496	18.442	11.286	11.814	7.0264
L3MBTL1	0	0	0	1.39968	0.141286	2.1304	1.5726	1.0869	0.80881	0.1574	0.24349	0.022968
L3MBTL2	0	0	0	26.4778	15.8113	27.34	25.482	25.811	27.278	17.636	9.2608	20.537
L3MBTL3	0	0	0	1.73203	4.13413	0.37314	2.1503	0.11919	4.2855	4.011	8.3194	0.07199
L3MBTL4	0	0	0	11.2297	1.14049	12.808	11.594	5.59	14.927	0.011248	3.3756	0.034613
LARP1	0	0	0	59.9462	50.156	65.499	60.596	48.565	65.125	48.805	39.032	62.631
LAS1L	0	0	0	36.9873	34.9283	31.368	30.538	45.25	40.793	43.395	19.057	42.333
LBX1	0	0	0	0.478676	0	0	0.040697	0.035707	1.8383	0	0	0
LBX2	0	0	0	0.111763	1.01389	0.024505	0.21289	0.20965	5.9042e-06	1.9241	1.0913	0.02626
LDB1	0	0	0	25.2555	35.9997	27.161	22.459	21.89	29.512	30.168	47.957	29.874
LDB2	0	0	0	0.00380112	0.375573	0.00921	0	0	0.0059945	0	0.76456	0.36216
LDOC1	0	0	0	6.16138	24.992	0	0.017414	16.152	8.4761	40.4	34.576	0
LEF1	0	0	0	3.20863	0.963197	4.3207	3.0936	3.3859	2.0343	0.2379	2.6397	0.011991
LHX1	0	0	0	1.36823	0.32327	0	0.18528	0.042358	5.2453	0.11169	0.43228	0.42584
LHX2	0	0	0	11.2578	35.8414	13.154	12.35	5.7752	13.752	1.2207	4.7735	101.53
LHX3	1	0	1	95.0203	0.0678137	95.845	18.206	130.4	135.63	0.016495	0.007416	0.17953
LHX4	0	0	0	0.69431	1.83708	0.59589	0.37671	0.8453	0.95934	0.17503	1.0387	4.2975
LHX5	0	0	0	0.00644225	0	0.010814	0	0	0.014955	0	0	0
LHX6	0	0	0	0.623647	0.247028	0.039528	0.308	0.17046	1.9766	0.058275	0.55599	0.12682
LHX8	0	0	0	0.01575	0.4662	0	0	0	0.063	0	1.3986	0
LHX9	0	0	0	6.61278	0.104326	1.6711	7.3182	13.721	3.7408	0.025598	0.28738	0
LIMA1	0	0	0	14.8783	21.6513	6.2692	23.309	15.731	14.204	33.092	30.018	1.844
LIN28A	0	0	0	0.00565325	0.147593	0.0080049	0.0058001	0.0051165	0.0036915	0.44207	0.00070808	0
LITAF	0	0	0	10.4927	23.3291	7.2465	23.004	4.4454	7.275	22.614	44.56	2.8132
LMNA	0	0	0	61.4798	185.307	32.718	39.153	69.668	104.38	132.75	228.22	194.95
LMNB1	0	0	0	112.384	66.123	135.31	136.44	57.925	119.86	72.514	47.412	78.443
LMNB2	0	0	0	57.2077	41.7827	49.998	56.612	54.845	67.376	56.806	32.506	36.036
LMO1	0	0	0	25.7984	1.31108	16.175	7.5895	40.558	38.871	0.031237	0.18949	3.7125
LMO2	0	0	0	25.3678	3.24254	46.419	37.5	7.2572	10.295	0.47351	3.6795	5.5746
LMO3	0	0	0	3.69455	3.23461	4.2023	1.0555	2.6545	6.8659	0.0037415	9.7001	0
LMO4	0	0	0	10.3169	13.7285	19.154	4.4013	8.3295	9.3827	9.1664	11.975	20.044
LMO7	0	0	0	3.80773	16.3114	3.1401	5.3617	2.8154	3.9137	19.812	28.528	0.59428
LMX1A	0	0	0	0.0547993	0.0450199	0.12928	0	0.012387	0.07753	0.0012698	0.13379	0
LMX1B	0	0	0	2.05082	1.09538	1.2438	0.039789	1.0294	5.8903	0.0086285	1.1071	2.1704
LRRC14	0	0	0	11.7612	6.03067	10.711	15.04	10.699	10.595	7.094	4.8177	6.1803
LRWD1	0	0	0	21.492	20.649	16.274	18.719	20.569	30.406	14.432	26.683	20.832
LSR	0	0	0	49.1865	13.9031	51.349	39.2	53.655	52.542	31.701	8.0859	1.9224
LTN1	0	0	0	11.7498	5.1315	10.531	11.1	14.646	10.722	4.7319	7.0109	3.6517
LYL1	0	0	0	0.0245217	2.39383	0.025644	0.072443	0	0	0.7439	0	6.4376
LZTR1	0	0	0	15.8425	14.1703	12.213	14.705	16.22	20.232	12.461	10.593	19.457
LZTS1	0	0	0	11.5991	2.8475	5.8503	26.436	10.18	3.9302	4.2613	2.043	2.2382
MAF	0	0	0	1.38037	4.86013	0.32178	2.8301	2.2321	0.13752	3.808	7.3547	3.4177
MAFB	0	0	0	14.3811	2.24099	17.475	3.7775	28.379	7.8928	3.368	0.63577	2.7192
MAFF	0	0	0	2.6536	10.3676	6.0333	1.2052	1.3681	2.0078	14.461	3.4447	13.197
MAFG	0	0	0	14.3517	12.7785	25.244	9.5058	7.1861	15.471	9.4777	8.9828	19.875
MAFK	0	0	0	7.30912	24.0753	6.4195	5.2228	6.0422	11.552	12.25	38.086	21.89
MAML3	0	0	0	6.2832	1.68237	5.3337	8.9663	3.4981	7.3347	1.5717	2.7569	0.71852
MAMLD1	0	0	0	0.0442345	7.2536	0.080698	0.068368	0.011137	0.016735	9.1829	2.1539	10.424
MANSC1	0	0	0	14.0762	15.0395	22.175	13.243	11.722	9.1648	30.059	11.348	3.7116
MAP3K12	0	0	0	10.5513	5.93013	10.668	10.511	14.016	7.0101	8.7196	5.0622	4.0086
MAPK8IP1	0	0	0	16.9482	3.20733	14.414	23.264	12.761	17.354	2.0831	1.1631	6.3758
MAX	0	0	0	38.5403	25.4563	35.887	29.937	51.728	36.609	30.592	18.834	26.943
MAZ	0	0	0	207.825	119.347	206.81	293.31	132.64	198.54	107.48	92.612	157.95
MBD1	0	0	0	31.541	20.5993	31.596	38.73	36.76	19.078	19.935	21.255	20.608
MBD2	0	0	0	6.65655	14.7446	8.3991	7.7619	6.8934	3.5718	15.249	9.0579	19.927
MBD3	0	0	0	73.3045	49.0823	66.861	71.373	82.591	72.393	61.241	27.714	58.292
MBD4	0	0	0	22.637	15.1473	25.643	21.063	20.392	23.45	15.947	10.842	18.653
MBD5	0	0	0	2.61447	1.3803	2.0549	4.3419	2.3771	1.684	1.4606	2.0461	0.63421
MBD6	0	0	0	17.0655	9.99127	17.926	15.458	14.341	20.537	8.8298	12.592	8.552
MBNL2	0	0	0	118.584	8.64285	5.1284	11.2	14.236	443.77	13.005	12.864	0.059554
MBTD1	0	0	0	14.9041	4.17483	23.425	12.555	14.074	9.5624	3.8856	6.6216	2.0173
MCM2	0	0	0	115.218	41.015	128.6	125.58	99.57	107.12	56.175	32.259	34.611
MCM3	0	0	0	144.048	83.9913	196	121.22	153.34	105.63	107.39	87.978	56.606
MCM4	0	0	0	89.1705	33.396	99.258	78.175	124.07	55.179	36.051	21.892	42.245
MCM5	0	0	0	95.5855	56.2143	114.8	75.86	114.68	77.002	67.456	42.903	58.284
MCM6	0	0	0	67.8238	28.975	72.418	73.31	77.49	48.077	31.074	33.099	22.752
MCM7	0	0	0	234.248	117.82	340.09	217.57	221.27	158.06	140.12	112.33	101.01
MCRS1	0	0	0	38.8323	34.531	29.401	50.426	34.579	40.923	33.582	27.041	42.97
MDC1	0	0	0	21.7835	8.9764	18.832	26.402	23.667	18.233	10.991	10.649	5.2892
MEAF6	0	0	0	18.9215	9.5082	19.922	20.859	17.244	17.661	10.103	8.8815	9.5401
MECOM	0	0	0	2.79797	3.69495	2.8602	4.3843	1.1135	2.8339	4.049	7.0333	0.002548
MECP2	0	0	0	11.2274	8.7161	10.017	13.965	8.8305	12.097	10.233	5.8583	10.057
MED1	0	0	0	18.5358	7.9854	14.71	22.521	20.012	16.9	9.2199	7.0293	7.707
MED12	0	0	0	8.2484	3.61717	7.6836	7.3431	9.8876	8.0793	5.6318	2.0982	3.1215
MED14	0	0	0	14.4393	11.1524	11.136	16.282	13.615	16.724	10.579	17.594	5.2841
MED15	0	0	0	14.581	25.5613	14.484	14.202	11.385	18.253	34.015	25.117	17.552
MED16	0	0	0	17.0512	11.2534	13.208	17.401	16.817	20.779	14.099	4.8243	14.837
MED17	0	0	0	16.2195	14.963	12.28	14.914	18.586	19.098	17.174	12.062	15.653
MED21	0	0	0	17.6475	12.5383	17.97	19.49	14.071	19.059	13.861	17.062	6.6918
MED23	0	0	0	10.3194	6.19553	8.9243	5.3061	15.038	12.009	7.0083	8.055	3.5233
MED24	0	0	0	38.2787	21.286	28.301	30.823	49.76	44.231	29.245	15.447	19.166
MED26	0	0	0	5.63572	4.14633	6.6718	4.1826	5.9534	5.7351	4.3534	3.0636	5.022
MED27	0	0	0	11.1073	11.7949	7.8883	14.554	10.305	11.682	12.446	13.469	9.4696
MED6	0	0	0	11.8166	19.9243	11.99	9.3006	12.793	13.183	17.835	27.908	14.03
MED7	0	0	0	13.1218	14.063	10.367	12.656	17.22	12.244	21.474	10.433	10.282
MEF2A	0	0	0	14.526	12.1928	15.762	17.503	10.666	14.173	9.2623	17.115	10.201
MEF2C	0	0	0	0.109288	5.11359	0.23258	0.18796	0.0027248	0.013886	0.06138	5.8974	9.382
MEF2D	1	0	1	10.1421	11.7952	9.0932	10.705	10.818	9.9522	6.1599	20.821	8.4047
MEFV	0	0	0	0.0095478	0.03547	0	0	0.029636	0.0085552	0.051052	0.040003	0.015355
MEIS1	0	0	0	1.97438	4.23007	1.4735	2.2294	1.6849	2.5097	1.5642	6.0069	5.1191
MEIS2	0	0	0	15.1782	6.89105	11.576	19.501	5.7737	23.862	2.7088	17.07	0.89435
MEIS3	0	0	0	0.00820713	6.05503	0	0.024906	0	0.0079225	5.5866	6.1709	6.4076
MEIS3P1	0	0	0	0.815662	8.27187	0.94056	1.5729	0.29782	0.45137	11.589	10.522	2.7046
MEN1	0	0	0	29.2035	23.424	35.608	24.125	25.432	31.649	15.362	28.448	26.462
MEOX1	0	0	0	0	0.353083	0	0	0	0	0.54565	0.18129	0.33231
MEOX2	0	0	0	0.0055934	3.3926	0.0093886	0	0	0.012985	0.46515	9.5275	0.18514
MESP2	0	0	0	0.330083	0.124011	0.28848	0.23505	0.35809	0.43871	0.085112	0.28692	0
METTL3	0	0	0	25.0057	37.9453	19.906	29.827	26.683	23.607	31.325	47.416	35.095
MFSD3	0	0	0	9.42245	9.77797	3.6875	16.864	8.6844	8.4539	6.6525	6.4514	16.23
MGA	0	0	0	8.52122	3.40093	9.1039	8.4001	9.8204	6.7605	3.2534	5.8436	1.1058
MGAT5	0	0	0	13.676	6.1099	8.047	14.909	12.028	19.72	5.8743	6.7853	5.6701
MGEA5	0	0	0	21.2745	22.531	23.615	21.859	24.151	15.473	24.646	21.243	21.704
MICALL1	0	0	0	5.9378	7.29437	5.6345	4.5866	7.6123	5.9178	7.6361	4.2484	9.9986
MID1	0	0	0	0.821	7.16563	0.54309	1.0163	0.19341	1.5312	10.102	11.379	0.01589
MIER1	0	0	0	10.733	7.75017	5.9971	20.563	6.104	10.268	11.598	7.7372	3.9153
MINA	0	0	0	6.98333	6.22193	8.3223	6.366	5.7749	7.4701	4.776	5.3041	8.5857
MIS12	0	0	0	18.2935	13.3417	27.104	12.251	22.167	11.652	15.026	13.709	11.29
MIS18A	0	0	0	19.1247	15.5995	19.771	19.544	16.664	20.52	18.564	9.9794	18.255
MIS18BP1	0	0	0	13.6848	9.11157	11.593	11.765	16.116	15.265	11.034	9.2098	7.0909
MITF	0	0	0	0.0982398	3.48795	0.024974	0.24999	0.10538	0.012615	5.346	4.9789	0.13896
MIXL1	0	0	0	0.0163717	0.15285	0.01127	0.012249	0.010778	0.03119	0.12642	0.33213	0
MKX	0	0	0	0.0014223	5.735	0	0	0.0056892	0	1.429	15.776	0
MLLT1	0	0	0	23.7157	26.896	22.804	19.163	28.955	23.941	26.02	20.294	34.374
MLLT10	0	0	0	10.0824	9.24167	14.493	7.3551	12.407	6.0744	7.1833	7.9677	12.574
MLLT3	0	0	0	5.27412	3.5605	4.9514	6.9245	4.7319	4.4887	3.1765	5.0871	2.4179
MLLT4	0	0	0	23.85	7.21503	14.986	14.919	44.715	20.78	7.7392	11.614	2.2919
MLLT6	0	0	0	28.5287	13.4009	34.62	25.386	25.86	28.249	13.763	20.332	6.1076
MLX	0	0	0	35.8182	29.8447	48.945	37.452	22.14	34.736	29.576	18.179	41.779
MLXIP	0	0	0	10.8308	7.15123	8.6568	14.119	9.1444	11.403	8.1451	8.1818	5.1268
MLXIPL	0	0	0	14.0779	1.23343	22.872	14.444	5.4677	13.528	0.8246	1.6709	1.2048
MNAT1	0	0	0	21.2698	30.1743	25.852	15.928	25.185	18.114	34.361	24.267	31.895
MNDA	0	0	0	0.0847724	0.0744687	0.0033698	0	0	0.33572	0.040936	0.18247	0
MNT	0	0	0	7.27412	3.72663	11.543	4.9588	7.2841	5.3106	3.2924	4.7001	3.1874
MNX1	1	0	1	12.709	3.35656	20.073	7.4081	6.5919	16.763	7.1409	0.84189	2.0869
MORF4L1	0	0	0	40.3083	62.7293	26.795	43.573	28.9	61.965	62.133	59.192	66.863
MORF4L2	0	0	0	160.565	200.437	127.35	179.39	146.71	188.81	156.1	299.38	145.83
MRGBP	0	0	0	9.56668	14.8047	13.84	6.6883	8.2397	9.4987	12.401	21.613	10.4
MSC	1	0	1	30.5038	13.5855	35.848	46.023	7.638	32.506	3.8094	36.912	0.035194
MSH6	0	0	0	71.2618	29.657	73.733	69.852	72.836	68.626	36.778	26.751	25.442
MSL2	0	0	0	14.5695	4.44987	17.384	17.011	10.602	13.281	5.5405	4.2992	3.5099
MSL3	0	0	0	7.51925	9.4393	6.8043	7.9784	8.3231	6.9712	12.272	9.146	6.8999
MSRB2	0	0	0	3.10185	12.7429	4.3355	2.9664	3.1043	2.0012	7.1814	27.003	4.0443
MST1	0	0	0	1.22385	1.3206	2.5243	0.68856	1.4181	0.26442	1.4621	1.1901	1.3096
MSX1	0	0	0	0.0329605	6.05189	0.046905	0.025482	0	0.059455	0.17986	8.6786	9.2972
MSX2	0	0	0	0.00175438	6.07563	0	0	0	0.0070175	0.005986	5.6539	12.567
MSX2P1	0	0	0	0.00282275	0.0379982	0	0.011291	0	0	0	0.10751	0.0064845
MTA1	0	0	0	43.6725	40.758	49.192	40.743	46.726	38.029	28.107	59.861	34.306
MTA2	0	0	0	95.4147	70.0487	82.934	120.33	88.538	89.857	71.047	87.672	51.427
MTA3	0	0	0	9.69872	18.1493	11.113	9.6366	9.3625	8.6828	16.582	24.82	13.046
MTF1	0	0	0	3.79505	2.13927	2.717	3.8079	4.555	4.1003	1.7342	2.1618	2.5218
MTF2	0	0	0	12.795	9.1117	13.041	10.553	15.011	12.575	11.019	11.417	4.8991
MUM1	0	0	0	15.6677	13.124	13.429	17.069	17.578	14.595	16.959	9.9979	12.415
MUM1L1	0	0	0	0.00088805	0.689839	0	0	0	0.0035522	0.0030276	2.061	0.0054904
MXD1	0	0	0	9.87467	1.57758	6.3708	9.745	14.27	9.1129	2.5097	1.4977	0.72533
MXD3	0	0	0	27.2325	10.787	39.717	33.374	14.59	21.249	10.981	11.081	10.299
MXD4	0	0	0	16.0472	15.9377	17.027	23.545	14.198	9.4187	19.261	18.707	9.8452
MXI1	0	0	0	5.37455	6.98997	5.0419	5.2529	7.0334	4.17	5.8257	9.6402	5.504
MYB	0	0	0	6.35315	0.612567	5.8343	4.8339	8.4667	6.2777	1.2068	0.32393	0.30697
MYBBP1A	0	0	0	14.8711	27.1003	17.222	7.1902	18.473	16.599	30.646	18.655	32
MYBL1	0	0	0	3.1462	5.19607	4.9324	2.3187	2.9696	2.3641	9.4478	1.4074	4.733
MYBL2	0	0	0	83.59	53.7363	128.16	53.636	98.974	53.59	44.41	59.687	57.112
MYC	0	1	1	2.51398	56.4046	1.1586	7.5629	0.69823	0.6362	70.738	2.4579	96.018
MYCBP	0	0	0	9.77417	13.0183	5.1308	15.613	8.1119	10.241	11.79	12.398	14.867
MYCN	0	0	0	1.22419	0.11559	1.1051	3.0373	0.43295	0.32139	0.0074114	0.33936	0
MYCNOS	0	0	0	0.102279	0	0.070963	0.23106	0.082603	0.024489	0	0	0
MYF5	0	0	0	0	0	0	0	0	0	0	0	0
MYF6	0	0	0	0	0	0	0	0	0	0	0	0
MYOD1	0	0	0	0.272454	0	1.0777	0	0.012116	0	0	0	0
MYOG	0	0	0	0.156282	0.00404833	0.61056	0	0.014569	0	0	0.012145	0
MYSM1	0	0	0	8.27858	4.22633	6.7034	9.0442	9.7013	7.6654	4.3097	5.5373	2.832
MYT1	0	0	0	14.0556	0.0570883	9.8905	15.245	15.497	15.59	0.015792	0.1432	0.012273
MYT1L	0	0	0	2.74367	0.12227	1.5775	3.1307	3.1799	3.0866	0.012649	0.32765	0.026511
MZF1	0	0	0	5.91413	5.0835	6.1348	5.072	6.4348	6.0149	7.3218	4.5463	3.3824
NAB1	0	0	0	29.383	13.3633	38.707	34.89	22.816	21.119	12.169	17.707	10.214
NAB2	0	0	0	7.297	13.2197	10.981	2.4209	9.6703	6.1158	14.443	10.495	14.721
NANOG	0	0	0	0.0367697	0.0196386	0.11531	0.011929	0.012249	0.0075908	0.0064759	0.05244	0
NAT10	0	0	0	19.8	18.7347	14.92	14.335	23.194	26.751	15.634	11.402	29.168
NBN	0	0	0	11.4681	14.0359	9.1435	11.199	13.473	12.057	14.093	9.8498	18.165
NCALD	0	0	0	1.43519	1.75718	1.9094	2.039	1.5594	0.23297	0.27274	4.7495	0.2493
NCOA1	0	0	0	13.4652	4.53477	8.2528	17.75	13.204	14.654	3.464	3.9637	6.1766
NCOA2	0	0	0	4.83425	3.97707	3.8298	5.0707	6.898	3.5385	2.266	6.3062	3.359
NCOA3	0	0	0	5.88033	6.06917	2.1913	7.2442	6.851	7.2348	3.5623	12.146	2.4992
NCOA4	0	0	0	33.2792	40.3897	30.581	28.799	47.404	26.333	41.297	34.553	45.319
NCOA6	0	0	0	14.995	7.4998	14.916	16.949	17.301	10.814	4.0551	11.403	7.0413
NCOR1	0	0	0	11.3143	11.7927	12.587	8.5452	17.123	7.0021	13.241	11.301	10.836
NCOR2	0	0	0	18.9748	20.3207	16.867	21.253	14.766	23.013	28.938	18.396	13.628
NDC80	0	0	0	27.1432	32.175	27.875	30.246	21.282	29.17	40.824	23.608	32.093
NEUROD1	0	0	0	5.19313	0.00143077	3.409	3.7812	0.01534	13.567	0.0042923	0	0
NEUROD2	0	0	0	19.6958	0	11.926	16.272	19.338	31.247	0	0	0
NEUROD4	0	0	0	6.44217	0	0.059764	1.3109	0	24.398	0	0	0
NEUROD6	0	0	0	2.10019	0	0.12469	0.13549	0	8.1406	0	0	0
NEUROG1	0	0	0	0.00616265	0	0	0.015065	0	0.0095856	0	0	0
NEUROG2	0	0	0	1.73825	0.00777233	0.13671	0.4669	0.018688	6.3307	0	0.023317	0
NEUROG3	0	0	0	2.2952	0.00510767	0	9.1225	0.018354	0.039934	0	0.015323	0
NFAT5	0	0	0	3.00667	4.35327	2.1797	3.9464	3.7894	2.1112	4.8491	6.3819	1.8288
NFATC1	0	0	0	3.8483	2.40837	4.7787	2.8108	2.8192	4.9845	1.4395	4.4179	1.3677
NFATC2	0	0	0	0.0110664	0.974113	0.0030705	0.041195	0	0	0.47559	2.4465	0.00025048
NFATC3	0	0	0	13.9284	7.50167	17.35	12.71	18.007	7.6464	9.0796	7.5641	5.8613
NFATC4	0	0	0	3.85713	10.5412	5.0061	3.8959	2.7048	3.8217	9.6665	21.957	0
NFE2	0	0	0	0.0165585	0.24398	0.013739	0	0.052495	0	0.10536	0.33882	0.28776
NFE2L1	0	0	0	46.134	51.663	65.456	41.126	25.138	52.816	53.847	60.466	40.676
NFE2L2	0	0	0	21.6438	34.11	29.197	13.305	20.632	23.441	34.048	41.353	26.929
NFE2L3	0	0	0	3.18037	17.286	2.3049	3.5707	1.5435	5.3024	24.976	10.69	16.192
NFIA	0	0	0	13.5637	3.68637	14.115	21.732	12.334	6.0738	3.7371	4.9914	2.3306
NFIB	1	1	2	16.2203	13.2801	23.976	8.8481	17.024	15.033	8.9844	12.186	18.67
NFIC	0	0	0	15.1669	12.5577	9.5394	11.314	26.792	13.022	13.216	13.396	11.061
NFIL3	0	0	0	3.39585	10.2481	6.3446	3.4646	1.8759	1.8983	8.2949	16.448	6.0015
NFIX	0	0	0	30.1373	7.10797	19.931	45.263	42.296	13.059	10.639	9.085	1.5999
NFKB1	0	0	0	1.16268	9.562	2.8786	1.4056	0.021194	0.34532	10.529	10.332	7.825
NFKB2	0	0	0	1.0567	22.6233	1.9477	0.71024	0.6879	0.88097	22.94	17.3	27.63
NFKBIA	0	0	0	25.3092	31.2987	26.039	18.323	23.988	32.887	18.504	40.385	35.007
NFKBIB	0	0	0	17.9842	14.5547	17.666	22.116	12.037	20.118	17.179	12.165	14.32
NFKBIE	0	0	0	2.71952	14.8246	2.8856	3.2754	3.0413	1.6758	6.4479	7.171	30.855
NFKBIL1	0	0	0	24.9562	17.2883	39.074	17.907	22.469	20.375	16.002	15.571	20.292
NFRKB	0	0	0	11.3797	7.3486	13.534	9.097	10.226	12.662	8.495	5.5629	7.9879
NFX1	0	0	0	20.9015	12.7843	23.84	17.489	22.777	19.5	14.591	9.3689	14.393
NFYA	0	0	0	17.2743	7.90243	10.254	13.688	19.567	25.588	10.29	6.4427	6.9746
NFYB	0	0	0	11.165	9.5668	13.738	12.245	9.6842	8.9928	9.8939	9.884	8.9225
NFYC	0	0	0	30.5793	28.3113	29.122	33.718	26.174	33.303	26.702	26.497	31.735
NHLH2	0	0	0	6.44385	0.07525	6.6535	5.0768	9.3957	4.6494	0	0.22575	0
NKRF	0	0	0	8.51662	8.21973	7.9089	8.6011	7.7738	9.7827	8.5795	6.4977	9.582
NKX1-2	0	0	0	0	0.000783133	0	0	0	0	0	0	0.0023494
NKX2-1	0	0	0	0.0492525	1.69617	0	0.19701	0	0	0.064709	5.0221	0.001693
NKX2-2	0	0	0	2.70083	4.2223	0	0.035326	0	10.768	0.60091	12.066	0
NKX2-3	0	0	0	0.00279873	0.076081	0	0.0028357	0	0.0083592	0	0.20525	0.022993
NKX2-4	0	0	0	4.50918	6.0948	0.028686	0.49863	9.1214	8.388	2.9114	15.373	0
NKX2-5	0	0	0	1.41851	11.4825	5.6276	0	0.036854	0.0095786	16.219	9.5429	8.6857
NKX2-6	0	0	0	0	0.278673	0	0	0	0	0.28832	0.5477	0
NKX2-8	0	0	0	0	0.0982012	0	0	0	0	0.0073437	0.28726	0
NKX3-1	0	0	0	0.0477705	1.683	0.10171	0.068338	0.0086029	0.012431	1.1819	2.1666	1.7005
NKX3-2	0	0	0	0.0342438	1.0963	0.029954	0.00155	0.028659	0.076812	0.10601	1.6768	1.5061
NKX6-1	0	0	0	0.474553	4.10391	0	0.024074	0.0026367	1.8715	10.495	1.7336	0.083118
NKX6-2	0	0	0	0.00544155	0.008129	0	0	0.0029432	0.018823	0.024387	0	0
NKX6-3	0	0	0	0.0738765	0.032767	0.17844	0.064623	0.052443	0	0	0.098301	0
NMI	0	0	0	5.01788	12.5937	3.9764	9.545	1.1687	5.3814	11.646	21.691	4.4441
NOBOX	0	0	0	0	0	0	0	0	0	0	0	0
NOTO	0	0	0	0.0038875	0.0172897	0	0	0.01555	0	0	0.051869	0
NPAS1	0	0	0	0.358905	6.1825	0.22693	0.42102	0.50601	0.28166	2.1436	2.3099	14.094
NPAS2	0	0	0	0.00827272	2.99577	0.0053646	0.012078	0.01543	0.00021829	2.5209	4.9751	1.4913
NR0B1	0	0	0	0.853612	0.155493	0.11755	1.4686	0	1.8283	0.10405	0.36243	0
NR0B2	0	0	0	0.182735	0.0569707	0.17079	0.30919	0.05425	0.19671	0.089621	0	0.081291
NR1D1	0	0	0	1.65107	3.41773	2.026	2.2284	0.61429	1.7356	3.3229	3.0248	3.9055
NR1D2	0	0	0	13.6532	8.20777	25.962	12.254	7.4765	8.9203	6.1635	8.8057	9.6541
NR1H2	0	0	0	20.691	26.526	24.691	14.674	23.118	20.281	28.342	21.062	30.174
NR1H3	0	0	0	3.26595	3.7267	4.6464	4.0509	2.3999	1.9666	5.1699	1.7062	4.304
NR1H4	0	0	0	0.005172	0.602079	0	0	0	0.020688	0.027938	1.7783	0
NR1I2	0	0	0	0.0163157	0.0078192	0.030547	0.028016	0.0015504	0.0051493	0.0121	0.0031577	0.0081999
NR1I3	0	0	0	0.0405662	0.012184	0	0.074632	0.070098	0.017535	0.01556	0.020992	0
NR2C1	0	0	0	12.0738	8.02873	14.337	10.648	13.242	10.068	9.2287	7.3996	7.4579
NR2C2	0	0	0	12.8948	7.133	15.889	9.4243	16.971	9.295	7.3698	9.522	4.5072
NR2E1	0	0	0	0	0.206565	0	0	0	0	0	0.61068	0.0090145
NR2E3	0	0	0	0.0379157	0.0573777	0.045219	0.048447	0.043237	0.01476	0.065973	0.10616	0
NR2F1	0	0	0	1.48015	5.11489	1.9212	1.0067	0.72111	2.2716	10.349	4.98	0.015675
NR2F2	0	0	0	3.50572	7.27678	0.00059396	7.0135	3.0698	3.939	0.34255	17.57	3.9178
NR2F6	0	0	0	16.3648	32.4	24.823	10.938	19.64	10.058	29.727	24.966	42.507
NR3C1	0	0	0	6.25018	10.0093	3.5905	8.425	4.9145	8.0707	7.7793	13.517	8.7317
NR3C2	0	0	0	1.14682	0.675132	0.48482	3.2353	0.041836	0.82531	0.97102	1.0365	0.017875
NR4A1	0	0	0	21.2597	6.73723	23.709	12.128	8.6398	40.562	2.3125	6.3492	11.55
NR4A2	0	0	0	9.23528	0.515896	6.0362	7.3114	6.3575	17.236	1.134	0.40714	0.0065493
NR4A3	0	0	0	0.092753	1.50717	0.022541	0.016332	0.054069	0.27807	0.098746	0.077775	4.345
NR5A1	0	0	0	0.0284505	0.00934733	0.028182	0.061255	0	0.024365	0	0.028042	0
NR5A2	0	0	0	0.0899425	0.939785	0.014493	0.14057	0.099807	0.1049	2.6402	0.1728	0.0063558
NR6A1	0	0	0	0.739925	0.508649	0.29093	0.51227	1.0175	1.139	0.09149	1.3478	0.086657
NRF1	0	0	0	8.8511	5.5122	8.3589	9.6239	8.5616	8.86	6.1542	5.5195	4.8629
NRIP1	0	0	0	3.0331	3.1445	0.5164	5.8284	1.5963	4.1913	4.5479	2.3454	2.5402
NRL	0	0	0	1.46103	0.30146	0.72339	1.073	3.2935	0.75422	0.49448	0.20104	0.20886
NSD1	0	0	0	12.2163	5.8122	8.8943	13.337	13.672	12.962	5.4695	5.6072	6.3599
NSL1	0	0	0	10.0534	10.1747	12.08	9.4769	9.4629	9.1937	11.092	11.548	7.8841
NUF2	0	0	0	30.2493	35.0813	27.733	33.128	28.516	31.62	41.057	46.08	18.107
NUFIP2	0	0	0	13.954	10.2785	12.75	14.381	11.245	17.44	11.943	11.113	7.7794
OGT	0	0	0	30.3032	24.4267	33.782	31.831	26.993	28.607	21.38	26.892	25.008
OIP5	0	0	0	14.4704	13.3235	8.8917	20.013	11.202	17.775	16.639	9.2905	14.041
OLIG1	0	0	0	0.00044385	0.274207	0	0.0017754	0	0	0	0.17945	0.64317
OLIG2	0	0	0	0.00152312	3.99266	0	0	0	0.0060925	0.020784	0.1122	11.845
OLIG3	0	0	0	0.101878	0	0.25523	0.088748	0	0.063536	0	0	0
ONECUT1	0	0	0	1.39721	0.0300563	2.0886	0.71406	1.2061	1.5801	0.073581	0.016588	0
ONECUT2	0	0	0	3.37272	0.257579	4.3001	3.2622	2.8102	3.1184	0.23067	0.064376	0.47769
ONECUT3	0	0	0	0	0.00816	0	0	0	0	0	0	0.02448
OPTN	0	0	0	5.26482	21.2093	5.8616	6.4426	5.5459	3.2092	24.013	14.306	25.309
ORC1	0	0	0	13.0809	6.43787	19.698	8.7364	12.317	11.572	7.1609	3.983	8.1697
OSR1	0	0	0	0.0151508	2.27299	0	0.026126	0.034477	0	1.3618	5.4057	0.051459
OTP	0	0	0	0.145742	0.165713	0.0082283	0	0	0.57474	0	0.29473	0.20241
OTUD7B	0	0	0	2.81498	4.85913	2.7237	3.7395	2.4782	2.3185	3.951	8.1434	2.483
OTX1	0	0	0	0.554678	1.00211	0.76269	0.43389	0.83978	0.18235	0.59562	1.2529	1.1578
OTX2	0	0	0	0.60365	0.605367	0	1.9699	0	0.4447	0	1.8161	0
OVOL1	0	0	0	0.705538	0.0201006	0.15178	0.10211	0.28386	2.2844	0.0085239	0.051778	0
OVOL3	0	0	0	0.220323	0.0469867	0.1429	0.20669	0.26892	0.26278	0.14096	0	0
PACS2	0	0	0	14.2888	9.74323	14.551	17.995	14.015	10.594	7.5097	14.581	7.139
PADI4	0	0	0	0.0047215	0.0226983	0	0	0.018886	0	0.063644	0.004451	0
PAF1	0	0	0	35.4133	35.629	37.523	28.154	40.969	35.007	42.17	27.205	37.512
PAGR1	0	0	0	19.049	16.807	22.205	19.61	15.14	19.241	19.136	10.582	20.703
PAK2	0	0	0	20.5107	18.963	14.61	31.895	15.726	19.812	21.258	12.39	23.241
PARP1	0	0	0	130.74	62.9093	88.432	154.32	147.72	132.49	62.922	74.283	51.523
PARP10	0	0	0	7.83072	5.79737	2.9831	11.571	0.11777	16.651	4.9724	10.535	1.8847
PARP11	0	0	0	3.14399	1.41925	4.1221	3.788	4.2044	0.46147	1.1629	2.3093	0.78555
PARP12	0	0	0	4.02365	6.5044	2.8549	7.1443	1.1749	4.9205	6.4718	9.9957	3.0457
PARP14	0	0	0	0.128866	5.45393	0.0054403	0.15967	0.0078331	0.34252	4.0165	8.9104	3.4349
PARP15	0	0	0	0.0110578	0.020677	0.0023552	0.018623	0.014512	0.0087411	0.043795	0.0092075	0.0090284
PARP16	0	0	0	7.3788	2.8633	10.835	7.0036	4.7778	6.8988	2.5594	2.3368	3.6937
PARP2	0	0	0	34.6385	28.7473	34.323	30.539	44.913	28.779	38.076	18.78	29.386
PARP3	0	0	0	2.04954	9.6411	4.5148	1.2508	1.4567	0.97586	13.575	6.1345	9.2138
PARP4	0	0	0	11.4451	12.7299	17.751	17.039	5.1337	5.8568	20.664	11.985	5.5408
PARP6	0	0	0	44.6517	16.697	63.54	47.791	31.838	35.438	16.002	12.856	21.233
PARP8	0	0	0	4.05467	3.01193	4.0727	8.6929	1.6989	1.7542	2.7093	6.2566	0.069886
PARP9	0	0	0	1.19003	7.17753	0	1.6493	0.0068396	3.104	4.096	4.7046	12.732
PATZ1	0	0	0	27.332	16.2953	35.951	22.481	23.123	27.773	22.296	12.352	14.238
PAX1	0	0	0	0	0.0049901	0	0	0	0	0.0023383	0.012632	0
PAX2	0	0	0	0.111114	4.2187	0.10196	0.28053	0.028758	0.033206	12.292	0.36411	0
PAX3	0	0	0	0.00128725	1.57138	0	0	0	0.005149	0.043137	4.671	0
PAX4	0	0	0	0	0.0056206	0	0	0	0	0.013279	0.0035828	0
PAX5	0	0	0	14.0519	0.368019	22.047	11.743	7.9376	14.48	0.0057613	0.029197	1.0691
PAX6	0	0	0	25.487	1.85991	21.926	47.05	17.325	15.647	1.0638	4.3688	0.14712
PAX7	0	0	0	0.00426235	0.0232629	0	0	0.0033474	0.013702	0.0021647	0.057025	0.010599
PAX8	0	0	0	0.464735	1.07348	0.8812	0.84416	0.063001	0.07058	0.053841	1.2843	1.8823
PAX9	0	0	0	0.134945	0.76892	0	0.52633	0.013449	0	0.19453	2.0747	0.03753
PAXIP1	0	0	0	14.687	5.8578	12.79	16.74	12.62	16.598	5.6571	7.5021	4.4142
PBRM1	0	0	0	19.3565	8.4414	17.353	15.056	32.32	12.697	11.143	5.605	8.5762
PBX1	0	0	0	4.20673	18.7536	5.4151	4.0984	4.91	2.4034	9.9007	45.64	0.72022
PBX2	0	0	0	12.016	20.5377	11.61	10.994	15.226	10.234	16.677	33.512	11.424
PBX3	0	0	0	16.2751	12.7187	22.25	2.0453	17.097	23.708	8.437	18.666	11.053
PBX4	0	0	0	1.7546	1.0448	1.4067	1.8431	2.3844	1.3842	0.83304	0.84767	1.4537
PCGF1	0	0	0	15.3287	12.867	16.218	14.502	11.302	19.293	11.417	13.75	13.434
PCGF2	0	0	0	12.0689	22.3967	17.5	14.003	13.545	3.2277	24.524	27.641	15.025
PCGF3	0	0	0	16.3188	11.1383	11.858	21.712	18.782	12.923	9.7539	12.812	10.849
PCNA	0	0	0	369.007	226.557	392.77	325.56	535.17	222.53	221.44	257.42	200.81
PDLIM5	0	0	0	7.77149	35.7237	0.30423	8.6107	0.24002	21.931	57.307	46.024	3.84
PDX1	0	0	0	0.000126345	0.0136767	0.00050538	0	0	0	0	0.04103	0
PER1	0	0	0	3.64723	5.48833	6.8878	1.6926	3.0783	2.9302	4.4828	4.6493	7.3329
PER2	0	0	0	4.4986	4.29846	6.8433	3.0716	2.6192	5.4603	0.30278	1.3076	11.285
PER3	0	0	0	11.1635	1.52133	10.188	14.411	11.344	8.7111	0.64523	3.0275	0.89126
PFDN5	0	0	0	234.277	406.23	269.57	240.34	211.2	216	422.95	339.82	455.92
PGR	0	0	0	0	0.299146	0	0	0	0	0.0022385	0.8952	0
PHC1	0	0	0	16.3059	9.50343	27.316	16.396	12	9.5117	9.7065	15.26	3.5438
PHC2	0	0	0	91.2138	61.441	121.98	89.933	71.297	81.645	105.17	49.749	29.404
PHC3	0	0	0	3.03057	2.4424	2.249	3.9556	2.3215	3.5962	2.8493	2.7028	1.7751
PHF1	0	0	0	16.0318	24.444	28.343	16.994	9.2676	9.5227	19.806	17.763	35.763
PHF10	0	0	0	22.2935	16.901	13.564	15.937	38.873	20.8	16.818	18.692	15.193
PHF11	0	0	0	0.144508	2.05584	0	0	0	0.57803	2.6922	0.82683	2.6485
PHF12	0	0	0	15.7103	11.9549	20.42	15.543	11.838	15.04	10.954	14.962	9.9488
PHF13	0	0	0	11.0346	11.0223	12.93	7.3343	11.379	12.495	11.365	14.918	6.7839
PHF14	0	0	0	36.122	23.3957	32.16	32.542	36.544	43.242	22.362	28.595	19.23
PHF19	0	0	0	50.2525	51.5587	53.107	68.702	40.868	38.333	82.431	32.288	39.957
PHF2	0	0	0	25.0963	9.351	22.479	30.082	27.011	20.813	8.4079	11.08	8.5651
PHF20	0	0	0	12.8387	7.12787	13.302	14.147	12.94	10.966	7.4053	9.2149	4.7634
PHF20L1	0	0	0	20.0988	9.62043	13.239	30.663	24.611	11.882	9.7011	7.5552	11.605
PHF21A	0	0	0	6.78768	3.88307	7.5082	7.7365	6.8844	5.0216	3.4263	5.818	2.4049
PHF21B	0	0	0	13.0873	1.62596	17.003	12.109	11.782	11.455	0.027619	0.24127	4.609
PHF23	0	0	0	19.709	42.657	27.896	12.181	24.939	13.82	46.486	44.822	36.663
PHF3	0	0	0	15.1137	9.13273	13.058	13.586	20.564	13.247	7.5664	12.605	7.2268
PHF5A	0	0	0	60.1512	57.6063	77.594	59.165	41.096	62.75	66.693	39.088	67.038
PHF6	0	0	0	21.802	12.5746	13.622	23.861	24.409	25.316	16.667	13.332	7.7249
PHF7	0	0	0	1.78491	1.428	2.2257	1.1814	2.9697	0.76283	1.4007	1.0121	1.8712
PHF8	0	0	0	10.2966	5.3814	9.8738	11.21	9.9917	10.111	5.8062	4.3843	5.9537
PHIP	0	0	0	16.7735	4.666	7.7229	17.178	25.856	16.337	3.8335	6.9618	3.2027
PHOX2A	0	0	0	0.0256445	0.178469	0.059318	0.014755	0.027566	0.00093884	0.048078	0.48629	0.0010382
PHOX2B	0	0	0	0.0726627	0.00278317	0.16576	0.031329	0.013808	0.079754	0	0	0.0083495
PHRF1	0	0	0	20.6967	14.704	25.689	12.676	22.923	21.499	17.431	14.589	12.092
PHTF1	0	0	0	5.00597	8.01577	5.6642	9.0054	1.1285	4.2258	8.4799	10.735	4.8324
PIAS2	0	0	0	7.342	4.371	4.5973	9.6724	9.0496	6.0487	4.1721	3.8182	5.1227
PIAS3	0	0	0	13.5488	23.697	13.299	10.819	15.208	14.869	16.103	44.858	10.13
PITX1	0	0	0	9.98365	8.32347	16.632	6.6458	5.4008	11.256	15.042	6.1331	3.7953
PITX2	0	0	0	17.8165	16.3123	29.408	0.18753	1.0886	40.582	41.006	7.3842	0.54662
PITX3	0	0	0	0.0889535	0.0259663	0.15976	0.018594	0	0.17746	0.037045	0.040854	0
PKN1	0	0	0	45.7642	74.4437	72.805	53.715	27.2	29.337	81.434	33.727	108.17
PKNOX1	0	0	0	8.31783	4.16373	6.1938	11.295	6.3888	9.3937	4.7002	2.4897	5.3013
PKNOX2	0	0	0	0.995841	5.95936	0.3815	0.16962	0.033244	3.399	0.012497	0.11657	17.749
PLAG1	0	0	0	0.490832	2.2332	0.33658	0.47773	0.64689	0.50213	1.6967	3.978	1.0249
PLAGL1	0	0	0	1.33521	9.0167	0	0	5.3004	0.040441	11.929	14.063	1.0581
PLAGL2	0	0	0	7.55485	6.8879	8.4016	5.7066	8.5359	7.5753	5.9749	11.276	3.4128
PLRG1	0	0	0	25.4545	24.1043	29.091	22.435	24.132	26.16	28.141	16.792	27.38
PMF1	0	0	0	43.142	60.0897	34.315	50.555	40.685	47.013	57.287	80.683	42.299
PML	0	0	0	12.3837	11.0158	12.571	10.62	9.1067	17.237	12.816	8.9605	11.271
POLE3	0	0	0	82.4425	47.974	95.007	65.84	77.196	91.727	61.744	25.266	56.912
POU1F1	0	0	0	0.0033055	0.0009409	0	0	0	0.013222	0.0028227	0	0
POU2AF1	0	0	0	0.659627	0	0	0.0026099	0	2.6359	0	0	0
POU2F1	0	0	0	3.66877	2.6041	3.806	4.178	3.1962	3.4949	1.9461	4.7636	1.1026
POU2F2	0	0	0	0.67046	1.39617	0.43938	0.59724	1.3806	0.26462	4.0056	0.1073	0.075621
POU2F3	0	0	0	0.07768	0.00296583	0.090537	0	0.19511	0.025073	0.0088975	0	0
POU3F1	0	0	0	0.920893	0.0961887	0.13457	1.2227	0.035803	2.2905	0.044086	0.20828	0.0362
POU3F2	0	0	0	15.142	0.438295	16.019	1.5179	21.062	21.969	0.030955	0.66646	0.61747
POU3F3	0	0	0	13.1204	7.59278	17.154	19.51	0.045458	15.772	0.017754	1.9246	20.836
POU3F4	0	0	0	0.78275	0.0307577	0	0	0	3.131	0.055118	0.037155	0
POU4F1	1	0	1	42.8503	1.24608	104.09	17.741	35.479	14.091	0.24635	1.717	1.7749
POU4F2	0	0	0	17.4701	0.0187563	0.076291	64.724	0.0066447	5.0733	0.044987	0.011282	0
POU4F3	1	0	1	213.267	0.0880247	184.54	241.39	238.91	188.23	0.048855	0.082269	0.13295
POU5F1	0	0	0	0.578215	0.153659	0.45707	0.43896	0.55033	0.8665	0.26615	0.1218	0.073026
POU5F1B	0	0	0	0.0303764	0.144903	0.0073467	0.047889	0.056113	0.010157	0.069364	0.035074	0.33027
POU5F1P3	0	0	0	0.185066	0.0521663	0.53966	0.024939	0.12014	0.055526	0.10171	0.054789	0
POU5F2	0	0	0	0.0174692	0.00492233	0.018563	0	0	0.051314	0	0.014767	0
POU6F1	0	0	0	4.93483	0.90786	4.3754	7.1967	4.0314	4.1358	0.71997	0.59731	1.4063
POU6F2	0	0	0	0.0323475	0.130743	0	0	0	0.12939	0.25354	0.13869	0
PPARA	0	0	0	2.04305	0.961377	2.5938	1.5721	2.6163	1.39	0.33413	1.231	1.319
PPARD	0	0	0	5.54807	8.85077	5.9214	4.6399	5.8828	5.7482	13.572	8.6363	4.344
PPARG	0	0	0	1.15212	5.1859	1.6391	1.5322	1.2541	0.18308	5.3385	2.4001	7.8191
PPARGC1A	0	0	0	0.00057725	1.56116	0	0	0	0.002309	0.68861	3.87	0.12487
PPP1R13L	0	0	0	2.19188	7.52527	3.2115	1.4263	3.0234	1.1063	16.36	5.1371	1.0787
PPP4C	0	0	0	60.742	102.968	66.756	63.349	52.15	60.713	88.524	118.93	101.45
PPP5C	0	0	0	76.9735	92.6547	64.066	66.467	96.469	80.892	70.443	41.391	166.13
PRDM1	0	0	0	0.00983888	0.393299	0.031382	0.0048724	0	0.0031011	0.023788	1.0503	0.10581
PRDM10	0	0	0	3.95055	1.33697	2.389	4.9169	4.4305	4.0658	1.1825	1.5309	1.2975
PRDM11	0	0	0	1.73	1.44822	1.118	1.8085	1.1928	2.8007	1.0223	3.0199	0.30246
PRDM12	0	0	0	0.175285	0.103031	0.017788	0.21263	0.14473	0.32599	0.052457	0.028317	0.22832
PRDM13	0	0	0	5.69892	0.448139	3.7279	4.5607	14.183	0.32407	0.056057	1.2811	0.0072614
PRDM14	0	0	0	0	0.00186903	0	0	0	0	0.0056071	0	0
PRDM15	0	0	0	3.72483	1.62363	2.5397	4.4573	4.0481	3.8542	1.7134	2.0092	1.1483
PRDM16	0	0	0	0.0196958	0.0939853	0.037995	0.01136	0.012349	0.017079	0.01173	0.26099	0.0092358
PRDM2	0	0	0	16.9315	5.4958	17.821	19.428	16.888	13.589	5.2661	8.4085	2.8128
PRDM4	0	0	0	10.198	7.7718	10.434	10.733	8.3929	11.232	9.2724	6.5265	7.5165
PRDM5	0	0	0	0.18854	0.662843	0.54219	0.018819	0.011162	0.18199	0.76648	0.84366	0.37839
PRDM6	0	0	0	0.331508	2.30749	0.014429	0.039203	0	1.2724	0.059562	6.8629	0
PRDM7	0	0	0	0.0151715	0.0110748	0	0.025064	0.016169	0.019453	0.0079605	0	0.025264
PRDM8	0	0	0	3.8442	1.62696	0.55799	8.129	0.050213	6.6396	4.7558	0.12507	0
PRDM9	0	0	0	0.050109	0	0	0.057217	0.063188	0.080031	0	0	0
PREB	0	0	0	30.2218	36.5957	19.827	39.007	31.024	31.029	22.999	22.301	64.487
PRICKLE3	0	0	0	1.79652	4.0066	2.4268	0.64053	0.73905	3.3797	2.7452	2.1261	7.1485
PRKCB	0	0	0	2.37183	0.143636	0	0.0034094	9.4006	0.083328	0.27925	0.019829	0.13183
PRKCD	0	0	0	4.69817	13.0186	5.7866	2.1457	7.019	3.8414	8.5256	5.0142	25.516
PRKDC	0	0	0	55.378	28.008	31.945	53.901	78.656	57.01	22.092	23.638	38.294
PRMT1	0	0	0	152.812	232.533	106.35	162.69	175.37	166.84	261.41	157.08	279.11
PRMT2	0	0	0	21.5458	24.5683	17.2	29.928	13.103	25.952	27.988	15.267	30.45
PRMT3	0	0	0	6.84483	8.62447	6.1385	9.1151	6.4359	5.6898	8.7043	7.7267	9.4424
PRMT5	0	0	0	48.9725	43.3693	34.366	36.342	72.143	53.039	54.85	24.419	50.839
PRMT6	0	0	0	20.2357	11.673	15.978	21.94	17.88	25.145	11.21	12.023	11.786
PRMT7	0	0	0	17.531	14.4337	21.474	16.515	21.229	10.906	11.057	12.456	19.788
PROP1	0	0	0	0.00352738	0	0.00592	0	0.0081895	0	0	0	0
PROX1	0	0	0	11.315	0.103005	4.445	17.914	10.634	12.267	0.030468	0.22652	0.052027
PROX2	0	0	0	0.164327	0.0256369	0.12932	0.081358	0.31953	0.1271	0.064215	0.0054178	0.007278
PRR7	0	0	0	2.65718	4.0624	4.8609	1.7921	1.1892	2.7865	3.1785	4.0841	4.9246
PRRX1	0	0	0	0	9.04208	0	0	0	0	0.019001	27.09	0.017227
PRRX2	0	0	0	0	13.2706	0	0	0	0	2.0667	37.745	0
PSIP1	0	0	0	130.47	47.54	157.15	141.39	120.08	103.26	62.087	49.662	30.871
PSMC5	0	0	0	130.127	183.077	123.23	104.97	119.86	172.45	224.13	134.13	190.97
PTTG1IP	0	0	0	51.3552	103.027	44.915	71.862	47.357	41.287	160.16	105.78	43.142
PURA	0	0	0	4.0306	7.46553	3.7044	5.7814	3.5938	3.0428	6.0872	5.7954	10.514
RAD18	0	0	0	5.43995	7.08587	6.3745	3.3655	8.0111	4.0087	8.9906	3.488	8.779
RAD51	0	0	0	14.3697	9.94413	20.341	10.357	13.27	13.511	8.8198	5.1546	15.858
RAD54B	0	0	0	10.7237	6.6981	11.372	11.322	11.545	8.6559	7.8722	3.7107	8.5114
RAD54L	0	0	0	28.7742	10.191	57.751	18.985	16.961	21.4	14.071	6.556	9.946
RAG1	0	0	0	0.0381917	0.340141	0	0.062622	0.021501	0.068644	0.39432	0.61926	0.0068424
RAG2	0	0	0	0.0502968	0.00420867	0	0.12394	0.077247	0	0	0.012626	0
RAI1	0	0	0	16.6705	8.6729	19.851	10.479	20.492	15.86	8.0925	10.922	7.0042
RARA	0	1	1	9.63818	13.7352	8.787	10.626	6.7387	12.401	20.118	14.15	6.9375
RARB	0	1	1	1.7726	5.32713	4.6226	0.84218	0.56262	1.063	7.4721	8.421	0.088301
RARG	0	0	0	1.71123	5.70807	0.42235	0.42548	1.6705	4.3266	4.2387	11.567	1.3185
RASSF7	0	0	0	26.0145	20.496	34.168	20.089	27.066	22.735	35.24	9.1039	17.144
RAX	0	0	0	0	6.29109	0	0	0	0	0	0.08127	18.792
RAX2	0	0	0	0	0.007751	0	0	0	0	0	0	0.023253
RB1	0	0	0	15.6264	5.71311	15.789	7.0218	31.956	7.7389	0.86794	2.0474	14.224
RBBP4	0	0	0	38.159	18.9237	39.99	41.724	34.758	36.164	19.749	21.785	15.237
RBBP5	0	0	0	12.3865	7.39237	10.855	14.2	10.331	14.16	7.1854	10.182	4.8097
RBBP7	0	0	0	121.213	97.8483	157.9	120.27	100.33	106.35	109.46	106.81	77.275
RBBP9	0	0	0	8.19477	5.71277	3.9673	8.0607	14.197	6.5541	5.2798	7.9448	3.9137
RBL1	0	0	0	5.65495	5.75897	6.2465	4.9177	6.7074	4.7482	6.0536	7.3394	3.8839
RBL2	0	0	0	17.7815	9.6534	18.627	16.733	24.943	10.823	4.5426	16.626	7.7916
RBPJ	0	0	0	27.849	15.9553	28.962	32.053	34.902	15.479	12.88	11.098	23.888
RBPJL	0	0	0	0.00691598	0.0017424	0.026603	0	0.0010609	0	0.0052272	0	0
RCOR1	0	0	0	19.6005	6.5965	12.799	18.163	25.002	22.438	5.5978	5.3047	8.887
RCVRN	0	0	0	0	0	0	0	0	0	0	0	0
REL	0	0	0	1.87407	0.55879	1.7234	2.4176	1.4395	1.9158	0.53726	0.64346	0.49565
RELA	0	0	0	31.9672	34.6667	36.562	31.087	22.736	37.484	20.054	49.466	34.48
RELB	0	0	0	0.446865	8.5568	0.19643	0.32907	0.49337	0.76859	8.0032	7.1292	10.538
REPIN1	0	0	0	37.3023	34.7497	41.807	34.038	20.416	52.948	31.989	42.73	29.53
RERE	0	0	0	14.2414	17.0213	14.3	9.5375	19.129	13.999	12.138	24.62	14.306
REST	0	0	0	0.0049199	6.44103	0	0.0064126	0	0.013267	6.5422	8.5034	4.2775
REV3L	0	0	0	7.36835	3.87777	7.3719	5.1508	9.9472	7.0035	3.3282	6.2067	2.0984
RFX1	0	0	0	3.9554	2.94427	4.1597	2.9072	4.3054	4.4493	2.706	3.9018	2.225
RFX2	0	0	0	0.390915	2.24483	0.39658	0.15781	0.61097	0.3983	2.0799	1.1061	3.5485
RFX3	0	0	0	3.87248	1.22873	4.3388	4.6448	3.2542	3.2521	1.2999	1.6719	0.71439
RFX4	0	0	0	0.0149426	0.0017043	0.0096345	0.027923	0	0.022213	0	0.0051129	0
RFX5	0	0	0	15.3498	19.229	13.959	15.018	15.319	17.103	20.157	26.323	11.207
RFXANK	0	0	0	25.744	41.0287	27.698	19.243	31.381	24.654	49.82	29.528	43.738
RHOXF1	0	0	0	0.288016	0.14123	1.0308	0.038578	0.033621	0.049064	0	0.42369	0
RHOXF2B	0	0	0	0.00475152	1.07957	0	0	0.0087361	0.01027	0.0054101	0	3.2333
RIMS3	0	0	0	33.9545	0.521333	18.015	89.876	17.698	10.229	0.2586	0.97622	0.32918
RING1	0	0	0	50.0912	44.7607	48.034	42.535	61.302	48.494	42.263	62.213	29.806
RLF	0	0	0	21.8535	4.53717	7.0842	5.5578	5.7551	69.017	4.2284	5.0358	4.3473
RLIM	0	0	0	9.32103	5.67757	7.6962	9.1019	10.137	10.349	5.1879	5.6274	6.2174
RNF10	0	0	0	28.2713	22.9827	19.501	35.744	30.355	27.485	18.437	26.219	24.292
RNF103	0	0	0	15.633	8.66173	17.962	15.893	14.955	13.722	7.8141	11.684	6.4871
RNF112	0	0	0	0.850495	0.098677	0.57262	2.5185	0.21301	0.097849	0.059586	0.17161	0.064835
RNF113A	0	0	0	14.6698	16.767	18.715	12.479	14.641	12.844	16.713	13.031	20.557
RNF114	0	0	0	42.866	36.4867	37.857	56.184	51.155	26.268	37.131	49.216	23.113
RNF115	0	0	0	10.4801	13.0309	5.8895	13.385	12.176	10.47	12.394	19.377	7.3218
RNF13	0	0	0	7.02318	9.9498	10.377	6.5325	5.5686	5.6146	12.041	8.949	8.8594
RNF14	0	0	0	13.2795	9.8592	7.7788	16.922	14.763	13.654	8.6363	6.6503	14.291
RNF141	0	0	0	11.7849	5.59417	7.2352	10.017	20.214	9.6734	6.2009	6.3121	4.2695
RNF144A	0	0	0	6.66602	0.725733	8.7402	4.4855	4.4989	8.9395	0.4259	1.507	0.2443
RNF168	0	0	0	11.1549	4.6061	11.758	16.42	8.8561	7.5856	5.0883	4.498	4.232
RNF17	0	0	0	0.0224452	0.00110543	0.029164	0.040772	0.0039956	0.015849	0	0.0033163	0
RNF2	0	0	0	5.68395	10.8413	5.1326	4.1886	5.1585	8.2561	7.5838	21.148	3.7922
RNF20	0	0	0	40.821	14.2917	45.228	39.466	43.091	35.499	14	16.394	12.481
RNF24	0	0	0	3.58387	1.57727	2.9811	4.0802	4.9682	2.306	1.4728	0.89152	2.3675
RNF4	0	0	0	22.8708	23.1397	30.512	24.152	22.892	13.927	25.911	26.226	17.282
RNF40	0	0	0	34.8575	25.1167	42.86	32.408	30.755	33.407	28.312	17.57	29.468
RNF41	0	0	0	16.3747	11.0655	14.267	21.754	13.895	15.583	12.585	11.432	9.1796
RNF8	0	0	0	5.73425	4.84237	6.1402	5.6041	5.7355	5.4572	5.0724	4.605	4.8497
RORA	0	0	0	0.860085	0.737127	1.2753	0.9235	0.72126	0.52028	0.18051	1.0797	0.95117
RORB	0	0	0	1.92889	0.0159618	0	4.6837	0.086174	2.9457	0.0070683	0.034408	0.006409
RORC	0	0	0	1.91178	0.0113763	6.0349	0.7889	0.76861	0.05471	0.01696	0.017169	0
RPS6KA4	0	0	0	8.2315	19.43	11.085	5.8325	5.8965	10.112	18.447	18.641	21.202
RPS6KA5	0	0	0	6.55143	0.778093	4.1887	5.0567	10.046	6.9143	1.2683	0.57946	0.48652
RREB1	0	0	0	6.68708	3.12557	6.1069	3.7017	9.8827	7.057	2.8669	4.3995	2.1103
RRN3	0	0	0	33.7022	20.0943	38.81	29.568	26.049	40.382	23.369	17.784	19.13
RSF1	0	0	0	14.7186	9.79793	8.7412	18.578	14.406	17.149	10.347	10.033	9.0138
RUNX1	0	0	0	0.021885	4.6121	0.012333	0.043236	0.016703	0.015268	8.6283	2.2074	3.0006
RUNX1T1	0	0	0	12.58	1.94755	12.991	18.083	14.997	4.2491	0.00184	3.5759	2.2649
RUNX2	0	0	0	0.0237459	3.1459	0	0.0056916	0.075921	0.013371	1.8969	7.5317	0.0091125
RUNX3	0	0	0	0.96646	10.0272	0.14383	0	0.17731	3.5447	9.0381	11.715	9.3285
RUVBL1	0	0	0	49.7043	88.6167	54.616	40.519	48.456	55.226	102.74	41.58	121.53
RUVBL2	0	0	0	73.8393	100.732	69.202	55.524	100.55	70.081	107.37	70.697	124.13
RXRA	0	0	0	6.414	9.6105	6.5322	1.4216	7.8618	9.8404	7.4023	12.795	8.6342
RXRB	0	0	0	32.067	22.0633	29.092	26.329	39.208	33.639	20.208	32.895	13.087
RXRG	0	0	0	0.337761	0.110153	0.2145	0.88793	0.048493	0.20012	0	0.33046	0
SAFB	0	0	0	59.4135	48.013	60.142	49.473	71.032	57.007	44.644	40.452	58.943
SALL1	0	0	0	0.307362	0.763645	0.012388	1.0931	0.0039599	0.12	0.0024337	2.2885	0
SALL2	0	0	0	30.3588	5.32062	17.179	57.228	26.867	20.161	8.0588	7.0396	0.86345
SALL3	0	0	0	0.0721223	0.367613	0.011448	0.26546	0.0036612	0.0079201	0.71089	0.39195	0
SALL4	0	0	0	0.207762	5.24123	0.13633	0.5311	0.11413	0.049488	0.98669	14.737	0
SAMD4B	0	0	0	41.4868	17.3817	27.602	64.96	33.253	40.132	14.935	19.604	17.606
SAP18	0	0	0	37.8735	52.0693	44.04	31.363	51.237	24.854	61.722	34.046	60.44
SAP30	0	0	0	18.1883	12.1129	18.398	19.172	21.536	13.647	17.481	6.8927	11.965
SAP30BP	0	0	0	28.2255	26.338	41.004	20.517	18.261	33.12	33.875	19.368	25.771
SART3	0	0	0	31.484	16.4273	36.315	31.888	25.94	31.793	18.113	16.408	14.761
SATB1	1	0	1	21.5517	2.10939	29.212	24.044	25.66	7.2909	0.40738	5.833	0.087782
SATB2	0	0	0	12.2135	3.7052	17.153	7.7331	13.662	10.306	4.3481	4.4439	2.3236
SCAND1	0	0	0	39.0377	51.98	48.166	31.666	44.154	32.165	39.164	75.16	41.616
SCMH1	0	0	0	14.2317	11.0905	22.155	15.593	9.5613	9.6175	8.9427	14.643	9.6857
SCML1	0	0	0	1.59903	6.76153	0.57341	2.5877	0.085824	3.1492	7.3802	8.0774	4.827
SCML2	0	0	0	11.0821	1.86103	10.877	12.044	9.6996	11.708	1.6539	2.9239	1.0053
SCRT1	0	0	0	0.242081	0.0130883	0.27944	0.40288	0.19133	0.094674	0.01345	0.01362	0.012195
SCRT2	0	0	0	3.95578	0.00118747	6.1082	3.2043	2.6116	3.899	0.0035624	0	0
SEBOX	0	0	0	0	0.010641	0	0	0	0	0.031923	0	0
SERPINE1	0	0	0	0.0163408	76.2496	0	0	0.065363	0	226.83	0.2118	1.7071
SERTAD1	0	0	0	2.3206	25.9702	1.4772	1.2967	2.0621	4.4464	23.536	7.1466	47.228
SERTAD2	0	0	0	4.0854	11.8788	6.5586	1.8092	2.3953	5.5785	25.17	8.2218	2.2445
SET	0	0	0	118.962	138.23	132.91	115.25	115.23	112.46	146.1	110.9	157.69
SETBP1	0	0	0	5.642	1.38643	6.8606	8.0974	5.39	2.22	0.79803	2.9891	0.37215
SETD1A	0	0	0	12.887	6.80207	15.875	11.416	11.271	12.986	8.4449	6.5806	5.3807
SETD1B	0	0	0	6.45357	2.91753	4.1487	5.9582	8.67	7.0374	3.176	3.466	2.1106
SETD2	0	0	0	14.7849	8.69407	21.411	9.5219	19.11	9.0967	9.3076	8.5357	8.2389
SETD3	0	0	0	29.2105	27.4297	33.449	28.626	30.964	23.803	24.004	22.798	35.487
SETD4	0	0	0	5.72703	4.9178	7.1353	5.6367	5.171	4.9651	5.0451	6.1272	3.5811
SETD5	0	0	0	18.8185	12.885	32.152	13.328	18.169	11.625	12.057	13.888	12.71
SETD6	0	0	0	13.2629	7.65843	16.583	10.988	17.363	8.1175	6.9142	12.505	3.5561
SETD7	0	0	0	5.0312	10.6789	4.525	4.6217	7.2754	3.7027	12.43	8.4448	11.162
SETDB1	0	0	0	16.4408	12.1567	24.107	16.736	11.416	13.504	9.3425	17.849	9.2786
SETDB2	0	0	0	2.02924	1.13557	2.7879	1.5274	3.0131	0.78858	0.91021	1.4235	1.073
SETMAR	0	0	0	15.0285	9.54273	23.719	11.071	13.156	12.168	10.852	9.9301	7.8461
SF1	0	0	0	112.005	65.686	117.72	107.52	110.72	112.06	72.371	71.419	53.268
SFMBT1	0	0	0	5.47755	2.5067	5.8756	3.5962	8.9879	3.4505	2.3544	2.1086	3.0571
SFMBT2	0	0	0	0.0044425	0.247646	0	0	0.01777	0	0.0080165	0.73461	0.00031209
SHOX	0	0	0	0	0	0	0	0	0	0	0	0
SHOX2	0	0	0	19.5578	8.07398	17.491	26.495	19.501	14.744	9.1827	14.71	0.32924
SHPRH	0	0	0	4.90517	2.71677	3.1695	2.3065	8.327	5.8177	2.413	2.7644	2.9729
SIAH1	0	0	0	17.3377	14.375	25.634	16.123	19.428	8.1658	12.876	19.608	10.641
SIAH2	0	0	0	16.7081	9.09587	29.892	18.082	7.4855	11.373	9.4654	7.3062	10.516
SIM1	0	0	0	0.0278975	0.68211	0	0	0	0.11159	1.5155	0.53083	0
SIM2	0	0	0	0.40112	7.71532	0.85624	0.51167	0.13009	0.10648	20.627	2.4161	0.10286
SIN3A	0	0	0	19.6025	12.0386	22.543	18.507	16.478	20.882	12.227	14.226	9.6628
SIN3B	0	0	0	13.952	10.2268	17.186	10.68	15.059	12.883	9.1253	11.324	10.231
SIRT1	0	0	0	14.3297	7.39497	19.753	9.0079	21.039	7.5189	7.0915	6.6767	8.4167
SIRT2	0	0	0	42.4745	32.497	34.278	32.819	73.317	29.484	15.122	12.565	69.804
SIRT3	0	0	0	5.59957	5.47653	9.2228	3.7043	5.7427	3.7285	3.9318	5.0657	7.4321
SIRT4	0	0	0	0.64327	1.37387	0.82477	0.58992	0.49814	0.66025	1.0214	1.8721	1.2281
SIRT5	0	0	0	5.25005	4.1882	9.1068	3.4888	4.835	3.5696	3.3705	5.2737	3.9204
SIRT6	0	0	0	20.5575	15.753	18.506	18.709	26.317	18.698	16.21	14.915	16.134
SIRT7	0	0	0	16.949	9.7633	21.398	11.117	14.508	20.773	9.6348	10.476	9.1791
SIX1	0	0	0	1.44115	1.9731	0.032794	0.20492	0.015701	5.5112	2.6931	1.7881	1.4381
SIX2	0	0	0	12.2224	12.5439	24.94	0	6.9576	16.992	13.619	8.6728	15.34
SIX3	0	0	0	1.9207	0.295507	0.57921	1.564	0.016802	5.5228	0.44512	0.44006	0.001341
SIX4	0	0	0	0.457731	1.4596	1.1271	0.025574	0.21744	0.46081	1.0926	2.6295	0.65669
SIX5	0	0	0	3.67651	8.6396	4.9735	0.77891	7.9915	0.96215	6.9213	11.38	7.6175
SIX6	0	0	0	0	0.210713	0	0	0	0	0.51789	0.11425	0
SKA1	0	0	0	9.0429	9.1071	13.925	9.9063	6.4693	5.871	12.305	4.5183	10.498
SKA2	0	0	0	42.654	21.062	39.855	43.401	34.292	53.068	27.226	14.83	21.13
SKA3	0	0	0	11.2264	12.494	21.128	5.7008	10.725	7.3519	16.452	4.3851	16.645
SLC25A40	0	0	0	7.22493	5.07797	7.1919	8.1363	7.0856	6.4859	4.555	7.5851	3.0938
SLK	0	0	0	3.05712	8.4078	3.2772	3.3701	3.4887	2.0925	7.8219	6.9375	10.464
SMAD1	0	0	0	22.2602	6.48407	18.924	34.137	20.733	15.247	7.0058	7.3957	5.0507
SMAD2	0	0	0	7.68042	8.14077	7.848	10.939	8.1765	3.7582	9.4228	6.7034	8.2961
SMAD3	0	1	1	0.924038	15.4195	1.7013	0.11425	0.6648	1.2158	21.903	17.697	6.6585
SMAD4	0	0	0	12.0428	6.10477	15.152	15.685	11.265	6.0692	6.8074	7.3604	4.1465
SMAD5	0	0	0	13.364	8.16127	11.436	21.667	4.0778	16.275	8.1486	8.9204	7.4148
SMAD6	0	0	0	0.826623	10.5107	0.56352	0	0.029173	2.7138	5.9047	20.68	4.9475
SMAD7	0	0	0	1.95192	20.2347	2.9507	1.7079	0.89146	2.2576	27.366	18.167	15.171
SMAD9	0	0	0	3.8155	3.61437	4.0393	4.266	2.4506	4.5061	1.1319	8.1244	1.5868
SMARCA1	0	0	0	0.496442	25.6576	0.24756	0.66272	0.072589	1.0029	38.016	38.818	0.13878
SMARCA2	0	0	0	14.8123	18.1833	21.481	13.893	10.435	13.44	20.692	19.629	14.229
SMARCA4	0	0	0	82.1112	37.5393	64.842	77.308	107.99	78.305	47.928	29.314	35.376
SMARCA5	0	0	0	29.8253	18.006	22.315	35.126	33.021	28.839	23.213	16.49	14.315
SMARCAD1	0	0	0	28.9032	13.5744	23.051	26.706	37.672	28.184	18.7	12.366	9.6573
SMARCAL1	0	0	0	4.9169	7.86347	6.5815	5.251	3.7257	4.1094	8.9315	6.551	8.1079
SMARCB1	0	0	0	71.5877	70.9813	63.605	74.328	74.795	73.623	78.152	33.662	101.13
SMARCC1	0	0	0	50.465	21.614	43.138	38.085	85.307	35.33	25.058	19.639	20.145
SMARCC2	0	0	0	36.598	21.793	36.737	42.859	30.378	36.418	21.966	25.997	17.416
SMARCD1	0	0	0	42.114	17.9397	40.604	55.547	30.42	41.885	15.666	20.36	17.793
SMARCD2	0	0	0	56.6442	25.0887	96.127	34.444	25.887	70.119	24.8	19.61	30.856
SMARCD3	0	0	0	2.15465	25.3973	0.46093	4.2114	3.1328	0.81347	13.198	46.828	16.166
SMARCE1	0	0	0	65.2362	52.566	65.241	65.794	58.382	71.528	62.546	53.097	42.055
SMC1A	0	0	0	42.4165	18.4047	31.756	44.789	39.507	53.614	21.932	12.347	20.935
SMC1B	0	0	0	0.0617925	0.147027	0.015984	0.075283	0.082189	0.073714	0.025131	0.38177	0.03418
SMYD1	0	0	0	0	0	0	0	0	0	0	0	0
SMYD2	0	0	0	17.8895	29.4073	19.349	22.672	17.975	11.562	26.653	37.504	24.065
SMYD3	0	0	0	17.7703	19.3323	14.525	34.846	11.118	10.592	15.447	20.041	22.509
SMYD4	0	0	0	6.5528	3.37977	9.3606	4.1834	8.9003	3.7669	4.9152	2.8067	2.4174
SMYD5	0	0	0	6.56005	12.4687	5.9603	7.6096	4.6588	8.0115	12.877	12.054	12.475
SNAI1	0	0	0	1.03661	4.24497	0.55422	0.35247	0.27116	2.9686	1.2442	0.36572	11.125
SNAI2	0	0	0	0.845795	3.67987	0.28817	0	0.010208	3.0848	4.1678	6.8718	0
SNAI3	0	0	0	1.40586	0.468317	3.0005	0.16081	1.7738	0.68834	0.57161	0.21414	0.6192
SNAPC1	0	0	0	5.19378	19.4815	7.8341	2.1832	5.4528	5.305	44.66	9.0474	4.7371
SNAPC2	0	0	0	16.2473	16.6129	24.893	13.369	13.171	13.556	19.817	9.9086	20.113
SNAPC3	0	0	0	15.8543	8.39823	10.278	20.874	12.904	19.361	8.893	7.6635	8.6382
SNAPC4	0	0	0	10.8259	6.97957	12.668	7.8596	10.245	12.531	5.6964	8.4187	6.8236
SNAPC5	0	0	0	13.8915	15.2083	10.874	15.394	11.003	18.295	20.155	13.348	12.122
SND1	0	0	0	73.6325	79.521	50.151	97.299	58.977	88.103	55.902	90.442	92.219
SNW1	0	0	0	53.835	43.9597	54.121	44.273	63.499	53.447	47.441	41.232	43.206
SOX1	0	0	0	0.263701	0	0	0.073784	0.0075104	0.97351	0	0	0
SOX10	0	0	0	0.0234758	0.00406533	0.022982	0	0.039131	0.03179	0	0.012196	0
SOX11	0	0	0	16.0885	3.73263	13.601	17.746	19.931	13.076	6.1446	5.0533	0
SOX12	0	0	0	11.8829	15.743	15.638	7.4997	11.814	12.58	11.084	25.151	10.994
SOX13	0	0	0	3.76205	4.00257	4.189	0.57841	4.5569	5.7239	3.1641	7.5591	1.2845
SOX14	0	0	0	0.0585417	0	0	0.012037	0	0.22213	0	0	0
SOX15	0	0	0	7.49199	0.86197	16.453	0.62906	9.1779	3.708	1.1862	0.96206	0.43765
SOX17	0	0	0	0	0.452733	0	0	0	0	0	1.3582	0
SOX18	0	0	0	1.38861	2.38241	0.17585	0	3.6954	1.6832	0.023943	2.3895	4.7338
SOX2	1	0	1	82.937	18.1392	39.99	107.03	107.11	77.618	9.8287	1.8739	42.715
SOX21	0	0	0	0.724988	0.0481754	0.0075006	0.0081513	0	2.8843	0.0044231	0.035823	0.10428
SOX3	0	0	0	1.51188	0.0201887	0	0	5.7393	0.30821	0	0.060566	0
SOX30	0	0	0	0.201338	0.051114	0.29255	0.0518	0.078392	0.38261	0.070416	0.049594	0.033332
SOX4	1	0	1	40.661	22.8391	38.889	61.726	38.661	23.368	40.172	24.506	3.8393
SOX5	0	0	0	1.80157	0.644413	0.090878	6.9211	0.0014767	0.19281	0.01895	1.7527	0.16159
SOX6	0	0	0	4.61878	0.232668	2.9872	2.9846	9.4303	3.073	0.30958	0.38297	0.0054551
SOX8	0	0	0	1.16718	1.50967	0.007159	0.015561	3.5319	1.1141	0.0042216	2.006	2.5188
SOX9	0	0	0	0.00378025	5.6672	0	0	0	0.015121	12.367	3.0803	1.5543
SP1	0	0	0	18.7643	10.3335	20.26	18.366	18.773	17.658	13.097	8.7283	9.1753
SP100	0	0	0	0.0334837	16.74	0.028788	0.045922	0.034196	0.025029	23.926	15.66	10.634
SP140	0	0	0	0.000144483	1.42127	0	0	0	0.00057793	1.7265	1.8673	0.67001
SP140L	0	0	0	0	9.8785	0	0	0	0	11.802	13.347	4.4865
SP2	0	0	0	12.6973	6.98887	17.312	10.761	10.529	12.187	8.1658	6.5013	6.2995
SP3	0	0	0	22.5045	13.0347	22.72	25.392	19.87	22.036	15.979	13.26	9.8652
SP4	0	0	0	4.93517	1.8179	4.3689	6.6895	5.0847	3.5976	1.3121	3.3339	0.8077
SPC24	0	0	0	18.5293	19.933	17.114	20.253	15.865	20.885	16.2	18.017	25.582
SPC25	0	0	0	25.5712	19.9783	22.805	28.572	27.977	22.931	23.231	13.611	23.093
SPDEF	0	0	0	5.26468	0.153965	7.761	6.7397	3.9803	2.5777	0.45217	0.0097242	0
SPEN	0	0	0	14.4142	5.77333	14.104	14.521	14.148	14.884	6.1502	6.6059	4.5639
SPI1	0	0	0	0.010079	0.0568177	0.0089902	0	0	0.031326	0.093507	0.042355	0.034591
SPIB	0	0	0	0.050221	0.0753293	0.049047	0.042703	0.091016	0.018118	0.029204	0.16177	0.035014
SRA1	0	0	0	25.1163	28.2107	18.681	32.592	20.39	28.802	25.874	24.364	34.394
SRC	0	0	0	11.986	13.8087	14.097	10.644	10.617	12.586	11.635	18.552	11.239
SRCAP	0	0	0	17.8275	9.2612	13.095	21.009	17.62	19.586	11.485	9.1247	7.1739
SREBF1	0	0	0	26.0202	20.5334	35.382	13.131	33.968	21.6	11.927	9.7061	39.967
SREBF2	0	0	0	64.6293	22.3377	38.67	92.988	53.281	73.578	16.807	29.463	20.743
SRF	0	0	0	19.7677	27.712	19.933	14.741	22.581	21.816	31.253	35.312	16.571
SRY	0	0	0	0	0	0	0	0	0	0	0	0
SSRP1	0	0	0	164.765	124.263	173.99	168.58	157.56	158.93	132.48	103.66	136.65
SSX1	0	0	0	0.003198	0.354207	0	0	0	0.012792	0	1.0428	0.019822
SSX2	0	0	0	0.0005426	0.0068479	0.0021704	0	0	0	0	0.014895	0.0056487
SSX2B	0	0	0	0.00057985	0.00780953	0.0023194	0	0	0	0	0.017321	0.0061076
SSX3	0	0	0	0.00799048	0.003779	0.0025953	0.019734	0.0013322	0.0083004	0.0023058	0.0045241	0.0045071
SSX4	0	0	0	0.003175	0.0300647	0.0127	0	0	0	0	0.051646	0.038548
SSX5	0	0	0	0.00561522	0.0280504	0.019153	0	0	0.0033079	0.0037683	0.045056	0.035327
SSX6	0	0	0	0	0.111203	0	0	0	0	0	0.20222	0.13139
SSX7	0	0	0	0.000770325	0.00902827	0	0	0	0.0030813	0	0.024963	0.0021218
SSX8	0	0	0	0.0068965	0.0488377	0.016312	0	0	0.011274	0	0.12905	0.017463
SSX9	0	0	0	0.00228035	0	0	0	0	0.0091214	0	0	0
ST18	0	0	0	2.14481	0.00795613	0.31645	2.4259	0.3708	5.4661	0.0078544	0.016014	0
STAT1	0	0	0	18.9594	19.958	8.1206	23.078	16.758	27.881	23.304	23.657	12.913
STAT2	0	0	0	13.025	11.8576	14.321	10.719	12.474	14.586	10.819	18.095	6.6587
STAT3	0	0	0	35.8395	22.069	23.633	38.34	45.968	35.417	24.418	18.726	23.063
STAT4	0	0	0	0.101294	0.483735	0.031672	0.11331	0.084932	0.17526	0.33624	1.1065	0.0084649
STAT5A	0	0	0	2.0795	3.25823	2.4103	1.7493	1.7091	2.4493	2.3084	4.3059	3.1604
STAT5B	0	0	0	11.9592	9.9758	15.9	8.978	10.214	12.745	9.0677	14.994	5.8657
STAT6	0	0	0	0.0571892	10.4323	0.080649	0.07513	0.033131	0.039847	31.109	0.11947	0.068565
STK4	0	0	0	9.37913	8.9644	9.0984	8.4444	12.536	7.4377	8.0802	14.113	4.7
STON1	0	0	0	0.712226	2.96728	0.77922	1.8431	0.1299	0.096682	1.5128	6.919	0.47005
SUB1	0	0	0	40.8285	46.5543	29.448	35.398	63.017	35.451	32.738	50.439	56.486
SUPT16H	0	0	0	81.1308	51.3837	65.772	74.619	106.26	77.872	61.787	48.096	44.268
SUPT3H	0	0	0	1.03709	2.2412	2.2471	0.056832	1.4047	0.43972	3.6718	2.7947	0.25711
SUPT4H1	0	0	0	59.0097	47.3283	72.614	46.178	47.021	70.226	55.928	49.098	36.959
SUPT5H	0	0	0	58.904	44.822	51.506	56.57	66.104	61.436	48.57	42.611	43.285
SUPT6H	0	0	0	33.6093	22.1697	35.542	30.184	33.572	35.139	24.806	19.703	22
SUPT7L	0	0	0	16.8242	15.5827	20.958	16.401	15.8	14.138	13.237	16.861	16.65
SUV39H1	0	0	0	11.4782	8.72417	14.296	10.284	8.8879	12.445	10.273	5.3825	10.517
SUV39H2	0	0	0	7.85285	7.20677	10.839	4.8666	10.775	4.9308	9.719	4.6444	7.2569
SUZ12	0	0	0	29.1893	10.2629	28.929	35.342	28.909	23.577	14.195	4.8147	11.779
T	0	0	0	2.3066	0.0639367	1.0896	1.5699	1.9412	4.6257	0	0.19181	0
TADA1	0	0	0	14.917	10.1276	17.367	13.266	14.229	14.806	6.26	17.469	6.6537
TADA2A	0	0	0	15.5263	6.62283	12.345	15.391	17.048	17.321	6.7397	5.2713	7.8575
TADA2B	0	0	0	8.38648	5.97403	8.7812	9.7087	9.8496	5.2064	5.4428	4.5444	7.9349
TADA3	0	0	0	28.0455	44.2083	48.309	22.506	27.148	14.219	60.398	31.684	40.543
TAF1	0	0	0	6.36295	3.0856	6.8238	5.5755	7.3872	5.6653	2.7894	3.7194	2.748
TAF10	0	0	0	46.616	66.938	35.637	48.75	55.561	46.516	69.779	72.643	58.392
TAF11	0	0	0	48.4327	34.1357	36.539	45.352	64.396	47.444	30.272	38.481	33.654
TAF12	0	0	0	19.5998	38.7063	20.88	19.582	15.911	22.026	35.564	25.483	55.072
TAF13	0	0	0	29.618	23.7793	12.981	36.94	31.579	36.972	30.294	17.774	23.27
TAF15	0	0	0	146.178	138.702	176.76	113.89	134.19	159.87	170.87	80.896	164.34
TAF1A	0	0	0	3.29627	6.0374	3.3498	2.879	2.6548	4.3015	2.8769	11.152	4.0833
TAF1B	0	0	0	9.12268	10.0811	9.0647	7.7489	12.133	7.5441	10.612	4.9403	14.691
TAF1C	0	0	0	17.572	21.157	17.55	22.015	18.94	11.783	19.029	21.775	22.667
TAF1L	0	0	0	0.586072	0.16674	0.50855	0.62533	0.68775	0.52266	0.17593	0.21484	0.10945
TAF2	0	0	0	18.0955	7.9629	10.115	21.718	29.183	11.366	7.3537	6.192	10.343
TAF3	0	0	0	4.95648	4.914	6.0692	3.6625	6.7219	3.3723	5.2002	3.5124	6.0294
TAF4	0	0	0	9.99752	6.61707	11.589	8.7094	9.4697	10.222	4.2695	11.245	4.3367
TAF4B	0	0	0	3.1482	1.84373	5.8294	2.2513	1.9794	2.5327	2.0378	1.9124	1.581
TAF5	0	0	0	4.85055	3.43497	5.0105	4.7189	4.0971	5.5757	2.9453	2.6067	4.7529
TAF5L	0	0	0	12.7132	12.158	16.273	11.216	10.421	12.943	10.336	15.128	11.01
TAF6	0	0	0	33.968	36.8933	40.458	44.961	21.039	29.414	43.893	41.705	25.082
TAF6L	0	0	0	14.8342	11.2353	16.156	11.744	13.62	17.817	9.5721	14.373	9.7608
TAF7	0	0	0	61.294	62.122	64.868	76.704	45.593	58.011	56.031	64.357	65.978
TAF9	0	0	0	66.6635	82.6313	85.775	59.718	54.585	66.576	76.174	52.81	118.91
TAL1	0	0	0	0.00489665	0.261711	0.0051676	0.011233	0	0.003186	0.030469	0.69941	0.055253
TAL2	0	0	0	3.0151	0.215197	1.1253	8.3508	1.1872	1.3971	0	0.50053	0.14506
TBC1D10B	0	0	0	28.2075	18.1453	35.284	30.194	20.669	26.683	21.425	13.599	19.412
TBL1Y	0	0	0	0.0317745	0.0121676	0.02557	0.054625	0.030847	0.016056	0.010054	0.0051179	0.021331
TBP	0	0	0	12.8205	13.907	10.352	7.7239	19.356	13.85	12.586	16.243	12.892
TBPL1	0	0	0	31.335	19.5657	58.716	14.364	27.285	24.975	19.337	24.972	14.388
TBR1	0	0	0	0.0394736	0.127439	0.05898	0.064103	0.0051405	0.029671	0.0094838	0.3671	0.0057327
TBX1	0	0	0	2.49351	4.17937	0.1411	0.217	0.024623	9.5913	0.0094959	4.8986	7.63
TBX10	0	0	0	0.0109783	0.0269899	0.015095	0	0.028818	0	0.0089078	0.072062	0
TBX15	0	0	0	0.026707	0.979091	0.0061918	0.053835	0.02967	0.017131	0.10953	2.8145	0.013242
TBX18	0	0	0	0.00167	3.92133	0	0	0.00668	0	6.9833	4.7807	0
TBX19	0	0	0	0.903875	1.02601	0.80107	0.98888	0.68525	1.1403	0.5091	2.3277	0.24122
TBX2	0	0	0	0.0335396	0.90589	0.012831	0.0069722	0.012295	0.10206	0.27614	0.54133	1.9002
TBX20	0	0	0	0.633565	0.518437	0.58934	0.23842	0	1.7065	0.88034	0.67497	0
TBX21	0	0	0	0.0496292	0.0062507	0.008595	0.074722	0.1152	0	0.0050691	0.013683	0
TBX22	0	0	0	0	0	0	0	0	0	0	0	0
TBX3	0	0	0	0.0132678	1.23869	0	0	0	0.053071	0.27834	3.1884	0.24934
TBX4	0	0	0	0.017094	0.101434	0.053768	0.014608	0	0	0.0039625	0.30034	0
TBX5	0	0	0	0	0.271867	0	0	0	0	0	0.81349	0.002111
TBX6	0	0	0	1.25876	0.22444	3.2285	0.63526	0.48584	0.68543	0.21747	0.37424	0.081611
TCEAL1	0	0	0	12.5262	11.5723	11.02	11.548	18.173	9.3638	15.34	13.096	6.281
TCERG1	0	0	0	46.0375	19.2043	49.394	38.067	56.029	40.66	17.961	20.123	19.529
TCF12	1	0	1	31.6292	19.176	24.985	32.793	38.297	30.442	19.587	18.141	19.8
TCF15	0	0	0	3.32781	2.00437	0.87055	4.6633	1.3381	6.4393	1.7638	4.2493	0
TCF19	0	0	0	54.4215	20.2032	81.384	57.817	38.066	40.419	29.253	8.0907	23.266
TCF20	0	0	0	14.1381	7.2367	14.4	14.2	9.9275	18.025	7.2495	7.7295	6.7311
TCF21	0	0	0	0	0.083709	0	0	0	0	0.043987	0.20714	0
TCF3	0	0	0	52.481	32.427	52.556	50.062	56.327	50.979	41.068	32.563	23.65
TCF4	0	0	0	26.7248	8.41267	29.64	53.822	12.604	10.833	7.4139	14.656	3.1681
TCF7	0	0	0	0.461573	6.8826	1.0455	0.48817	0.15731	0.15531	5.3443	2.3955	12.908
TCF7L1	0	0	0	0.0696543	12.8612	0.050594	0.093191	0.078242	0.05659	3.6174	28.386	6.5801
TCF7L2	0	0	0	0.633995	13.3307	1.049	0.34719	0.47156	0.66823	7.3291	13.156	19.507
TCFL5	0	0	0	11.6599	12.0999	15.03	12.279	8.8387	10.492	5.6187	19.255	11.426
TDRD3	0	0	0	9.0799	5.04713	10.57	11.207	9.927	4.6156	2.6395	3.6884	8.8135
TEAD1	1	0	1	21.1513	11.2797	13.228	24.805	25.251	21.321	19.173	14.633	0.033163
TEAD2	0	0	0	0.0449025	23.1747	0	0.038026	0.10932	0.032264	27.326	27.362	14.836
TEAD3	0	0	0	0.155655	12.6833	0.094997	0.0052943	0.40366	0.11867	21.87	15.849	0.33083
TEAD4	0	0	0	16.0907	14.6347	37.627	8.4862	8.6098	9.64	16.597	10.406	16.901
TECPR1	0	0	0	17.8055	5.9946	14.808	19.175	16.929	20.31	3.8564	8.2076	5.9198
TEF	0	0	0	12.4899	1.87053	14.585	15.982	5.8564	13.536	1.0754	2.3312	2.205
TERF2	0	0	0	16.8984	9.5337	26.227	20.347	12.337	8.6825	8.7886	10.737	9.0755
TET1	0	0	0	0.981475	0.733437	1.1188	0.89794	1.3602	0.54896	0.3772	1.0581	0.76501
TET2	0	0	0	5.69245	2.55167	3.1571	8.4869	5.2164	5.9094	2.0042	4.1714	1.4794
TET3	0	0	0	5.93818	3.30307	7.2532	6.7175	4.5714	5.2106	2.9781	5.0478	1.8833
TFAM	0	0	0	14.1112	12.0306	18.36	9.0009	19.743	9.3409	13.84	8.8147	13.437
TFAP2A	0	0	0	47.6877	23.0613	19.753	47.232	85.874	37.892	35.636	12.093	21.455
TFAP2B	1	0	1	27.7521	2.3929	15.362	5.4784	76.592	13.576	6.7516	0.42318	0.0039184
TFAP2C	0	0	0	0.0119407	0.470817	0.022957	0.008316	0.01649	0	0.30385	1.1086	0
TFAP2D	0	0	0	0.499621	0.0264347	0.24358	0.096244	0.21176	1.4469	0	0.079304	0
TFAP4	0	0	0	13.0061	6.99143	25.774	6.4025	7.8719	11.976	6.0208	7.7004	7.2531
TFB1M	0	0	0	3.73275	7.00243	4.0072	1.4467	5.5757	3.9014	10.896	5.2309	4.8804
TFB2M	0	0	0	10.1058	16.2757	8.7719	9.9757	8.5746	13.101	10.46	26.698	11.669
TFCP2	0	0	0	22.3195	15.0963	15.854	30.219	19.708	23.497	14.941	15.226	15.122
TFCP2L1	0	0	0	0.27872	1.80374	0.15961	0.019549	0.59911	0.33661	0.081271	0.11934	5.2106
TFDP1	0	0	0	81.1732	54.4777	91.561	96.341	71.808	64.983	63.534	34.524	65.375
TFDP2	0	0	0	4.37638	3.4669	8.0351	1.2658	5.1005	3.1041	4.4456	4.4616	1.4935
TFDP3	0	0	0	0.617828	0.305867	0.68178	0.84902	0.42564	0.51487	0.41214	0.20247	0.30299
TFE3	0	0	0	8.63695	18.9067	6.7555	10.854	8.3921	8.5462	27.6	16.341	12.779
TFEB	0	0	0	5.70267	4.02993	9.3464	3.4536	4.6536	5.3571	4.945	5.4235	1.7213
TFEC	0	0	0	0	0.041657	0	0	0	0	0.011261	0.11371	0
TFPT	0	0	0	16.1175	34.2547	16.878	11.448	23.621	12.523	37.575	32.735	32.454
TGFB1I1	0	0	0	0.723177	66.9337	0.16827	0.84137	1.6862	0.19687	96.565	58.55	45.686
TGIF1	0	1	1	4.71996	26.1577	0.98655	2.0358	5.0125	10.845	40.841	25.249	12.383
TGIF2	0	0	0	5.44178	16.3663	19.782	0.28898	0.085054	1.6111	14.57	23.591	10.938
TGIF2LX	0	0	0	0	0	0	0	0	0	0	0	0
TGIF2LY	0	0	0	0	0	0	0	0	0	0	0	0
THRA	0	0	0	29.8283	7.56997	20.182	59.624	15.001	24.506	6.4677	8.9596	7.2826
THRAP3	0	0	0	48.454	42.0253	55.887	46.696	41.44	49.793	43.606	38.917	43.553
THRB	0	0	0	0.742736	0.779101	0.015613	2.9303	0	0.025031	0.18612	2.1138	0.037384
TIMELESS	0	0	0	40.0663	15.524	34.347	40.909	44.883	40.126	18.887	10.398	17.287
TLX1	0	0	0	1.15313	0.391133	0	0.023209	0.0033929	4.5859	0	1.1734	0
TLX2	0	0	0	0.0898363	0.363391	0.19833	0.056713	0.089866	0.014436	0.018472	1.0717	0
TLX3	0	0	0	39.1743	1.61937	21.744	68.863	35.813	30.277	2.4421	2.416	0
TMF1	0	0	0	5.04858	5.1515	5.9239	2.8182	8.4643	2.9879	5.6121	5.0709	4.7715
TNRC6A	0	0	0	11.7971	8.37703	9.9003	13.089	11.974	12.225	7.6921	11.566	5.873
TONSL	0	0	0	19.6475	8.74753	29.101	14.267	18.386	16.836	7.4212	4.6824	14.139
TOX	0	0	0	5.60208	4.88922	4.4907	3.6188	6.2144	8.0844	10	3.7074	0.96025
TOX3	0	0	0	3.26127	0.093369	2.5984	4.2933	4.4732	1.6802	0.028555	0.16726	0.084292
TP53	0	0	0	49.7655	36.9967	89.742	3.2431	63.612	42.465	50.618	24.183	36.189
TP53BP1	0	0	0	16.5075	11.2546	14.56	13.349	19.967	18.154	12.602	11.844	9.3177
TP53I13	0	0	0	5.5912	17.2437	8.9611	3.1214	1.8276	8.4547	17.598	20.82	13.313
TP63	0	0	0	0.048083	0.0490153	0.053344	0.093724	0.00084598	0.044418	0.028943	0.08489	0.033213
TP73	0	0	0	25.5001	2.71077	12.288	7.4813	19.544	62.687	2.4916	4.5126	1.1281
TPRX1	0	0	0	0.0029685	0.00244343	0	0	0.011874	0	0.0073303	0	0
TPRXL	0	0	0	0.009312	0.0326415	0	0	0.012621	0.024627	0.0007294	0.086612	0.010583
TRIM10	0	0	0	0	0.0437	0	0	0	0	0	0.1311	0
TRIM13	0	0	0	6.07705	2.78107	9.6158	3.7743	6.9945	3.9236	1.9387	3.1107	3.2938
TRIM15	0	0	0	0	0.203003	0	0	0	0	0	0.60901	0
TRIM22	0	0	0	0.00314335	5.89576	0	0.0076835	0	0.0048899	0.17057	8.2277	9.289
TRIM24	0	0	0	23.9535	13.7542	15.85	27.42	25.31	27.234	11.313	20.548	9.4016
TRIM25	0	0	0	13.7641	9.90527	17.484	13.382	9.2824	14.908	8.2096	9.4562	12.05
TRIM26	0	0	0	16.7268	13.7463	21.869	14.316	13.698	17.024	13.474	16.458	11.307
TRIM27	0	0	0	29.2175	27.6317	28.477	28.613	37.348	22.432	29.464	29.793	23.638
TRIM28	0	0	0	217.457	194.35	234.79	190.86	250.14	194.04	277.92	108.64	196.49
TRIM3	0	0	0	4.6056	6.5749	3.5573	4.6863	5.3651	4.8137	4.4242	5.6692	9.6313
TRIM33	0	0	0	12.4054	4.51343	9.4133	15.373	16.049	8.7864	4.5021	5.0513	3.9869
TRIM38	0	0	0	0	4.13447	0	0	0	0	3.4453	7.0962	1.8619
TRIM62	0	0	0	9.82988	5.99257	3.7624	7.4311	13.716	14.41	9.7407	6.4693	1.7677
TRIM66	0	0	0	2.58491	0.53846	4.0432	0.95645	2.3476	2.9924	0.64906	0.43785	0.52847
TRIOBP	0	0	0	12.6236	21.141	11.039	11.489	19.447	8.5195	28.085	19.137	16.201
TRIP10	0	0	0	10.747	33.6833	12.83	8.9948	11.935	9.2282	52.223	38.26	10.567
TRIP11	0	0	0	6.83317	4.40283	4.4049	6.4398	10.802	5.686	5.0833	4.543	3.5822
TRIP13	0	0	0	41.3935	37.1543	17.891	99.314	23.292	25.077	30.513	43.16	37.79
TRIP4	0	0	0	13.113	17.632	11.85	11.951	18.327	10.324	23.611	12.743	16.542
TRIP6	0	0	0	1.35291	36.2886	1.2725	2.8933	0.43867	0.80717	65.606	42.887	0.37287
TRMT1	0	0	0	17.3435	39.4883	19.164	13.675	20.153	16.382	39.83	22.796	55.839
TRPS1	0	0	0	0.94496	2.04637	0.33846	0.53636	0.34602	2.559	1.9546	2.3883	1.7962
TRRAP	0	0	0	12.9627	8.05797	12.832	13.552	13.542	11.925	6.307	8.0046	9.8623
TSC22D1	0	0	0	23.7953	23.228	17.249	23.416	37.687	16.829	41.331	23.348	5.0049
TSC22D2	0	0	0	3.53665	6.85953	4.6724	4.4303	2.5424	2.5015	9.0496	8.0819	3.4471
TSC22D3	0	0	0	31.681	17.928	36.135	7.859	36.832	45.898	14.097	18.726	20.961
TSC22D4	0	0	0	16.0332	26.276	22.418	11.64	14.915	15.16	27.354	38.415	13.059
TSHZ1	0	0	0	7.65005	4.79247	11.948	6.726	7.2916	4.6346	1.758	9.3883	3.2311
TSHZ2	0	0	0	0.146634	0.105694	0.010255	0.33039	0.065082	0.18081	0.0096826	0.3074	0
TSHZ3	0	0	0	2.5498	1.42602	0.042139	6.6378	0.080458	3.4388	2.0699	0.66076	1.5474
TTLL4	0	0	0	6.0225	6.28083	7.2203	4.4976	5.6581	6.714	8.2422	6.2715	4.3288
TTLL5	0	0	0	12.4225	6.22667	10.566	14.095	14.991	10.038	6.9448	6.9497	4.7855
TUB	0	0	0	10.523	4.03377	9.5995	6.4221	9.5763	16.494	1.5293	5.9507	4.6213
TULP1	0	0	0	0.0118638	0.0182407	0	0.012524	0.01102	0.023911	0.027201	0.027521	0
TULP2	0	0	0	0.041653	0.003899	0.026103	0.11344	0	0.027069	0.011697	0	0
TULP3	0	0	0	12.4714	12.8143	20.567	10.197	9.127	9.9948	13.097	13.838	11.508
TULP4	0	0	0	3.3373	3.03013	1.763	2.0204	5.4184	4.1474	2.5113	5.1596	1.4195
TWIST1	0	0	0	2.83132	5.6419	2.4854	0.015085	3.0368	5.788	0.6882	12.032	4.2055
UBE2A	0	0	0	33.1765	47.1067	28.507	31.747	32.089	40.363	43.491	48.452	49.377
UBE2B	0	0	0	14.9002	24.6517	17.796	18.642	8.7887	14.374	25.028	24.283	24.644
UBP1	0	0	0	21.8472	24.2857	28.132	14.93	21.621	22.706	25.87	20.642	26.345
UBR1	0	0	0	6.70452	4.5411	3.4675	7.1802	7.7692	8.4012	4.2403	5.4076	3.9754
UBR2	0	0	0	5.69747	6.3248	3.4695	5.3077	8.5663	5.4464	4.2387	8.5396	6.1961
UBR3	0	0	0	8.51853	3.73853	4.3592	12.5	7.5401	9.6748	3.1281	3.4356	4.6519
UBR4	0	0	0	14.5812	10.05	12.122	15.019	15.933	15.251	10.056	13.028	7.0659
UBR5	0	0	0	18.4885	9.70493	12.607	24.966	21.537	14.844	9.2394	10.792	9.0834
UBR7	0	0	0	61.734	19.8517	53.35	57.054	87.605	48.927	24.252	20.583	14.72
UBTF	0	0	0	56.9573	27.645	63.419	53.059	51.779	59.572	28.653	21.295	32.987
UCHL5	0	0	0	24.693	29.8043	19.862	26.747	24.236	27.927	28.507	29.593	31.313
UHRF1	0	0	0	23.8235	14.7258	31.005	21.308	27.211	15.77	24.102	7.5365	12.539
UHRF2	0	0	0	21.236	10.8984	32.157	18.254	20.906	13.627	16.094	11.766	4.8352
UIMC1	0	0	0	15.9073	13.5733	20.489	16.033	11.127	15.98	12.443	11.271	17.006
ULK2	0	0	0	5.87263	2.66397	7.5015	5.5041	7.9894	2.4955	1.5649	2.6833	3.7437
UNCX	0	0	0	10.0435	0	14.855	0	7.3579	17.961	0	0	0
UNG	0	0	0	74.9962	27.8163	100.21	80.106	57.495	62.174	41.974	18.557	22.918
USE1	0	0	0	14.989	28.8343	14.309	9.3061	18.163	18.178	24.253	30.124	32.126
USF1	0	0	0	32.2692	31.475	33.286	34.597	29.778	31.416	26.79	48.476	19.159
USF2	0	0	0	59.9635	36.1327	57.823	60.854	74.959	46.218	32.463	31.974	43.961
USP12	0	0	0	13.1869	7.92363	13.308	17.977	15.306	6.1567	7.7705	8.7326	7.2678
USP16	0	0	0	19.7133	18.4237	16.596	18.225	21.444	22.588	18.975	13.753	22.543
USP21	0	0	0	17.977	13.5806	21.855	17.134	16.266	16.653	10.546	21.616	8.5797
USP22	0	0	0	74.245	59.8143	62.395	52.254	91.346	90.985	71.422	54.014	54.007
USP3	0	0	0	9.99797	9.14803	12.472	9.2105	8.7722	9.5372	5.4456	6.4175	15.581
USP46	0	0	0	3.20745	4.97597	3.0112	3.7902	2.7434	3.285	3.4864	3.4719	7.9696
USP7	0	0	0	37.811	24.301	35.508	39.72	36.319	39.697	23.387	18.773	30.743
UTF1	0	0	0	0	0	0	0	0	0	0	0	0
UTY	0	0	0	2.59223	0.0127604	3.1607	3.5287	3.6681	0.011426	0.013522	0.0072292	0.01753
VAX1	0	0	0	0.0623882	4.50545	0	0.0041728	0	0.24538	0.013593	0.45877	13.044
VAX2	0	0	0	7.24648	1.71081	5.2777	9.5286	6.9213	7.2583	0.95073	1.1099	3.0718
VDR	0	0	0	2.6619	2.02294	3.4081	3.8897	1.7919	1.5579	3.5514	0.20812	2.3093
VENTX	0	0	0	0.00318625	0.000279637	0	0	0	0.012745	0	0.00083891	0
VENTXP1	0	0	0	0	0.0215027	0	0	0	0	0	0.064508	0
VENTXP7	0	0	0	0	0.0157617	0	0	0	0	0.047285	0	0
VEZF1	0	0	0	31.5712	9.0114	29.284	41.384	25.246	30.371	13.037	10.448	3.5492
VGLL1	0	0	0	0	0.0017692	0	0	0	0	0	0.0053076	0
VPS72	0	0	0	42.6228	62.561	43.283	45.023	32.648	49.537	51.224	94.038	42.421
VRK1	0	0	0	34.7235	29.1807	32.981	25.421	55.316	25.176	29.682	18.708	39.152
VSX1	0	0	0	0	0.27236	0	0	0	0	0.04951	0.76757	0
VSX2	0	0	0	0.00711577	0.0118028	0.0099813	0	0.0083878	0.010094	0	0.034851	0.0005574
WDR5	0	0	0	40.489	27.9333	53.953	38.716	34.648	34.639	26.296	25.747	31.757
WDR82	0	0	0	45.4647	40.0887	46.405	37.05	64.49	33.914	48.245	33.006	39.015
WHSC1	0	0	0	36.488	21.032	47.499	49.455	30.135	18.863	27.824	20.249	15.023
WHSC1L1	0	0	0	14.1635	8.4303	11.636	24.871	11.822	8.3252	10.106	7.9776	7.2073
WT1	0	0	0	0.0114403	2.4239	0.045761	0	0	0	0.016193	2.6402	4.6153
XBP1	0	0	0	36.6645	48.8607	56.11	31.726	24.365	34.457	29.669	39.023	77.89
YAF2	0	0	0	3.242	2.38637	3.6252	3.1327	2.9374	3.2727	2.6942	2.8386	1.6263
YBX1	0	1	1	60.6803	104.731	50.14	56.658	67.647	68.276	87.978	97.504	128.71
YBX2	0	0	0	1.88828	0.299107	5.0672	1.0924	1.3346	0.05891	0.11288	0.78444	0
YEATS4	0	0	0	29.4042	20.1037	35.58	29.108	31.118	21.811	25.964	15.59	18.757
YY1	0	0	0	35.9778	27.0817	27.434	31.996	50.234	34.247	33.779	24.917	22.549
ZAK	0	0	0	7.84465	27.2885	10.269	4.5578	4.3428	12.209	42.373	30.386	9.1066
ZAR1	0	0	0	0.0868725	0.028724	0.12915	0.035076	0.13863	0.044634	0.047639	0.038533	0
ZBTB11	0	0	0	12.4532	5.60183	10.072	10.209	15.601	13.931	5.6049	6.0153	5.1853
ZBTB16	0	0	0	0.0404875	0.000488133	0	0.16195	0	0	0.0014644	0	0
ZBTB17	0	0	0	14.029	11.0546	12.723	13.402	12.327	17.664	12.969	12.622	7.5727
ZBTB20	0	0	0	0.288444	0.465927	0.37853	0.56102	0.069806	0.14442	0.61373	0.72104	0.063011
ZBTB22	0	0	0	8.4853	7.81163	8.887	9.4421	6.6712	8.9409	5.8664	11.052	6.5165
ZBTB24	0	0	0	5.0435	2.92023	5.4298	2.7529	6.5852	5.4061	2.9965	2.3712	3.393
ZBTB25	0	0	0	4.59635	3.0166	4.1258	5.1045	4.6271	4.528	2.9802	3.7032	2.3664
ZBTB32	0	0	0	0.10686	0.0879697	0.032036	0.046413	0.32684	0.022152	0.095746	0.042493	0.12567
ZBTB33	0	0	0	11.4579	5.0261	7.9127	13.587	9.889	14.443	6.5579	5.0741	3.4463
ZBTB38	0	0	0	5.88912	2.63413	4.0757	10.571	4.0225	4.8873	2.9656	3.4457	1.4911
ZBTB39	0	0	0	6.30675	2.38413	7.8355	5.5137	5.4907	6.3871	1.6885	3.2661	2.1978
ZBTB4	0	0	0	3.58038	12.4442	4.49	3.5395	4.1053	2.1867	12.972	16.498	7.8625
ZBTB40	0	0	0	8.28405	4.9845	9.5823	6.871	7.556	9.1269	3.5877	8.5087	2.8571
ZBTB43	0	0	0	4.60722	3.25143	4.2048	4.8147	4.8877	4.5217	2.1032	4.7259	2.9252
ZBTB47	0	0	0	3.24507	3.67093	3.6181	2.534	4.763	2.0652	3.5662	3.5166	3.93
ZBTB48	0	0	0	7.96665	7.83357	5.1525	4.2221	11.567	10.925	7.8598	8.3214	7.3195
ZBTB6	0	0	0	9.04348	3.73157	7.3916	10.482	8.7059	9.5944	3.7061	5.1021	2.3865
ZBTB7A	0	0	0	4.75152	4.4712	4.7891	3.211	5.3007	5.7053	4.1322	4.3925	4.8889
ZBTB7B	0	0	0	15.5023	8.00357	22.499	12.554	11.835	15.121	5.7777	13.915	4.318
ZDHHC1	0	0	0	1.85407	1.24915	3.862	1.4308	0.52329	1.6002	0.70983	2.0585	0.97911
ZDHHC17	0	0	0	12.2439	6.01353	8.1885	13.582	14.577	12.628	8.0345	7.3565	2.6496
ZEB1	0	0	0	2.64882	4.08043	3.929	1.5848	3.1639	1.9176	3.0934	6.3905	2.7574
ZEB2	0	0	0	1.76552	5.97877	1.0547	1.836	1.6689	2.5025	6.1877	6.855	4.8936
ZFAND3	0	0	0	26.2383	27.3113	25.966	28.374	25.33	25.283	29.167	30.013	22.754
ZFAND5	0	0	0	25.0523	20.3277	20.566	27.851	22.939	28.853	23.497	24.781	12.705
ZFAND6	0	0	0	32.5615	26.5347	29.477	37.623	29.757	33.389	30.998	26.168	22.438
ZFHX2	0	0	0	1.2794	0.37609	0.6231	1.105	1.7248	1.6647	0.52052	0.16297	0.44478
ZFHX3	0	0	0	0.986715	3.57547	0.76511	0.29135	1.5008	1.3896	4.7421	4.6996	1.2847
ZFHX4	0	0	0	2.75142	2.89633	1.7567	2.8642	3.5113	2.8735	4.0028	4.6596	0.026582
ZFP28	0	0	0	4.0077	1.64613	3.7664	5.5193	4.1835	2.5616	2.8229	1.1827	0.93278
ZFP30	0	0	0	7.11092	1.86003	5.055	7.7777	9.6846	5.9264	1.3809	1.78	2.4192
ZFP36	0	0	0	2.59983	6.33783	2.6368	2.3232	1.5667	3.8726	6.9506	7.7249	4.338
ZFP36L2	0	0	0	5.74415	8.14943	7.7379	4.5964	4.5465	6.0958	5.0286	12.493	6.9267
ZFP37	0	0	0	2.06723	1.44279	0.74454	3.109	2.6034	1.812	1.3986	2.3011	0.62868
ZFP62	0	0	0	16.3425	5.48803	17.112	19.069	13.012	16.177	6.7891	6.7337	2.9413
ZFP64	0	0	0	7.44503	12.1371	9.4829	7.2731	7.8158	5.2083	8.4984	23.48	4.433
ZFP91	0	0	0	28.7777	15.2593	24.42	33.339	24.747	32.605	16.459	15.473	13.846
ZFP92	0	0	0	0.338259	0.0883217	0.077344	0.46205	0.092113	0.72153	0.034245	0.23072	0
ZFPL1	0	0	0	16.0205	21.4083	15.757	15.832	16.238	16.255	15.28	30.119	18.826
ZFPM1	0	0	0	2.89533	2.10353	3.3473	1.582	4.9768	1.6752	1.6771	1.4845	3.149
ZFPM2	0	0	0	1.6918	0.994843	3.1665	0.19178	1.1525	2.2564	1.0171	1.7635	0.20393
ZFR	0	0	0	31.4098	28.774	24.986	32.349	41.279	27.025	35.367	27.205	23.75
ZFX	0	0	0	5.06562	4.9506	3.5649	4.7857	4.73	7.1819	5.7271	5.2145	3.9102
ZFY	0	0	0	1.8765	0.0055715	2.1099	0.011377	5.3754	0.0093098	0.0047762	0.0071431	0.0047952
ZHX1	0	0	0	23.884	12.8802	14.444	36.933	25.103	19.056	7.0822	4.2413	27.317
ZHX2	0	0	0	2.19353	3.15678	1.909	2.5531	2.927	1.385	5.5646	3.8795	0.026233
ZHX3	0	0	0	6.76438	2.5743	4.2247	8.3955	7.7919	6.6454	3.2531	2.2958	2.174
ZIC1	0	0	0	1.5732	3.4894	0	0.33079	0.0038927	5.9581	2.1455	5.9542	2.3685
ZIC2	0	0	0	1.12494	4.26796	0.058796	0.11981	0.00704	4.3141	0.14447	9.4814	3.178
ZIC3	0	0	0	0.645933	0.0077276	0	0	0.0052323	2.5785	0	0.021724	0.0014588
ZIC4	0	0	0	0.335555	0.52987	0	0.51916	0.0058595	0.8172	0.62879	0.87227	0.08855
ZIC5	0	0	0	0.446718	1.45409	0	0.030273	0	1.7566	0.013684	3.1377	1.2109
ZIM2	0	0	0	1.27021	0.00969364	0.57335	0.72108	2.4267	1.3597	0.00028793	0.028793	0
ZKSCAN1	0	0	0	22.464	10.5948	15.133	30.98	23.941	19.802	7.8052	18.743	5.2363
ZKSCAN3	0	0	0	1.93422	1.90294	1.6389	2.0892	2.4612	1.5476	1.6729	3.2611	0.77482
ZKSCAN4	0	0	0	2.271	1.92357	2.3002	2.2029	2.7629	1.818	1.9708	2.6358	1.1641
ZKSCAN5	0	0	0	9.14055	7.24563	6.708	14.783	8.091	6.9802	8.2898	7.6345	5.8126
ZMYM1	0	0	0	3.3941	4.1302	3.1476	2.9154	3.0753	4.4381	4.4707	4.4312	3.4887
ZMYM2	0	0	0	13.8751	5.2212	16.565	12.026	18.275	8.6343	6.5535	5.8688	3.2413
ZMYM3	0	0	0	18.7593	13.2263	15.154	22.695	19.074	18.114	14.035	15.057	10.587
ZMYM4	0	0	0	14.7332	10.4005	13.806	17.704	14.33	13.093	10.273	12.991	7.9376
ZMYM5	0	0	0	7.94192	4.94447	11.627	5.6936	8.9664	5.4807	6.0919	3.7273	5.0142
ZMYM6	0	0	0	4.48473	2.9881	4.071	4.1803	4.9689	4.7187	3.3526	2.9794	2.6323
ZMYND11	0	0	0	23.846	20.5227	24.61	18.284	32.855	19.635	17.813	23.971	19.784
ZMYND8	0	0	0	19.6232	8.92097	21.102	18.124	13.774	25.493	14.376	6.9699	5.417
ZNF10	0	0	0	7.40372	1.46807	4.2211	6.36	7.7628	11.271	1.9955	1.3029	1.1058
ZNF107	0	0	0	6.26502	2.57453	6.4749	4.9906	6.9826	6.612	2.0271	3.0572	2.6393
ZNF117	0	0	0	2.83345	3.03539	5.3198	2.1418	3.0745	0.7977	0.90922	7.3489	0.84805
ZNF12	0	0	0	8.0889	6.1507	9.0839	8.7434	7.3934	7.1349	5.4234	8.8123	4.2164
ZNF124	0	0	0	9.15683	3.75453	7.0578	9.4656	8.8719	11.232	3.3787	4.8319	3.053
ZNF131	0	0	0	29.4813	13.7193	34.043	23.744	37.768	22.37	13.024	16.312	11.822
ZNF132	0	0	0	4.45578	1.2208	3.3429	4.3219	6.0043	4.154	0.69249	1.2903	1.6796
ZNF133	0	0	0	11.2458	8.99983	12.316	8.422	15.56	8.6853	6.5832	17.647	2.7693
ZNF134	0	0	0	9.2437	6.08843	7.8725	9.12	11.195	8.7873	8.1626	6.0742	4.0285
ZNF135	0	0	0	8.97593	0.862233	0	10.852	17.749	7.3027	0.4205	2.1662	0
ZNF136	0	0	0	8.3185	2.74417	7.3	8.3336	9.3804	8.26	2.3053	3.3723	2.5549
ZNF137P	0	0	0	1.93273	0.705077	1.9719	1.8313	2.827	1.1007	0.21056	1.3605	0.54417
ZNF138	0	0	0	7.8482	2.94783	4.9188	8.6013	10.915	6.9577	2.3843	3.708	2.7512
ZNF14	0	0	0	5.49965	2.29347	4.5931	5.3586	6.6962	5.3507	1.7025	1.6804	3.4975
ZNF140	0	0	0	10.3725	4.35693	12.216	9.6097	9.5965	10.068	4.7463	4.5623	3.7622
ZNF141	0	0	0	4.57955	1.74182	4.7235	6.0773	4.8119	2.7055	0.89505	2.8111	1.5193
ZNF142	0	0	0	9.65442	4.20563	8.1169	8.8128	11.528	10.16	5.3033	3.7958	3.5178
ZNF143	0	0	0	8.27758	7.3994	7.0073	8.2841	9.8972	7.9217	8.8003	5.5687	7.8292
ZNF146	0	0	0	71.653	38.3913	59.9	64.01	90.463	72.239	43.636	29.69	41.848
ZNF148	0	0	0	4.73162	3.5931	5.2138	3.3556	5.5575	4.7996	4.2001	3.5463	3.0329
ZNF154	0	0	0	1.33252	0.382809	4.5113	0.16417	0.31962	0.335	0.064704	1.0525	0.031223
ZNF155	0	0	0	3.4826	3.99683	3.1316	3.9039	4.6326	2.2623	3.009	5.9068	3.0747
ZNF157	0	0	0	1.11708	0.146125	0.77358	1.4971	1.315	0.88266	0.22046	0.2167	0.0012144
ZNF16	0	0	0	5.08273	4.2737	4.9785	6.1959	5.7257	3.4308	3.7247	4.0958	5.0006
ZNF160	0	0	0	8.39645	4.61897	7.1358	8.259	11.543	6.648	4.2984	5.4275	4.131
ZNF165	0	0	0	2.396	0.406217	2.1815	2.3502	2.8315	2.2208	0.54118	0.44712	0.23035
ZNF169	0	0	0	0.685917	0.654617	0.88939	0.75633	0.5771	0.52085	0.5068	1.0484	0.40865
ZNF17	0	0	0	5.73217	2.94813	2.8042	5.0002	10.624	4.5003	4.008	2.1919	2.6445
ZNF174	0	0	0	5.0636	6.87723	4.3902	4.5056	4.1992	7.1594	4.6437	6.5693	9.4187
ZNF175	0	0	0	3.07765	2.6859	2.5293	3.7729	2.3662	3.6422	2.6154	3.7581	1.6842
ZNF177	0	0	0	2.72308	1.66339	2.216	3.5388	3.7936	1.3439	2.52	2.1611	0.30906
ZNF18	0	0	0	2.97767	2.43547	4.8218	1.5304	3.191	2.3675	1.8714	3.0874	2.3476
ZNF180	0	0	0	6.97223	2.6037	7.2496	5.1885	9.4036	6.0472	3.061	1.9724	2.7777
ZNF182	0	0	0	4.4205	11.5893	5.5027	4.424	4.1789	3.5764	3.4022	2.8698	28.496
ZNF184	0	0	0	9.22245	3.91137	6.9094	10.459	12.696	6.8254	5.509	4.8239	1.4012
ZNF185	0	0	0	1.04811	2.7885	0.33031	2.4443	0.66749	0.75035	4.4915	3.193	0.68099
ZNF189	0	0	0	16.0008	4.49863	16.778	15.586	17.268	14.371	4.6936	4.66	4.1423
ZNF19	0	0	0	1.04274	0.977983	1.8362	1.0979	0.82927	0.4076	1.324	1.1297	0.48025
ZNF195	0	0	0	16.973	11.8097	13.459	17.284	22.029	15.12	12.086	7.3192	16.024
ZNF197	0	0	0	9.93848	6.1145	12.759	7.7506	13.427	5.8173	5.9055	8.3171	4.1209
ZNF2	0	0	0	2.37183	1.6112	2.3286	2.659	2.3515	2.1482	1.903	1.6062	1.3244
ZNF20	0	0	0	0.873647	1.4594	0.88409	0.82609	1.1176	0.66681	1.1886	1.8339	1.3557
ZNF200	0	0	0	4.84845	8.0724	4.6532	4.7792	4.4661	5.4953	5.9104	13.173	5.1338
ZNF202	0	0	0	7.39358	6.03283	8.619	5.734	7.522	7.6993	4.0011	10.015	4.0824
ZNF205	0	0	0	7.93075	8.7711	10.699	7.5387	6.5539	6.9314	9.808	9.2091	7.2962
ZNF207	0	0	0	94.7683	87.1453	80.546	97.021	90.466	111.04	81.425	88.279	91.732
ZNF208	0	0	0	0.0204924	0.249802	0.0099867	0.021231	0.026411	0.024341	0.0043633	0.69029	0.054754
ZNF211	0	0	0	5.68995	4.1799	5.5548	6.2203	6.9223	4.0624	4.5499	5.0994	2.8904
ZNF212	0	0	0	9.5381	5.49577	11.228	8.0393	7.2881	11.597	5.061	8.2668	3.1595
ZNF213	0	0	0	5.69045	4.32547	6.6789	5.7708	4.4295	5.8826	2.8035	6.1157	4.0572
ZNF214	0	0	0	2.259	0.782433	2.6933	1.0594	3.6321	1.6512	0.91598	1.1574	0.27392
ZNF215	0	0	0	8.30525	1.3095	5.924	3.6157	18.768	4.9133	0.3653	0.83141	2.7318
ZNF217	0	1	1	4.40885	19.45	2.7798	4.9868	7.7014	2.1674	10.998	15.702	31.65
ZNF219	0	0	0	9.5704	17.1627	13.995	5.0234	11.507	7.7562	8.6001	13.047	29.841
ZNF22	0	0	0	25.2364	24.996	49.908	0.099445	33.397	17.541	25.671	22.709	26.608
ZNF221	0	0	0	1.96531	0.66776	0.96395	2.9332	2.0129	1.9512	0.46409	1.2114	0.32779
ZNF222	0	0	0	3.76553	2.92347	4.113	3.188	4.5975	3.1636	2.58	4.0627	2.1277
ZNF223	0	0	0	4.10533	2.57921	2.9053	3.7112	6.1377	3.6671	2.012	4.8889	0.83672
ZNF224	0	0	0	6.7847	3.5243	7.4913	5.4765	8.5484	5.6226	2.1875	6.2929	2.0925
ZNF225	0	0	0	2.33033	1.46597	2.0938	2.0266	3.055	2.1459	0.97181	2.3168	1.1093
ZNF226	0	0	0	9.93642	10.3423	7.0812	8.5645	13.421	10.679	10.53	10.261	10.236
ZNF229	0	0	0	3.5224	0.919103	0.9003	3.7985	4.9738	4.417	0.13859	1.6195	0.99922
ZNF23	0	0	0	6.77937	8.71297	7.8934	8.1129	8.1198	2.9914	14.168	6.0363	5.9346
ZNF230	0	0	0	2.3781	1.57297	3.3482	1.6836	2.6383	1.8423	1.1625	2.3598	1.1966
ZNF232	0	0	0	8.43838	8.13147	10.291	11.287	5.471	6.7045	4.3135	11.459	8.6219
ZNF234	0	0	0	3.94432	2.26523	3.0275	3.2294	5.0881	4.4323	1.5706	3.5033	1.7218
ZNF235	0	0	0	2.8654	1.52536	1.7579	2.5845	3.8997	3.2195	0.77719	2.9478	0.8511
ZNF236	0	0	0	2.58265	1.44727	3.2386	3.1158	2.5107	1.4655	1.4395	1.8119	1.0904
ZNF239	0	0	0	1.81999	4.31973	0.5011	0.89486	5.1584	0.7256	3.8149	6.5659	2.5784
ZNF24	0	0	0	29.8392	15.4643	25.57	38.414	34.868	20.505	15.762	17.496	13.135
ZNF248	0	0	0	6.42622	3.2274	8.5648	6.2249	6.9857	3.9295	3.392	4.403	1.8872
ZNF25	0	0	0	2.8374	1.97137	4.5703	2.3076	2.8551	1.6166	1.8203	2.3107	1.7831
ZNF250	0	0	0	5.2299	1.708	7.3612	5.5622	5.3354	2.6608	2.0887	1.8467	1.1886
ZNF251	0	0	0	7.70488	6.16143	6.543	7.6226	10.729	5.9249	4.9188	6.7237	6.8418
ZNF254	0	0	0	13.6197	3.09917	8.2237	13.628	22.239	10.388	4.059	4.1192	1.1193
ZNF256	0	0	0	4.79622	4.96857	4.1263	4.7812	5.0023	5.2751	6.155	6.5681	2.1826
ZNF26	0	0	0	6.36482	4.39033	6.0546	6.9449	6.5994	5.8604	5.1428	4.8462	3.182
ZNF263	0	0	0	22.0918	12.2123	34.452	18.44	12.811	22.664	12.426	14.044	10.167
ZNF264	0	0	0	3.0454	1.21436	2.4585	2.8829	3.785	3.0552	1.4691	1.2656	0.90837
ZNF266	0	0	0	17.4743	5.56553	13.468	14.337	27.571	14.521	7.8613	6.4511	2.3842
ZNF267	0	0	0	2.50457	3.81247	2.5618	1.8409	3.1095	2.5061	4.5445	3.1062	3.7867
ZNF268	0	0	0	8.12985	3.27333	6.0807	10.018	8.9896	7.4311	3.7241	3.4753	2.6206
ZNF273	0	0	0	2.9715	1.34201	4.3902	1.7641	3.4244	2.3073	0.94313	2.2634	0.8195
ZNF274	0	0	0	9.27325	9.2831	11.137	7.2485	13.839	4.8685	10.849	10.665	6.3353
ZNF275	0	0	0	4.84155	2.8543	7.2402	4.6892	1.159	6.2778	1.7977	4.2901	2.4751
ZNF277	0	0	0	8.2952	8.37763	9.319	11.348	6.3613	6.1525	7.3626	9.0513	8.719
ZNF28	0	0	0	6.94868	2.47643	5.0106	6.574	10.616	5.5941	1.1824	2.1222	4.1247
ZNF281	0	0	0	9.42768	10.4573	6.5527	10.686	10.217	10.255	10.758	16.29	4.3239
ZNF282	0	0	0	15.2805	10.3484	18.645	10.126	9.8358	22.515	11.316	11.5	8.2292
ZNF286A	0	0	0	9.65922	3.5964	10.276	7.2109	16.36	4.79	4.688	2.6054	3.4958
ZNF287	0	0	0	1.63083	1.84247	2.152	1.5992	2.2459	0.52622	1.6494	1.6575	2.2205
ZNF3	0	0	0	36.7058	17.6683	29.604	46.932	34.12	36.167	16.274	25.783	10.948
ZNF30	0	0	0	1.14609	2.17793	0.034186	0.0092849	2.1694	2.3715	1.7009	1.6038	3.2291
ZNF304	0	0	0	7.18042	3.4426	5.0264	7.5633	9.8514	6.2806	4.8965	2.851	2.5803
ZNF318	0	0	0	9.4284	3.7108	7.0224	9.6313	12.415	8.6449	3.1872	4.1811	3.7641
ZNF319	0	0	0	2.8923	3.045	3.5377	3.9498	2.4596	1.6221	2.6573	2.2668	4.2109
ZNF32	0	0	0	19.206	23.2727	20.236	16.401	27.326	12.861	19.39	25.642	24.786
ZNF324	0	0	0	9.7045	4.3083	10.921	8.4995	13.042	6.3555	6.6508	2.593	3.6811
ZNF331	0	0	0	9.30965	3.35503	8.1694	9.605	14.261	5.2032	2.6711	4.1722	3.2218
ZNF334	0	0	0	4.51243	2.29317	0.11692	8.7729	6.7062	2.4537	4.0939	2.7856	0
ZNF337	0	0	0	13.3004	7.41327	16.86	8.1567	16.829	11.356	2.93	13.328	5.9818
ZNF33A	0	0	0	13.501	4.30793	15.052	10.42	19.495	9.0372	5.9988	3.4583	3.4667
ZNF33B	0	0	0	8.96077	4.12207	10.739	7.5279	11.541	6.0352	4.8898	4.0257	3.4507
ZNF35	0	0	0	3.33462	3.66353	2.1396	3.7547	3.9896	3.4546	3.8862	4.0457	3.0587
ZNF354A	0	0	0	11.9817	7.23137	12.839	10.069	14.644	10.375	5.6113	7.9779	8.1049
ZNF358	0	0	0	16.0053	17.2633	18.163	22.776	12.742	10.34	21.613	21.934	8.2428
ZNF362	0	0	0	15.8868	14.2505	22.482	11.533	16.828	12.704	8.9346	29.486	4.3309
ZNF37A	0	0	0	6.74025	4.1518	7.3404	4.727	8.4719	6.4217	3.7069	3.3718	5.3767
ZNF395	0	0	0	7.66428	12.0207	13.957	6.7447	4.4997	5.4557	17.678	13.865	4.5191
ZNF408	0	0	0	8.1629	6.80183	11.403	6.5745	6.6676	8.0065	8.4988	5.7941	6.1126
ZNF41	0	0	0	3.96143	4.0221	3.2516	4.6438	4.2049	3.7454	3.4447	3.8555	4.7661
ZNF410	0	0	0	32.0628	21.317	30.903	31.838	43.074	22.436	24.175	21.451	18.325
ZNF414	0	0	0	10.5549	6.21623	7.9097	9.7199	13.276	11.314	8.4689	5.3063	4.8735
ZNF415	0	0	0	2.54934	2.90628	3.3404	0.12514	6.6057	0.12612	0.011751	5.2036	3.5035
ZNF416	0	0	0	3.87405	3.305	3.561	4.2479	4.2574	3.4299	4.2243	3.2009	2.4898
ZNF423	0	0	0	1.15997	6.01867	1.698	0.15491	2.0203	0.76666	0.051693	0.39133	17.613
ZNF43	0	0	0	8.2148	1.3478	8.3652	7.1339	12.35	5.0101	0.23755	3.4141	0.39174
ZNF430	0	0	0	6.44328	1.81667	5.4801	5.7103	8.1376	6.4451	1.6992	1.4265	2.3243
ZNF432	0	0	0	3.2509	1.7861	2.8599	2.0789	5.2903	2.7745	1.4564	2.9311	0.9708
ZNF44	0	0	0	3.9277	4.11597	4.7498	2.3242	4.9554	3.6814	2.9107	5.8038	3.6334
ZNF443	0	0	0	2.7575	1.94856	4.0244	1.9197	3.3977	1.6882	1.4637	3.5353	0.84669
ZNF444	0	0	0	10.5831	13.3632	14.924	8.6654	9.7467	8.9964	18.119	12.119	9.8515
ZNF45	0	0	0	8.71685	4.46707	7.9388	7.7343	10.77	8.4243	4.3699	5.6146	3.4167
ZNF460	0	0	0	0.961153	0.431147	0.46415	0.89546	1.0525	1.4325	0.59788	0.34279	0.35277
ZNF461	0	0	0	2.6258	1.2177	2.4831	2.4995	3.0171	2.5035	1.0469	1.5692	1.037
ZNF473	0	0	0	8.11097	4.3592	11.316	6.4219	9.0124	5.6936	5.1872	3.5797	4.3107
ZNF483	0	0	0	1.25321	0.190457	0.58204	2.6697	0.92585	0.83524	0.19219	0.1566	0.22258
ZNF510	0	0	0	5.32443	2.01593	5.4642	6.5075	5.1893	4.1367	2.2074	2.2789	1.5615
ZNF516	0	0	0	0.00955823	3.2585	0.0096949	0.013173	0.0069804	0.0083846	2.863	4.651	2.2615
ZNF532	0	0	0	16.285	10.9139	11.049	26.745	17.062	10.284	11.81	15.095	5.8368
ZNF544	0	0	0	27.8277	9.98007	23.591	25.43	34.639	27.651	6.4972	12.342	11.101
ZNF552	0	0	0	3.78367	4.04883	2.8276	4.0798	3.9003	4.327	4.6431	4.068	3.4354
ZNF559	0	0	0	11.634	3.85277	7	13.73	12.56	13.246	3.4381	5.6609	2.4593
ZNF576	0	0	0	10.2464	6.515	9.8128	8.6198	10.135	12.418	6.7814	3.2578	9.5058
ZNF581	0	0	0	29.2072	28.6427	65.652	18.155	19.091	13.931	34.024	17.903	34.001
ZNF592	0	0	0	7.49665	4.25607	6.1143	9.993	6.4845	7.3948	5.14	4.0141	3.6141
ZNF593	0	0	0	27.177	45.7743	43.342	17.201	15.824	32.341	41.486	10.488	85.349
ZNF605	0	0	0	5.68447	2.1365	5.2314	6.0586	6.5136	4.9343	2.4751	1.7513	2.1831
ZNF613	0	0	0	2.7631	2.35573	2.1375	2.8302	3.882	2.2027	2.3029	2.9	1.8643
ZNF629	0	0	0	11.5642	10.1724	13.607	13.948	9.3127	9.3893	11.54	10.163	8.8143
ZNF630	0	0	0	0.95744	0.592033	0.71944	1.1692	0.92312	1.018	0.62495	1.057	0.094148
ZNF639	0	0	0	18.0613	11.6056	21.496	21.121	14.564	15.064	12.828	7.8189	14.17
ZNF646	0	0	0	9.3727	4.0118	11.031	9.3425	8.701	8.4163	5.1104	4.1095	2.8155
ZNF649	0	0	0	8.7062	3.34213	6.5084	7.4427	12.675	8.1987	1.4705	4.988	3.5679
ZNF668	0	0	0	7.88515	4.79237	8.001	6.3451	8.8282	8.3663	4.3369	3.9964	6.0438
ZNF669	0	0	0	8.30508	4.2194	5.3381	10.15	8.101	9.6312	3.7685	6.6445	2.2452
ZNF672	0	0	0	19.534	12.4457	23.243	20.085	21.135	13.673	10.101	14.333	12.903
ZNF682	0	0	0	4.88298	0.958523	6.0239	2.5637	6.0249	4.9194	0.74669	1.5286	0.60028
ZNF691	0	0	0	10.4757	7.9713	12.499	8.6231	9.3238	11.457	7.9278	10.474	5.5121
ZNF692	0	0	0	17.4117	15.94	23.391	14.524	17.278	14.454	10.295	22.271	15.254
ZNF696	0	0	0	3.81575	3.25767	3.9832	3.9087	4.7196	2.6515	3.411	2.7218	3.6402
ZNF7	0	0	0	21.9425	13.743	21.581	22.16	24.801	19.228	12.558	12.352	16.319
ZNF701	0	0	0	3.25905	1.03098	2.0459	3.3718	5.1142	2.5043	0.45414	1.0849	1.5539
ZNF706	0	0	0	14.103	9.97013	11.555	14.62	19.714	10.523	8.3078	5.4276	16.175
ZNF708	0	0	0	5.19305	1.4232	2.6363	7.9775	5.562	4.5964	1.1226	2.0757	1.0713
ZNF711	0	0	0	26.3805	4.1438	31.917	29.021	26.28	18.304	5.1644	7.267	0
ZNF74	0	0	0	13.1205	3.80577	15.484	10.729	12.345	13.924	3.7615	3.9158	3.74
ZNF746	0	0	0	6.77238	5.1106	6.298	6.0257	4.9888	9.777	4.2023	5.7454	5.3841
ZNF75A	0	0	0	13.4003	10.1828	10.382	15.151	13.337	14.731	4.9602	20.588	5.0002
ZNF76	0	0	0	22.0275	14.376	25.49	22.847	17.272	22.501	15.932	16.715	10.481
ZNF79	0	0	0	4.99188	3.3247	5.184	4.9587	4.2627	5.5621	3.4684	2.9712	3.5345
ZNF8	0	0	0	7.27505	3.4463	3.9377	8.6039	10.63	5.9286	4.0665	2.921	3.3514
ZNF80	0	0	0	0.00411692	0.00295597	0.011406	0.0026904	0.0023713	0	0	0.0088679	0
ZNF81	0	0	0	1.90782	0.475567	0.7514	2.9857	2.3681	1.5261	0.52328	0.47666	0.42676
ZNF823	0	0	0	6.48095	2.64623	5.0116	1.7707	16.633	2.5085	2.8089	2.2033	2.9265
ZNF83	0	0	0	18.4544	8.55417	34.667	17.58	13.766	7.8045	8.3566	8.8422	8.4637
ZNF831	0	0	0	0.00110975	0.00454277	0.004439	0	0	0	0	0.0017673	0.011861
ZNF84	0	0	0	13.9842	3.90853	14.728	11.589	16.575	13.045	4.7639	4.22	2.7417
ZNF85	0	0	0	10.3118	5.0365	8.8274	7.086	17.705	7.629	2.1218	6.2437	6.744
ZNF90	0	0	0	1.7137	0.0664757	2.3975	1.4718	1.6461	1.3394	0.014532	0.070315	0.11458
ZNF91	0	0	0	7.10733	1.50279	3.9098	6.4926	13.486	4.5409	1.3874	2.123	0.99796
ZNF92	0	0	0	9.6451	5.173	10.836	9.2375	9.7469	8.76	4.9163	4.9861	5.6166
ZNF93	0	0	0	9.11535	3.74062	8.5609	9.2609	12.221	6.4186	0.94457	6.9155	3.3618
ZNHIT6	0	0	0	6.271	7.79687	5.0017	5.6075	5.5249	8.9499	11.566	7.024	4.8006
ZRANB2	0	0	0	44.345	34.491	35.631	44.924	49.073	47.752	30.379	39.869	33.225
ZSCAN10	0	0	0	0.039043	0.00260433	0.049084	0.053336	0.046964	0.0067878	0	0.007813	0
ZSCAN12	0	0	0	4.42218	3.89172	1.5736	7.3017	2.016	6.7974	5.9137	4.9369	0.82456
ZSCAN2	0	0	0	3.50038	4.98337	5.6459	3.1345	1.4711	3.75	5.6903	7.3302	1.9296
ZSCAN20	0	0	0	1.37677	1.15341	1.2292	1.8328	1.1591	1.286	0.87144	1.5407	1.0481
ZSCAN21	0	0	0	8.26057	6.897	9.0352	9.3502	7.8115	6.8454	8.565	8.646	3.48
ZSCAN22	0	0	0	2.29493	1.75363	1.9973	2.4851	2.6471	2.0502	2.4633	1.4056	1.392
ZW10	0	0	0	8.74468	13.1537	11.396	3.6214	10.367	9.5943	14.133	10.371	14.957
ZWILCH	0	0	0	15.6243	25.655	14.542	20.878	13.977	13.1	34.623	14.763	27.579
ZXDA	0	0	0	1.41243	0.580507	1.9807	1.1721	1.086	1.4109	0.65859	1.0226	0.060331
ZXDB	0	0	0	2.4989	1.26013	2.9244	2.429	2.1075	2.5347	1.5994	1.5627	0.61828
ZXDC	0	0	0	15.8368	6.12563	16.218	16.289	16.614	14.226	6.4689	5.2545	6.6535

## Sheet: MCC_CR TFs
	MCC CR TF			MCC RNAseq FPKM									MCC RNAseq FPKM (LOG transformed)
Gene	VPcoltron	VNcoltron	coltronany	VP.mean	VN.mean	MKL-1	MKL-2	WaGa	MS-1	MCC13	MCC26	UISO	VP.mean	VN.mean	MKL-1	MKL-2	WaGa	MS-1	MCC13	MCC26	UISO	Gene
TLX3	0	0	0	39.1743	1.61937	21.744	68.863	35.813	30.277	2.4421	2.416	0	5.08459	1.77231	4.50741	6.12646	5.20214	4.96703	1.78329	1.77231	0	TLX3
VEZF1	0	0	0	31.5712	9.0114	29.284	41.384	25.246	30.371	13.037	10.448	3.5492	4.94592	3.51702	4.92048	5.40545	4.71403	4.97136	3.81116	3.51702	2.18561	VEZF1
THRA	0	0	0	29.8283	7.56997	20.182	59.624	15.001	24.506	6.4677	8.9596	7.2826	4.53877	3.05008	4.40477	5.92182	4.00009	4.67276	2.90066	3.31609	3.05008	THRA
MYT1	0	0	0	14.0556	0.0570883	9.8905	15.245	15.497	15.59	0.015792	0.1432	0.012273	4.03303	0.022605	3.445	4.02192	4.04413	4.05224	0.022605	0.193078	0.0175984	MYT1
ERF	0	0	0	40.335	43.4317	39.65	26.288	43.302	52.1	44.71	54.139	31.446	5.40724	5.51444	5.34518	4.77019	5.4693	5.73064	5.51444	5.785	5.01997	ERF
KLF6	0	0	0	8.19333	27.2467	4.753	4.7863	10.751	12.483	30.745	14.126	36.869	3.04368	4.98846	2.52431	2.53264	3.55471	3.75307	4.98846	3.91896	5.24295	KLF6
KLF9	0	0	0	5.22255	11.1087	7.5455	4.3466	3.9652	5.0329	10.723	10.645	11.958	2.50574	3.55127	3.09516	2.41862	2.31185	2.59285	3.55127	3.54164	3.69577	KLF9
ZEB2	0	0	0	1.76552	5.97877	1.0547	1.836	1.6689	2.5025	6.1877	6.855	4.8936	1.46005	2.84553	1.03893	1.50386	1.41625	1.80839	2.84553	2.97361	2.55915	ZEB2
ZFHX3	0	0	0	0.986715	3.57547	0.76511	0.29135	1.5008	1.3896	4.7421	4.6996	1.2847	1.03826	2.51086	0.819758	0.36888	1.32239	1.25677	2.52158	2.51086	1.192	ZFHX3
INSM1	1	0	1	240.582	0.0410729	241.61	299.09	195.32	226.31	0.0091521	0.0061767	0.10789	7.87551	0.0131436	7.9225	8.22925	7.61706	7.82852	0.0131436	0.00888369	0.147815	INSM1
POU4F3	1	0	1	213.267	0.0880247	184.54	241.39	238.91	188.23	0.048855	0.082269	0.13295	7.73517	0.114059	7.53559	7.92119	7.90635	7.564	0.0688152	0.114059	0.180084	POU4F3
LHX3	1	0	1	95.0203	0.0678137	95.845	18.206	130.4	135.63	0.016495	0.007416	0.17953	6.81771	0.0236031	6.59761	4.26349	7.03782	7.09413	0.0236031	0.0106595	0.238212	LHX3
ATOH1	1	0	1	105.123	0.0335233	93.461	71.529	130.9	124.6	0	0	0.10057	6.76717	0	6.56165	6.18049	7.0433	6.97269	0	0	0.138251	ATOH1
SOX2	1	0	1	82.937	18.1392	39.99	107.03	107.11	77.618	9.8287	1.8739	42.715	6.52604	3.43679	5.3572	6.75529	6.75636	6.29679	3.43679	1.52301	5.45006	SOX2
ISL1	1	0	1	116.556	0.90962	75.85	216.4	105.59	68.385	0.53747	2.0441	0.14729	6.49995	0.620558	6.26397	7.76421	6.73593	6.11655	0.620558	1.60602	0.19823	ISL1
GFI1	1	0	1	61.0213	0.0948707	56.573	54.439	77.812	55.261	0.067482	0.18219	0.03494	5.83069	0.0942117	5.84732	5.79283	6.30034	5.81406	0.0942117	0.241462	0.0495471	GFI1
KLF13	1	0	1	48.933	8.02043	33.034	63.892	41.398	57.408	6.175	12.555	5.3313	5.63701	2.84298	5.0889	6.01997	5.40592	5.86809	2.84298	3.76075	2.6625	KLF13
SOX4	1	0	1	40.661	22.8391	38.889	61.726	38.661	23.368	40.172	24.506	3.8393	5.31378	4.67276	5.31792	5.97099	5.30965	4.60692	5.36359	4.67276	2.2748	SOX4
E2F2	1	0	1	31.3012	3.17637	38.699	28.2	30.161	28.145	2.5236	3.3952	3.6103	4.91478	2.13593	5.31103	4.8679	4.96167	4.86518	1.81705	2.13593	2.20486	E2F2
SATB1	1	0	1	21.5517	2.10939	29.212	24.044	25.66	7.2909	0.40738	5.833	0.087782	4.6915	0.493012	4.91705	4.64639	4.7366	3.05153	0.493012	2.77252	0.121389	SATB1
TEAD1	1	0	1	21.1513	11.2797	13.228	24.805	25.251	21.321	19.173	14.633	0.033163	4.58495	3.96652	3.83066	4.68958	4.7143	4.48033	4.33435	3.96652	0.0470679	TEAD1
HOXA7	1	0	1	16.2572	5.20397	17.131	23.499	10.415	13.984	4.6189	10.979	0.01401	4.04287	2.49029	4.18039	4.61465	3.51286	3.90535	2.49029	3.58244	0.0200719	HOXA7
TFAP2B	1	0	1	27.7521	2.3929	15.362	5.4784	76.592	13.576	6.7516	0.42318	0.0039184	3.9489	0.509118	4.03228	2.69564	6.27784	3.86552	2.95449	0.509118	0.00564201	TFAP2B
MEF2D	1	0	1	10.1421	11.7952	9.0932	10.705	10.818	9.9522	6.1599	20.821	8.4047	3.5011	3.23338	3.33531	3.54905	3.56291	3.45315	2.83994	4.44765	3.23338	MEF2D
YBX1	0	1	1	60.6803	104.731	50.14	56.658	67.647	68.276	87.978	97.504	128.71	5.97529	6.62211	5.67638	5.84945	6.10112	6.11428	6.47538	6.62211	7.01915	YBX1
MYC	0	1	1	2.51398	56.4046	1.1586	7.5629	0.69823	0.6362	70.738	2.4579	96.018	0.937064	6.16467	1.1101	3.0981	0.764032	0.710349	6.16467	1.7899	6.60018	MYC
HES1	0	1	1	1.9621	38.285	4.1135	1.3493	1.2929	1.0927	38.064	47.399	29.392	1.2147	5.28777	2.35431	1.23223	1.19717	1.06537	5.28777	5.59691	4.92562	HES1
ETS1	0	1	1	2.75214	44.742	5.0119	5.0266	0.56322	0.40686	30.758	14.232	89.236	1.61617	4.98905	2.58782	2.59134	0.644521	0.492479	4.98905	3.92903	6.49563	ETS1
TGIF1	0	1	1	4.71996	26.1577	0.98655	2.0358	5.0125	10.845	40.841	25.249	12.383	2.09502	4.71419	0.990265	1.60208	2.58796	3.56621	5.38685	4.71419	3.74233	TGIF1
SMAD3	0	1	1	0.924038	15.4195	1.7013	0.11425	0.6648	1.2158	21.903	17.697	6.6585	0.941588	4.22473	1.43365	0.156073	0.735349	1.14783	4.51746	4.22473	2.93706	SMAD3
ZNF217	0	1	1	4.40885	19.45	2.7798	4.9868	7.7014	2.1674	10.998	15.702	31.65	2.25005	4.06195	1.91831	2.58179	3.12125	1.6633	3.58472	4.06195	5.02901	ZNF217
RARA	0	1	1	9.63818	13.7352	8.787	10.626	6.7387	12.401	20.118	14.15	6.9375	3.41507	3.92125	3.29087	3.53928	2.95209	3.74427	4.4004	3.92125	2.98868	RARA
FOXG1	0	1	1	0.31	16.6083	0.0016022	0.0022944	0.019505	1.2166	40.27	9.5469	0.0080628	0.0155876	3.39875	0.00230964	0.00330633	0.0278689	1.14835	5.36702	3.39875	0.0115855	FOXG1
FOSL2	0	1	1	3.39238	9.43283	2.0724	2.662	4.0925	4.7426	16.513	7.8316	3.9539	2.1105	3.14267	1.61937	1.87263	2.34837	2.5217	4.13035	3.14267	2.30856	FOSL2
RARB	0	1	1	1.7726	5.32713	4.6226	0.84218	0.56262	1.063	7.4721	8.421	0.088301	0.963079	3.08272	2.49124	0.881414	0.643967	1.04474	3.08272	3.23588	0.122078	RARB
JUNB	1	1	2	35.5655	40.059	28.062	23.562	22.085	68.553	46.208	23.053	50.916	4.73971	5.56096	4.86106	4.61836	4.52888	6.12004	5.56096	4.58814	5.69811	JUNB
NFIB	1	1	2	16.2203	13.2801	23.976	8.8481	17.024	15.033	8.9844	12.186	18.67	4.08741	3.72094	4.64247	3.29985	4.17185	4.00297	3.31968	3.72094	4.29793	NFIB
JUN	1	1	2	56.0705	33.069	35.718	59.491	20.293	108.78	38.416	15.766	45.025	5.55853	5.30071	5.19842	5.91865	4.41231	6.77847	5.30071	4.06747	5.52435	JUN
KLF16	1	1	2	21.3032	15.6614	23.983	17.812	19.249	24.169	23.146	3.5121	20.326	4.49133	4.41454	4.64287	4.23358	4.33978	4.65358	4.59371	2.1738	4.41454	KLF16
HES6	0	0	0	300.9	15.2303	287.89	240.26	278.71	396.74	5.5931	5.4708	34.627	8.15108	2.72096	8.17438	7.91444	8.12779	8.63568	2.72096	2.69394	5.1549	HES6
ID3	0	0	0	72.7	243.023	59.881	24.557	5.0121	201.35	244.99	270.4	213.68	5.30178	7.94246	5.92792	4.67565	2.58787	7.66071	7.94246	8.08428	7.74604	ID3

## Sheet: MCC_SE.top.list
Gene	TF	Subtype	VP_MCC	VN_MCC	Count	VP_SE_TF	VN_SE_TF	VPcoltron	VNcoltron				VPcoltron	VNcoltron
ABL1	FALSE	VN_MCC	0	1	1	0	0	0	0			totalSE_genes	284	587
ACTN4	FALSE	VN_MCC	0	1	1	0	0	0	0			totalSE_TF_Genes	35	53
ADAM19	FALSE	VN_MCC	0	1	1	0	0	0	0
ADAMTS15	FALSE	VN_MCC	0	1	1	0	0	0	0				VPcoltron	VNcoltron
ADRA1D	FALSE	VN_MCC	0	1	1	0	0	0	0			coltronSE_TFs	20	12
AFAP1	FALSE	VN_MCC	0	1	1	0	0	0	0			totalSE_TF_Genes	35	53
AHNAK	FALSE	VN_MCC	0	1	1	0	0	0	0
AMOTL2	FALSE	VN_MCC	0	1	1	0	0	0	0				VPcoltron	VNcoltron
ANKRD1	FALSE	VN_MCC	0	1	1	0	0	0	0			coltronSE_TFs	20	12
ANXA2	FALSE	VN_MCC	0	1	1	0	0	0	0			totalSE_genes	284	587
APBB2	FALSE	VN_MCC	0	1	1	0	0	0	0
ARF6	FALSE	VN_MCC	0	1	1	0	0	0	0				VP-MCC	VN-MCC
ARHGAP17	FALSE	VN_MCC	0	1	1	0	0	0	0			SE_TFs among SEs	0.0704225	0.0204429
ARHGAP29	FALSE	VN_MCC	0	1	1	0	0	0	0
ARHGAP35	FALSE	VN_MCC	0	1	1	0	0	0	0
ARID5B	TRUE	VN_MCC	0	1	1	0	1	0	0
ARNT2	TRUE	VN_MCC	0	1	1	0	1	0	0
ASXL1	FALSE	VN_MCC	0	1	2	0	0	0	0
ATOH8	TRUE	VN_MCC	0	1	1	0	1	0	0
ATP6V0A1	FALSE	VN_MCC	0	1	1	0	0	0	0
ATP8B1	FALSE	VN_MCC	0	1	1	0	0	0	0
ATRNL1	FALSE	VN_MCC	0	1	1	0	0	0	0
ATXN1	FALSE	VN_MCC	0	1	1	0	0	0	0
ATXN10	FALSE	VN_MCC	0	1	2	0	0	0	0
BCAR1	FALSE	VN_MCC	0	1	1	0	0	0	0
BCAR3	FALSE	VN_MCC	0	1	1	0	0	0	0
BCL2L1	FALSE	VN_MCC	0	1	2	0	0	0	0
BCL3	TRUE	VN_MCC	0	1	1	0	1	0	0
BFSP1	FALSE	VN_MCC	0	1	1	0	0	0	0
BICC1	FALSE	VN_MCC	0	1	1	0	0	0	0
BMF	FALSE	VN_MCC	0	1	2	0	0	0	0
BMP4	FALSE	VN_MCC	0	1	1	0	0	0	0
BTD	FALSE	VN_MCC	0	1	1	0	0	0	0
BZW1	FALSE	VN_MCC	0	1	1	0	0	0	0
C12orf29	FALSE	VN_MCC	0	1	1	0	0	0	0
C12orf75	FALSE	VN_MCC	0	1	1	0	0	0	0
C1orf198	FALSE	VN_MCC	0	1	1	0	0	0	0
C8orf4	FALSE	VN_MCC	0	1	1	0	0	0	0
C9orf3	FALSE	VN_MCC	0	1	1	0	0	0	0
CALM2	FALSE	VN_MCC	0	1	1	0	0	0	0
CAPN2	FALSE	VN_MCC	0	1	1	0	0	0	0
CASC10	FALSE	VN_MCC	0	1	1	0	0	0	0
CAV1	FALSE	VN_MCC	0	1	1	0	0	0	0
CCDC34	FALSE	VN_MCC	0	1	1	0	0	0	0
CCDC71L	FALSE	VN_MCC	0	1	1	0	0	0	0
CCDC80	FALSE	VN_MCC	0	1	1	0	0	0	0
CCDC97	FALSE	VN_MCC	0	1	1	0	0	0	0
CD55	FALSE	VN_MCC	0	1	1	0	0	0	0
CDC42EP3	FALSE	VN_MCC	0	1	1	0	0	0	0
CDC42EP4	FALSE	VN_MCC	0	1	1	0	0	0	0
CDH11	FALSE	VN_MCC	0	1	1	0	0	0	0
CDH13	FALSE	VN_MCC	0	1	1	0	0	0	0
CDH4	FALSE	VN_MCC	0	1	1	0	0	0	0
CDKN2B-AS1	FALSE	VN_MCC	0	1	1	0	0	0	0
CFDP1	FALSE	VN_MCC	0	1	2	0	0	0	0
CFLAR	FALSE	VN_MCC	0	1	1	0	0	0	0
CHD2	FALSE	VN_MCC	0	1	2	0	0	0	0
CITED2	FALSE	VN_MCC	0	1	1	0	0	0	0
CLDN1	FALSE	VN_MCC	0	1	1	0	0	0	0
CMIP	FALSE	VN_MCC	0	1	1	0	0	0	0
CNN3	FALSE	VN_MCC	0	1	1	0	0	0	0
COA1	FALSE	VN_MCC	0	1	1	0	0	0	0
COL4A2	FALSE	VN_MCC	0	1	1	0	0	0	0
COL8A1	FALSE	VN_MCC	0	1	2	0	0	0	0
COPRS	FALSE	VN_MCC	0	1	1	0	0	0	0
CPA4	FALSE	VN_MCC	0	1	1	0	0	0	0
CRADD	FALSE	VN_MCC	0	1	1	0	0	0	0
CRAT	FALSE	VN_MCC	0	1	1	0	0	0	0
CRIM1	FALSE	VN_MCC	0	1	1	0	0	0	0
CSNK1E	FALSE	VN_MCC	0	1	1	0	0	0	0
CTGF	FALSE	VN_MCC	0	1	1	0	0	0	0
CTTNBP2NL	FALSE	VN_MCC	0	1	1	0	0	0	0
CUEDC1	FALSE	VN_MCC	0	1	2	0	0	0	0
CXXC5	FALSE	VN_MCC	0	1	1	0	0	0	0
CYR61	FALSE	VN_MCC	0	1	1	0	0	0	0
DCAF5	FALSE	VN_MCC	0	1	1	0	0	0	0
DDAH1	FALSE	VN_MCC	0	1	1	0	0	0	0
DDX47	FALSE	VN_MCC	0	1	1	0	0	0	0
DHRS3	FALSE	VN_MCC	0	1	2	0	0	0	0
DKK1	FALSE	VN_MCC	0	1	1	0	0	0	0
DLC1	FALSE	VN_MCC	0	1	1	0	0	0	0
DLGAP1-AS1	FALSE	VN_MCC	0	1	1	0	0	0	0
DLX2	TRUE	VN_MCC	0	1	1	0	1	0	0
DNAJB6	FALSE	VN_MCC	0	1	1	0	0	0	0
DPH3	FALSE	VN_MCC	0	1	1	0	0	0	0
DST	FALSE	VN_MCC	0	1	1	0	0	0	0
DUSP1	FALSE	VN_MCC	0	1	1	0	0	0	0
DUSP4	FALSE	VN_MCC	0	1	1	0	0	0	0
DUSP5	FALSE	VN_MCC	0	1	1	0	0	0	0
DUSP6	FALSE	VN_MCC	0	1	1	0	0	0	0
EBNA1BP2	FALSE	VN_MCC	0	1	1	0	0	0	0
EDIL3	FALSE	VN_MCC	0	1	1	0	0	0	0
EDN1	FALSE	VN_MCC	0	1	1	0	0	0	0
EEF1A1	FALSE	VN_MCC	0	1	1	0	0	0	0
EEF1G	FALSE	VN_MCC	0	1	1	0	0	0	0
EFEMP1	FALSE	VN_MCC	0	1	1	0	0	0	0
EHD1	FALSE	VN_MCC	0	1	1	0	0	0	0
EHD4	FALSE	VN_MCC	0	1	1	0	0	0	0
ENAH	FALSE	VN_MCC	0	1	1	0	0	0	0
ENTPD6	FALSE	VN_MCC	0	1	1	0	0	0	0
EPHA2	FALSE	VN_MCC	0	1	1	0	0	0	0
ERF	TRUE	VN_MCC	0	1	1	0	1	0	0
ERGIC1	FALSE	VN_MCC	0	1	1	0	0	0	0
ERRFI1	FALSE	VN_MCC	0	1	1	0	0	0	0
ETS1	TRUE	VN_MCC	0	1	1	0	1	0	1
ETV6	TRUE	VN_MCC	0	1	1	0	1	0	0
EVA1A	FALSE	VN_MCC	0	1	1	0	0	0	0
EXT1	FALSE	VN_MCC	0	1	1	0	0	0	0
FAM129B	FALSE	VN_MCC	0	1	1	0	0	0	0
FAM84B	FALSE	VN_MCC	0	1	1	0	0	0	0
FEZ2	FALSE	VN_MCC	0	1	1	0	0	0	0
FGF2	FALSE	VN_MCC	0	1	1	0	0	0	0
FGFR1	FALSE	VN_MCC	0	1	1	0	0	0	0
FHL1	FALSE	VN_MCC	0	1	1	0	0	0	0
FHL2	FALSE	VN_MCC	0	1	1	0	0	0	0
FLJ37453	FALSE	VN_MCC	0	1	1	0	0	0	0
FLNB	FALSE	VN_MCC	0	1	1	0	0	0	0
FMN2	FALSE	VN_MCC	0	1	1	0	0	0	0
FN1	FALSE	VN_MCC	0	1	1	0	0	0	0
FNDC3B	FALSE	VN_MCC	0	1	1	0	0	0	0
FOSL1	TRUE	VN_MCC	0	1	1	0	1	0	0
FOSL2	TRUE	VN_MCC	0	1	1	0	1	0	1
FOXG1	TRUE	VN_MCC	0	1	1	0	1	0	1
FOXK1	TRUE	VN_MCC	0	1	1	0	1	0	0
FOXN3	TRUE	VN_MCC	0	1	1	0	1	0	0
FOXP1	TRUE	VN_MCC	0	1	1	0	1	0	0
FRMD4A	FALSE	VN_MCC	0	1	1	0	0	0	0
FRMD6	FALSE	VN_MCC	0	1	1	0	0	0	0
FZD2	FALSE	VN_MCC	0	1	1	0	0	0	0
GADD45B	FALSE	VN_MCC	0	1	1	0	0	0	0
GALNT2	FALSE	VN_MCC	0	1	1	0	0	0	0
GATA6	TRUE	VN_MCC	0	1	1	0	1	0	0
GJA1	FALSE	VN_MCC	0	1	1	0	0	0	0
GLI3	TRUE	VN_MCC	0	1	1	0	1	0	0
GNAQ	FALSE	VN_MCC	0	1	1	0	0	0	0
GNG12	FALSE	VN_MCC	0	1	1	0	0	0	0
GNPNAT1	FALSE	VN_MCC	0	1	1	0	0	0	0
GSE1	FALSE	VN_MCC	0	1	2	0	0	0	0
GSN	FALSE	VN_MCC	0	1	1	0	0	0	0
GTF2IRD1	FALSE	VN_MCC	0	1	1	0	0	0	0
HES1	TRUE	VN_MCC	0	1	1	0	1	0	1
HHAT	FALSE	VN_MCC	0	1	1	0	0	0	0
HIP1	FALSE	VN_MCC	0	1	1	0	0	0	0
HIPK2	FALSE	VN_MCC	0	1	1	0	0	0	0
HIVEP1	TRUE	VN_MCC	0	1	1	0	1	0	0
HIVEP3	TRUE	VN_MCC	0	1	1	0	1	0	0
HM13	FALSE	VN_MCC	0	1	2	0	0	0	0
HMGA2	TRUE	VN_MCC	0	1	1	0	1	0	0
HNRNPF	FALSE	VN_MCC	0	1	1	0	0	0	0
HTR1D	FALSE	VN_MCC	0	1	1	0	0	0	0
ID3	TRUE	VN_MCC	0	1	2	0	1	0	0
IFFO2	FALSE	VN_MCC	0	1	1	0	0	0	0
IGF1R	FALSE	VN_MCC	0	1	1	0	0	0	0
IGF2BP3	FALSE	VN_MCC	0	1	1	0	0	0	0
IGFBP4	FALSE	VN_MCC	0	1	1	0	0	0	0
IGFBP7	FALSE	VN_MCC	0	1	1	0	0	0	0
IRF2BP2	FALSE	VN_MCC	0	1	2	0	0	0	0
IRF2BPL	FALSE	VN_MCC	0	1	2	0	0	0	0
IRS1	FALSE	VN_MCC	0	1	1	0	0	0	0
IRS2	FALSE	VN_MCC	0	1	1	0	0	0	0
IRX1	TRUE	VN_MCC	0	1	1	0	1	0	0
ITGA3	FALSE	VN_MCC	0	1	1	0	0	0	0
ITPR2	FALSE	VN_MCC	0	1	1	0	0	0	0
ITPRIP	FALSE	VN_MCC	0	1	1	0	0	0	0
JAG1	FALSE	VN_MCC	0	1	1	0	0	0	0
JAZF1	FALSE	VN_MCC	0	1	1	0	0	0	0
JUN	TRUE	VN_MCC	0	1	1	0	1	1	1
KCNIP1	FALSE	VN_MCC	0	1	1	0	0	0	0
KCNMA1	FALSE	VN_MCC	0	1	1	0	0	0	0
KCTD1	FALSE	VN_MCC	0	1	1	0	0	0	0
KCTD10	FALSE	VN_MCC	0	1	1	0	0	0	0
KIAA0355	FALSE	VN_MCC	0	1	1	0	0	0	0
KIF18A	FALSE	VN_MCC	0	1	1	0	0	0	0
KIRREL	FALSE	VN_MCC	0	1	1	0	0	0	0
KLF6	TRUE	VN_MCC	0	1	1	0	1	0	0
KLF9	TRUE	VN_MCC	0	1	2	0	1	0	0
KRT80	FALSE	VN_MCC	0	1	1	0	0	0	0
LAMB1	FALSE	VN_MCC	0	1	1	0	0	0	0
LASP1	FALSE	VN_MCC	0	1	1	0	0	0	0
LDLR	FALSE	VN_MCC	0	1	1	0	0	0	0
LFNG	FALSE	VN_MCC	0	1	1	0	0	0	0
LIF	FALSE	VN_MCC	0	1	1	0	0	0	0
LIMK1	FALSE	VN_MCC	0	1	1	0	0	0	0
LIMS1	FALSE	VN_MCC	0	1	1	0	0	0	0
LINC00963	FALSE	VN_MCC	0	1	1	0	0	0	0
LMNA	FALSE	VN_MCC	0	1	2	0	0	0	0
LOC149684	FALSE	VN_MCC	0	1	1	0	0	0	0
LOC284454	FALSE	VN_MCC	0	1	1	0	0	0	0
LOC642852	FALSE	VN_MCC	0	1	1	0	0	0	0
LOC648987	FALSE	VN_MCC	0	1	2	0	0	0	0
LOXL2	FALSE	VN_MCC	0	1	1	0	0	0	0
LPAR1	FALSE	VN_MCC	0	1	1	0	0	0	0
LPP	FALSE	VN_MCC	0	1	1	0	0	0	0
LRRC17	FALSE	VN_MCC	0	1	1	0	0	0	0
LSM3	FALSE	VN_MCC	0	1	1	0	0	0	0
LTBP2	FALSE	VN_MCC	0	1	1	0	0	0	0
LYPLAL1	FALSE	VN_MCC	0	1	1	0	0	0	0
MACF1	FALSE	VN_MCC	0	1	1	0	0	0	0
MAF	TRUE	VN_MCC	0	1	1	0	1	0	0
MALAT1	FALSE	VN_MCC	0	1	2	0	0	0	0
MAML2	FALSE	VN_MCC	0	1	1	0	0	0	0
MAP3K1	FALSE	VN_MCC	0	1	1	0	0	0	0
MAP4K3	FALSE	VN_MCC	0	1	1	0	0	0	0
MARCKS	FALSE	VN_MCC	0	1	1	0	0	0	0
MB21D2	FALSE	VN_MCC	0	1	1	0	0	0	0
MBNL2	FALSE	VN_MCC	0	1	2	0	0	0	0
MCC	FALSE	VN_MCC	0	1	1	0	0	0	0
MCL1	FALSE	VN_MCC	0	1	1	0	0	0	0
ME3	FALSE	VN_MCC	0	1	1	0	0	0	0
MED13L	FALSE	VN_MCC	0	1	1	0	0	0	0
MEF2D	TRUE	VN_MCC	0	1	2	0	1	1	0
MET	FALSE	VN_MCC	0	1	1	0	0	0	0
METTL4	FALSE	VN_MCC	0	1	1	0	0	0	0
MICAL2	FALSE	VN_MCC	0	1	1	0	0	0	0
MIR100HG	FALSE	VN_MCC	0	1	1	0	0	0	0
MKNK2	FALSE	VN_MCC	0	1	1	0	0	0	0
MN1	FALSE	VN_MCC	0	1	1	0	0	0	0
MRPL14	FALSE	VN_MCC	0	1	1	0	0	0	0
MRPL33	FALSE	VN_MCC	0	1	1	0	0	0	0
MSL3P1	FALSE	VN_MCC	0	1	1	0	0	0	0
MSRB3	FALSE	VN_MCC	0	1	1	0	0	0	0
MTHFD1L	FALSE	VN_MCC	0	1	1	0	0	0	0
MYBL1	TRUE	VN_MCC	0	1	1	0	1	0	0
MYH9	FALSE	VN_MCC	0	1	1	0	0	0	0
MYLK	FALSE	VN_MCC	0	1	1	0	0	0	0
MYO1E	FALSE	VN_MCC	0	1	1	0	0	0	0
MYOF	FALSE	VN_MCC	0	1	1	0	0	0	0
NACAP1	FALSE	VN_MCC	0	1	1	0	0	0	0
NAV1	FALSE	VN_MCC	0	1	1	0	0	0	0
NCKAP5	FALSE	VN_MCC	0	1	1	0	0	0	0
NCOA7	FALSE	VN_MCC	0	1	1	0	0	0	0
NCOR2	FALSE	VN_MCC	0	1	1	0	0	0	0
NEAT1	FALSE	VN_MCC	0	1	1	0	0	0	0
NEDD9	FALSE	VN_MCC	0	1	1	0	0	0	0
NEK6	FALSE	VN_MCC	0	1	1	0	0	0	0
NES	FALSE	VN_MCC	0	1	1	0	0	0	0
NFIB	TRUE	VN_MCC	0	1	2	0	1	1	1
NFIX	TRUE	VN_MCC	0	1	2	0	1	0	0
NID1	FALSE	VN_MCC	0	1	1	0	0	0	0
NOG	FALSE	VN_MCC	0	1	1	0	0	0	0
NR3C1	TRUE	VN_MCC	0	1	1	0	1	0	0
NRP1	FALSE	VN_MCC	0	1	1	0	0	0	0
NRP2	FALSE	VN_MCC	0	1	1	0	0	0	0
NT5E	FALSE	VN_MCC	0	1	1	0	0	0	0
NTM	FALSE	VN_MCC	0	1	1	0	0	0	0
NUAK1	FALSE	VN_MCC	0	1	1	0	0	0	0
NUAK2	FALSE	VN_MCC	0	1	1	0	0	0	0
NXN	FALSE	VN_MCC	0	1	1	0	0	0	0
PACS1	FALSE	VN_MCC	0	1	1	0	0	0	0
PALLD	FALSE	VN_MCC	0	1	2	0	0	0	0
PALM2-AKAP2	FALSE	VN_MCC	0	1	1	0	0	0	0
PAWR	FALSE	VN_MCC	0	1	1	0	0	0	0
PCID2	FALSE	VN_MCC	0	1	1	0	0	0	0
PDGFRB	FALSE	VN_MCC	0	1	1	0	0	0	0
PGPEP1	FALSE	VN_MCC	0	1	1	0	0	0	0
PGRMC2	FALSE	VN_MCC	0	1	1	0	0	0	0
PHC2	FALSE	VN_MCC	0	1	2	0	0	0	0
PHF20	FALSE	VN_MCC	0	1	1	0	0	0	0
PHKB	FALSE	VN_MCC	0	1	1	0	0	0	0
PHLDA1	FALSE	VN_MCC	0	1	1	0	0	0	0
PHLDB2	FALSE	VN_MCC	0	1	1	0	0	0	0
PIEZO2	FALSE	VN_MCC	0	1	1	0	0	0	0
PIM1	FALSE	VN_MCC	0	1	1	0	0	0	0
PITRM1	FALSE	VN_MCC	0	1	1	0	0	0	0
PKM	FALSE	VN_MCC	0	1	1	0	0	0	0
PLA2R1	FALSE	VN_MCC	0	1	1	0	0	0	0
PLD1	FALSE	VN_MCC	0	1	1	0	0	0	0
PLEC	FALSE	VN_MCC	0	1	1	0	0	0	0
PLK2	FALSE	VN_MCC	0	1	1	0	0	0	0
PLXND1	FALSE	VN_MCC	0	1	1	0	0	0	0
PMP22	FALSE	VN_MCC	0	1	1	0	0	0	0
PPM1H	FALSE	VN_MCC	0	1	1	0	0	0	0
PPP1R3C	FALSE	VN_MCC	0	1	1	0	0	0	0
PRKCA	FALSE	VN_MCC	0	1	1	0	0	0	0
PRR16	FALSE	VN_MCC	0	1	1	0	0	0	0
PRR5L	FALSE	VN_MCC	0	1	1	0	0	0	0
PTCD2	FALSE	VN_MCC	0	1	1	0	0	0	0
PTPN14	FALSE	VN_MCC	0	1	1	0	0	0	0
PTPRU	FALSE	VN_MCC	0	1	1	0	0	0	0
PTTG1IP	FALSE	VN_MCC	0	1	1	0	0	0	0
PVT1	FALSE	VN_MCC	0	1	1	0	0	0	0
PXDN	FALSE	VN_MCC	0	1	1	0	0	0	0
PXN	FALSE	VN_MCC	0	1	1	0	0	0	0
RAB12	FALSE	VN_MCC	0	1	1	0	0	0	0
RAD18	FALSE	VN_MCC	0	1	1	0	0	0	0
RAI14	FALSE	VN_MCC	0	1	1	0	0	0	0
RARB	TRUE	VN_MCC	0	1	1	0	1	0	1
RERE	TRUE	VN_MCC	0	1	1	0	1	0	0
RFC3	FALSE	VN_MCC	0	1	1	0	0	0	0
RGS3	FALSE	VN_MCC	0	1	1	0	0	0	0
RGS7	FALSE	VN_MCC	0	1	1	0	0	0	0
RGS9	FALSE	VN_MCC	0	1	1	0	0	0	0
RIN2	FALSE	VN_MCC	0	1	1	0	0	0	0
RND3	FALSE	VN_MCC	0	1	1	0	0	0	0
RNF182	FALSE	VN_MCC	0	1	1	0	0	0	0
RNF216	FALSE	VN_MCC	0	1	1	0	0	0	0
RPL13AP20	FALSE	VN_MCC	0	1	1	0	0	0	0
RPL22L1	FALSE	VN_MCC	0	1	1	0	0	0	0
RPRD1B	FALSE	VN_MCC	0	1	1	0	0	0	0
RRN3P2	FALSE	VN_MCC	0	1	1	0	0	0	0
RSU1	FALSE	VN_MCC	0	1	1	0	0	0	0
RUNX1	TRUE	VN_MCC	0	1	1	0	1	0	0
RUSC2	FALSE	VN_MCC	0	1	1	0	0	0	0
S100A10	FALSE	VN_MCC	0	1	1	0	0	0	0
SCHIP1	FALSE	VN_MCC	0	1	2	0	0	0	0
SEC14L1	FALSE	VN_MCC	0	1	1	0	0	0	0
SEC22B	FALSE	VN_MCC	0	1	1	0	0	0	0
SEMA3F	FALSE	VN_MCC	0	1	1	0	0	0	0
SEPT9	FALSE	VN_MCC	0	1	1	0	0	0	0
SERTAD1	FALSE	VN_MCC	0	1	1	0	0	0	0
SERTAD4	FALSE	VN_MCC	0	1	1	0	0	0	0
SGK1	FALSE	VN_MCC	0	1	1	0	0	0	0
SH2B3	FALSE	VN_MCC	0	1	1	0	0	0	0
SH3BP4	FALSE	VN_MCC	0	1	2	0	0	0	0
SHB	FALSE	VN_MCC	0	1	1	0	0	0	0
SHC3	FALSE	VN_MCC	0	1	1	0	0	0	0
SHROOM3	FALSE	VN_MCC	0	1	1	0	0	0	0
SIRPA	FALSE	VN_MCC	0	1	1	0	0	0	0
SLC25A37	FALSE	VN_MCC	0	1	1	0	0	0	0
SLC2A1	FALSE	VN_MCC	0	1	1	0	0	0	0
SLC38A10	FALSE	VN_MCC	0	1	2	0	0	0	0
SLC38A2	FALSE	VN_MCC	0	1	1	0	0	0	0
SLC38A6	FALSE	VN_MCC	0	1	1	0	0	0	0
SLC8A1	FALSE	VN_MCC	0	1	1	0	0	0	0
SMAD3	TRUE	VN_MCC	0	1	1	0	1	0	1
SMAD6	TRUE	VN_MCC	0	1	1	0	1	0	0
SMAD7	TRUE	VN_MCC	0	1	1	0	1	0	0
SMG6	FALSE	VN_MCC	0	1	1	0	0	0	0
SMURF2	FALSE	VN_MCC	0	1	1	0	0	0	0
SNX19	FALSE	VN_MCC	0	1	1	0	0	0	0
SPARC	FALSE	VN_MCC	0	1	1	0	0	0	0
SPATS2L	FALSE	VN_MCC	0	1	1	0	0	0	0
SPRY2	FALSE	VN_MCC	0	1	1	0	0	0	0
SPRY4	FALSE	VN_MCC	0	1	1	0	0	0	0
SRGAP2D	FALSE	VN_MCC	0	1	2	0	0	0	0
SSH1	FALSE	VN_MCC	0	1	1	0	0	0	0
STC2	FALSE	VN_MCC	0	1	1	0	0	0	0
STK32B	FALSE	VN_MCC	0	1	1	0	0	0	0
STK40	FALSE	VN_MCC	0	1	1	0	0	0	0
STX10	FALSE	VN_MCC	0	1	1	0	0	0	0
SUFU	FALSE	VN_MCC	0	1	1	0	0	0	0
SUGCT	FALSE	VN_MCC	0	1	1	0	0	0	0
SULF1	FALSE	VN_MCC	0	1	1	0	0	0	0
SUSD1	FALSE	VN_MCC	0	1	1	0	0	0	0
SYNJ2	FALSE	VN_MCC	0	1	1	0	0	0	0
TAGLN2	FALSE	VN_MCC	0	1	2	0	0	0	0
TANC1	FALSE	VN_MCC	0	1	1	0	0	0	0
TBL1XR1	FALSE	VN_MCC	0	1	1	0	0	0	0
TBX18	TRUE	VN_MCC	0	1	1	0	1	0	0
TCF7L2	TRUE	VN_MCC	0	1	1	0	1	0	0
TENM2	FALSE	VN_MCC	0	1	1	0	0	0	0
TGFB2	FALSE	VN_MCC	0	1	1	0	0	0	0
TGFBI	FALSE	VN_MCC	0	1	1	0	0	0	0
TGFBR1	FALSE	VN_MCC	0	1	1	0	0	0	0
TGFBR2	FALSE	VN_MCC	0	1	1	0	0	0	0
TGIF1	TRUE	VN_MCC	0	1	1	0	1	0	1
TGM2	FALSE	VN_MCC	0	1	1	0	0	0	0
THBD	FALSE	VN_MCC	0	1	1	0	0	0	0
THBS1	FALSE	VN_MCC	0	1	1	0	0	0	0
TINAGL1	FALSE	VN_MCC	0	1	1	0	0	0	0
TLE1	FALSE	VN_MCC	0	1	1	0	0	0	0
TLN2	FALSE	VN_MCC	0	1	1	0	0	0	0
TM4SF1	FALSE	VN_MCC	0	1	1	0	0	0	0
TNIP1	FALSE	VN_MCC	0	1	1	0	0	0	0
TNPO1	FALSE	VN_MCC	0	1	1	0	0	0	0
TNRC18	FALSE	VN_MCC	0	1	2	0	0	0	0
TNS3	FALSE	VN_MCC	0	1	1	0	0	0	0
TOX	TRUE	VN_MCC	0	1	1	0	1	0	0
TPM1	FALSE	VN_MCC	0	1	1	0	0	0	0
TPM4	FALSE	VN_MCC	0	1	1	0	0	0	0
TRAM2	FALSE	VN_MCC	0	1	1	0	0	0	0
TRIO	FALSE	VN_MCC	0	1	1	0	0	0	0
TXN2	FALSE	VN_MCC	0	1	1	0	0	0	0
TXNRD1	FALSE	VN_MCC	0	1	1	0	0	0	0
UBASH3B	FALSE	VN_MCC	0	1	1	0	0	0	0
UBE2V2	FALSE	VN_MCC	0	1	1	0	0	0	0
UPP1	FALSE	VN_MCC	0	1	1	0	0	0	0
UQCC1	FALSE	VN_MCC	0	1	1	0	0	0	0
UQCRHL	FALSE	VN_MCC	0	1	1	0	0	0	0
USP24	FALSE	VN_MCC	0	1	1	0	0	0	0
UTRN	FALSE	VN_MCC	0	1	1	0	0	0	0
VAC14	FALSE	VN_MCC	0	1	1	0	0	0	0
VGLL4	FALSE	VN_MCC	0	1	1	0	0	0	0
VLDLR	FALSE	VN_MCC	0	1	1	0	0	0	0
VMP1	FALSE	VN_MCC	0	1	1	0	0	0	0
WEE1	FALSE	VN_MCC	0	1	2	0	0	0	0
WWTR1	FALSE	VN_MCC	0	1	1	0	0	0	0
XXYLT1	FALSE	VN_MCC	0	1	1	0	0	0	0
ZBTB18	TRUE	VN_MCC	0	1	1	0	1	0	0
ZDHHC7	FALSE	VN_MCC	0	1	1	0	0	0	0
ZEB2	TRUE	VN_MCC	0	1	1	0	1	0	0
ZFHX3	TRUE	VN_MCC	0	1	1	0	1	0	0
ZFP36L1	FALSE	VN_MCC	0	1	1	0	0	0	0
ZFP36L2	FALSE	VN_MCC	0	1	1	0	0	0	0
ZMIZ1	FALSE	VN_MCC	0	1	1	0	0	0	0
ZNF217	TRUE	VN_MCC	0	1	1	0	1	0	1
ZZZ3	FALSE	VN_MCC	0	1	1	0	0	0	0
AAGAB	FALSE	VN_MCC	0	1	1	0	0	0	0
ABCD3	FALSE	VN_MCC	0	1	1	0	0	0	0
ACTB	FALSE	VN_MCC	0	1	1	0	0	0	0
ACTG1	FALSE	VN_MCC	0	1	2	0	0	0	0
ADM	FALSE	VN_MCC	0	1	1	0	0	0	0
ADSS	FALSE	VN_MCC	0	1	1	0	0	0	0
AKAP12	FALSE	VN_MCC	0	1	1	0	0	0	0
ALDH1B1	FALSE	VN_MCC	0	1	1	0	0	0	0
AMIGO2	FALSE	VN_MCC	0	1	1	0	0	0	0
AP2S1	FALSE	VN_MCC	0	1	1	0	0	0	0
ARF4	FALSE	VN_MCC	0	1	1	0	0	0	0
ASUN	FALSE	VN_MCC	0	1	1	0	0	0	0
ATP5A1	FALSE	VN_MCC	0	1	1	0	0	0	0
ATP5O	FALSE	VN_MCC	0	1	1	0	0	0	0
BBX	TRUE	VN_MCC	0	1	1	0	1	0	0
BCAM	FALSE	VN_MCC	0	1	1	0	0	0	0
BDNF	FALSE	VN_MCC	0	1	1	0	0	0	0
BOD1	FALSE	VN_MCC	0	1	1	0	0	0	0
BRIX1	FALSE	VN_MCC	0	1	1	0	0	0	0
C21orf59	FALSE	VN_MCC	0	1	1	0	0	0	0
C7orf25	FALSE	VN_MCC	0	1	1	0	0	0	0
CALR	FALSE	VN_MCC	0	1	1	0	0	0	0
CAPZA1	FALSE	VN_MCC	0	1	1	0	0	0	0
CBR1	FALSE	VN_MCC	0	1	1	0	0	0	0
CCND1	FALSE	VN_MCC	0	1	1	0	0	0	0
CCNI	FALSE	VN_MCC	0	1	2	0	0	0	0
CCT3	FALSE	VN_MCC	0	1	2	0	0	0	0
CCT8	FALSE	VN_MCC	0	1	1	0	0	0	0
CDC5L	TRUE	VN_MCC	0	1	1	0	1	0	0
CDKN2A	FALSE	VN_MCC	0	1	1	0	0	0	0
CEBPZ	FALSE	VN_MCC	0	1	1	0	0	0	0
CFL1	FALSE	VN_MCC	0	1	1	0	0	0	0
CKS2	FALSE	VN_MCC	0	1	1	0	0	0	0
CLIC4	FALSE	VN_MCC	0	1	1	0	0	0	0
CLINT1	FALSE	VN_MCC	0	1	1	0	0	0	0
COA6	FALSE	VN_MCC	0	1	1	0	0	0	0
COL18A1	FALSE	VN_MCC	0	1	1	0	0	0	0
COL1A1	FALSE	VN_MCC	0	1	1	0	0	0	0
COMMD4	FALSE	VN_MCC	0	1	1	0	0	0	0
CORO1C	FALSE	VN_MCC	0	1	2	0	0	0	0
COTL1	FALSE	VN_MCC	0	1	1	0	0	0	0
CSRP1	FALSE	VN_MCC	0	1	1	0	0	0	0
CYBA	FALSE	VN_MCC	0	1	1	0	0	0	0
DCBLD2	FALSE	VN_MCC	0	1	1	0	0	0	0
DCPS	FALSE	VN_MCC	0	1	1	0	0	0	0
DDX17	FALSE	VN_MCC	0	1	1	0	0	0	0
DHX38	FALSE	VN_MCC	0	1	1	0	0	0	0
DNAJA2	FALSE	VN_MCC	0	1	1	0	0	0	0
DNM2	FALSE	VN_MCC	0	1	1	0	0	0	0
DNTTIP2	FALSE	VN_MCC	0	1	1	0	0	0	0
DPYSL2	FALSE	VN_MCC	0	1	1	0	0	0	0
DSTN	FALSE	VN_MCC	0	1	1	0	0	0	0
DYNLL1	FALSE	VN_MCC	0	1	1	0	0	0	0
ECT2	FALSE	VN_MCC	0	1	1	0	0	0	0
EEF1D	FALSE	VN_MCC	0	1	1	0	0	0	0
EFHD2	FALSE	VN_MCC	0	1	1	0	0	0	0
EIF3B	FALSE	VN_MCC	0	1	1	0	0	0	0
EIF3K	FALSE	VN_MCC	0	1	1	0	0	0	0
EIF4EBP1	FALSE	VN_MCC	0	1	1	0	0	0	0
EIF4H	FALSE	VN_MCC	0	1	1	0	0	0	0
EIF6	FALSE	VN_MCC	0	1	2	0	0	0	0
ENO1	FALSE	VN_MCC	0	1	1	0	0	0	0
ENSA	FALSE	VN_MCC	0	1	1	0	0	0	0
ETV4	TRUE	VN_MCC	0	1	1	0	1	0	0
F2R	FALSE	VN_MCC	0	1	1	0	0	0	0
FAM104A	FALSE	VN_MCC	0	1	1	0	0	0	0
FAM20B	FALSE	VN_MCC	0	1	1	0	0	0	0
FAU	FALSE	VN_MCC	0	1	2	0	0	0	0
FBLN1	FALSE	VN_MCC	0	1	1	0	0	0	0
FERMT2	FALSE	VN_MCC	0	1	1	0	0	0	0
FH	FALSE	VN_MCC	0	1	1	0	0	0	0
FUBP1	FALSE	VN_MCC	0	1	1	0	0	0	0
GADD45GIP1	FALSE	VN_MCC	0	1	1	0	0	0	0
GAS1	FALSE	VN_MCC	0	1	1	0	0	0	0
GFRA1	FALSE	VN_MCC	0	1	1	0	0	0	0
GINS2	FALSE	VN_MCC	0	1	2	0	0	0	0
GLIPR1	FALSE	VN_MCC	0	1	1	0	0	0	0
GMPR	FALSE	VN_MCC	0	1	1	0	0	0	0
GNAS	FALSE	VN_MCC	0	1	1	0	0	0	0
GPATCH4	FALSE	VN_MCC	0	1	1	0	0	0	0
HAT1	FALSE	VN_MCC	0	1	1	0	0	0	0
HDDC2	FALSE	VN_MCC	0	1	1	0	0	0	0
HNRNPUL1	FALSE	VN_MCC	0	1	1	0	0	0	0
HSP90AB1	FALSE	VN_MCC	0	1	1	0	0	0	0
HSPB1	FALSE	VN_MCC	0	1	1	0	0	0	0
ID1	TRUE	VN_MCC	0	1	1	0	1	0	0
INHBA	FALSE	VN_MCC	0	1	1	0	0	0	0
ITGB1	FALSE	VN_MCC	0	1	1	0	0	0	0
IVNS1ABP	FALSE	VN_MCC	0	1	1	0	0	0	0
KDM1A	FALSE	VN_MCC	0	1	1	0	0	0	0
LAMP1	FALSE	VN_MCC	0	1	1	0	0	0	0
LCMT1	FALSE	VN_MCC	0	1	1	0	0	0	0
LOC146880	FALSE	VN_MCC	0	1	1	0	0	0	0
MALSU1	FALSE	VN_MCC	0	1	1	0	0	0	0
MARCH7	FALSE	VN_MCC	0	1	1	0	0	0	0
MCM2	FALSE	VN_MCC	0	1	1	0	0	0	0
MCM3	FALSE	VN_MCC	0	1	2	0	0	0	0
MESDC2	FALSE	VN_MCC	0	1	1	0	0	0	0
MEST	FALSE	VN_MCC	0	1	1	0	0	0	0
MICAL3	FALSE	VN_MCC	0	1	1	0	0	0	0
MKKS	FALSE	VN_MCC	0	1	1	0	0	0	0
MKLN1	FALSE	VN_MCC	0	1	1	0	0	0	0
MMD	FALSE	VN_MCC	0	1	1	0	0	0	0
MNAT1	FALSE	VN_MCC	0	1	1	0	0	0	0
MORN2	FALSE	VN_MCC	0	1	1	0	0	0	0
MRPS15	FALSE	VN_MCC	0	1	1	0	0	0	0
MRPS24	FALSE	VN_MCC	0	1	1	0	0	0	0
MRPS27	FALSE	VN_MCC	0	1	1	0	0	0	0
MRPS33	FALSE	VN_MCC	0	1	1	0	0	0	0
MRTO4	FALSE	VN_MCC	0	1	1	0	0	0	0
MTCH1	FALSE	VN_MCC	0	1	1	0	0	0	0
MTMR2	FALSE	VN_MCC	0	1	1	0	0	0	0
MYC	TRUE	VN_MCC	0	1	1	0	1	0	1
MYL12A	FALSE	VN_MCC	0	1	1	0	0	0	0
NAA20	FALSE	VN_MCC	0	1	1	0	0	0	0
NARS	FALSE	VN_MCC	0	1	1	0	0	0	0
NDUFB3	FALSE	VN_MCC	0	1	1	0	0	0	0
NPC2	FALSE	VN_MCC	0	1	1	0	0	0	0
NSMAF	FALSE	VN_MCC	0	1	1	0	0	0	0
NTMT1	FALSE	VN_MCC	0	1	1	0	0	0	0
NUCKS1	FALSE	VN_MCC	0	1	1	0	0	0	0
NXT1	FALSE	VN_MCC	0	1	1	0	0	0	0
OAZ1	FALSE	VN_MCC	0	1	1	0	0	0	0
OPA1	FALSE	VN_MCC	0	1	1	0	0	0	0
OSBPL9	FALSE	VN_MCC	0	1	1	0	0	0	0
OXCT1	FALSE	VN_MCC	0	1	1	0	0	0	0
OXTR	FALSE	VN_MCC	0	1	1	0	0	0	0
PABPC4	FALSE	VN_MCC	0	1	1	0	0	0	0
PAFAH1B3	FALSE	VN_MCC	0	1	2	0	0	0	0
PARK7	FALSE	VN_MCC	0	1	1	0	0	0	0
PHF19	FALSE	VN_MCC	0	1	2	0	0	0	0
POLE4	FALSE	VN_MCC	0	1	1	0	0	0	0
PPP2CA	FALSE	VN_MCC	0	1	1	0	0	0	0
PRPF18	FALSE	VN_MCC	0	1	1	0	0	0	0
PRSS23	FALSE	VN_MCC	0	1	1	0	0	0	0
PSMB7	FALSE	VN_MCC	0	1	1	0	0	0	0
PSMD3	FALSE	VN_MCC	0	1	2	0	0	0	0
PTMA	FALSE	VN_MCC	0	1	2	0	0	0	0
PTRF	FALSE	VN_MCC	0	1	1	0	0	0	0
PXDC1	FALSE	VN_MCC	0	1	1	0	0	0	0
RAF1	FALSE	VN_MCC	0	1	1	0	0	0	0
RBMS1	FALSE	VN_MCC	0	1	1	0	0	0	0
RCOR3	TRUE	VN_MCC	0	1	1	0	1	0	0
RHOA	FALSE	VN_MCC	0	1	1	0	0	0	0
ROMO1	FALSE	VN_MCC	0	1	1	0	0	0	0
RPL11	FALSE	VN_MCC	0	1	2	0	0	0	0
RPL12	FALSE	VN_MCC	0	1	1	0	0	0	0
RPS14	FALSE	VN_MCC	0	1	1	0	0	0	0
RPS15	FALSE	VN_MCC	0	1	1	0	0	0	0
RPS2	FALSE	VN_MCC	0	1	1	0	0	0	0
RPS24	FALSE	VN_MCC	0	1	1	0	0	0	0
RPS29	FALSE	VN_MCC	0	1	1	0	0	0	0
S100A11	FALSE	VN_MCC	0	1	1	0	0	0	0
SDC3	FALSE	VN_MCC	0	1	1	0	0	0	0
SERTAD4-AS1	FALSE	VN_MCC	0	1	1	0	0	0	0
SF3B2	FALSE	VN_MCC	0	1	1	0	0	0	0
SLC35D2	FALSE	VN_MCC	0	1	1	0	0	0	0
SMARCA2	FALSE	VN_MCC	0	1	1	0	0	0	0
SMC3	FALSE	VN_MCC	0	1	1	0	0	0	0
SMYD2	FALSE	VN_MCC	0	1	1	0	0	0	0
SNHG6	FALSE	VN_MCC	0	1	1	0	0	0	0
SNRNP40	FALSE	VN_MCC	0	1	1	0	0	0	0
SNRPB	FALSE	VN_MCC	0	1	1	0	0	0	0
SNRPD1	FALSE	VN_MCC	0	1	1	0	0	0	0
SNX9	FALSE	VN_MCC	0	1	1	0	0	0	0
SOX9	TRUE	VN_MCC	0	1	1	0	1	0	0
SPDL1	FALSE	VN_MCC	0	1	1	0	0	0	0
SRP14	FALSE	VN_MCC	0	1	2	0	0	0	0
SRSF2	FALSE	VN_MCC	0	1	1	0	0	0	0
SRSF3	FALSE	VN_MCC	0	1	1	0	0	0	0
SZRD1	FALSE	VN_MCC	0	1	1	0	0	0	0
TAX1BP1	FALSE	VN_MCC	0	1	1	0	0	0	0
TNFSF4	FALSE	VN_MCC	0	1	1	0	0	0	0
TOMM7	FALSE	VN_MCC	0	1	1	0	0	0	0
TOP2B	FALSE	VN_MCC	0	1	1	0	0	0	0
TPM2	FALSE	VN_MCC	0	1	1	0	0	0	0
TRIM44	FALSE	VN_MCC	0	1	1	0	0	0	0
TUFM	FALSE	VN_MCC	0	1	1	0	0	0	0
UBA2	FALSE	VN_MCC	0	1	1	0	0	0	0
UBE2D2	FALSE	VN_MCC	0	1	1	0	0	0	0
UBE2N	FALSE	VN_MCC	0	1	1	0	0	0	0
UCHL1	FALSE	VN_MCC	0	1	1	0	0	0	0
UQCR10	FALSE	VN_MCC	0	1	2	0	0	0	0
VIM	FALSE	VN_MCC	0	1	1	0	0	0	0
WIPI2	FALSE	VN_MCC	0	1	2	0	0	0	0
YIPF5	FALSE	VN_MCC	0	1	1	0	0	0	0
YWHAE	FALSE	VN_MCC	0	1	1	0	0	0	0
YWHAZ	FALSE	VN_MCC	0	1	2	0	0	0	0
ZAK	FALSE	VN_MCC	0	1	1	0	0	0	0
ZNF664	TRUE	VN_MCC	0	1	1	0	1	0	0
ABCA1	FALSE	VP_MCC	1	0	1	0	0	0	0
ADRA2B	FALSE	VP_MCC	1	0	1	0	0	0	0
AHDC1	FALSE	VP_MCC	1	0	1	0	0	0	0
ANK1	FALSE	VP_MCC	1	0	1	0	0	0	0
ARHGAP12	FALSE	VP_MCC	1	0	1	0	0	0	0
ARHGAP18	FALSE	VP_MCC	1	0	1	0	0	0	0
ARHGEF10L	FALSE	VP_MCC	1	0	1	0	0	0	0
ARHGEF7	FALSE	VP_MCC	1	0	1	0	0	0	0
ASPH	FALSE	VP_MCC	1	0	1	0	0	0	0
ASS1	FALSE	VP_MCC	1	0	1	0	0	0	0
ASTN2	FALSE	VP_MCC	1	0	1	0	0	0	0
ASXL1	FALSE	VP_MCC	1	0	2	0	0	0	0
ATOH1	TRUE	VP_MCC	1	0	1	1	0	1	0
ATP1A1	FALSE	VP_MCC	1	0	1	0	0	0	0
ATP8B2	FALSE	VP_MCC	1	0	1	0	0	0	0
ATPAF2	FALSE	VP_MCC	1	0	1	0	0	0	0
B4GALNT3	FALSE	VP_MCC	1	0	1	0	0	0	0
BCL11A	TRUE	VP_MCC	1	0	1	1	0	0	0
BCL11B	TRUE	VP_MCC	1	0	1	1	0	0	0
BCL2	FALSE	VP_MCC	1	0	1	0	0	0	0
BCL2L1	FALSE	VP_MCC	1	0	2	0	0	0	0
BEST3	FALSE	VP_MCC	1	0	1	0	0	0	0
BMF	FALSE	VP_MCC	1	0	2	0	0	0	0
C14orf93	FALSE	VP_MCC	1	0	1	0	0	0	0
CACNA2D1	FALSE	VP_MCC	1	0	1	0	0	0	0
CASZ1	TRUE	VP_MCC	1	0	1	1	0	0	0
CBFA2T2	FALSE	VP_MCC	1	0	1	0	0	0	0
CBR4	FALSE	VP_MCC	1	0	1	0	0	0	0
CDH22	FALSE	VP_MCC	1	0	1	0	0	0	0
CDK2AP1	FALSE	VP_MCC	1	0	1	0	0	0	0
CDKAL1	FALSE	VP_MCC	1	0	1	0	0	0	0
CDKN2C	FALSE	VP_MCC	1	0	1	0	0	0	0
CECR5	FALSE	VP_MCC	1	0	1	0	0	0	0
CEP104	FALSE	VP_MCC	1	0	1	0	0	0	0
CFDP1	FALSE	VP_MCC	1	0	2	0	0	0	0
CHD2	FALSE	VP_MCC	1	0	2	0	0	0	0
CHD7	FALSE	VP_MCC	1	0	1	0	0	0	0
CHST8	FALSE	VP_MCC	1	0	1	0	0	0	0
COL8A1	FALSE	VP_MCC	1	0	2	0	0	0	0
COL9A2	FALSE	VP_MCC	1	0	1	0	0	0	0
CORO1C	FALSE	VP_MCC	1	0	2	0	0	0	0
CPE	FALSE	VP_MCC	1	0	1	0	0	0	0
CPEB4	FALSE	VP_MCC	1	0	1	0	0	0	0
CREB3L2	TRUE	VP_MCC	1	0	1	1	0	0	0
CTDSP2	FALSE	VP_MCC	1	0	1	0	0	0	0
CUEDC1	FALSE	VP_MCC	1	0	2	0	0	0	0
CWC27	FALSE	VP_MCC	1	0	1	0	0	0	0
DACH1	FALSE	VP_MCC	1	0	1	0	0	0	0
DACT1	FALSE	VP_MCC	1	0	1	0	0	0	0
DAD1	FALSE	VP_MCC	1	0	1	0	0	0	0
DISC1	FALSE	VP_MCC	1	0	1	0	0	0	0
DSCAM	FALSE	VP_MCC	1	0	1	0	0	0	0
DUSP22	FALSE	VP_MCC	1	0	1	0	0	0	0
E2F2	TRUE	VP_MCC	1	0	1	1	0	1	0
EBF1	TRUE	VP_MCC	1	0	1	1	0	0	0
EFNA3	FALSE	VP_MCC	1	0	1	0	0	0	0
EFNA5	FALSE	VP_MCC	1	0	1	0	0	0	0
ELMO2	FALSE	VP_MCC	1	0	1	0	0	0	0
EMP3	FALSE	VP_MCC	1	0	1	0	0	0	0
ENTPD5	FALSE	VP_MCC	1	0	1	0	0	0	0
ESPNP	FALSE	VP_MCC	1	0	1	0	0	0	0
EYA2	FALSE	VP_MCC	1	0	1	0	0	0	0
FADS2	FALSE	VP_MCC	1	0	1	0	0	0	0
FAM102A	FALSE	VP_MCC	1	0	1	0	0	0	0
FAM105A	FALSE	VP_MCC	1	0	1	0	0	0	0
FAM65B	FALSE	VP_MCC	1	0	1	0	0	0	0
FOXP4	TRUE	VP_MCC	1	0	1	1	0	0	0
GAB2	FALSE	VP_MCC	1	0	1	0	0	0	0
GFI1	TRUE	VP_MCC	1	0	1	1	0	1	0
GLCE	FALSE	VP_MCC	1	0	1	0	0	0	0
GNAO1	FALSE	VP_MCC	1	0	1	0	0	0	0
GNS	FALSE	VP_MCC	1	0	1	0	0	0	0
GSE1	FALSE	VP_MCC	1	0	2	0	0	0	0
HEPACAM2	FALSE	VP_MCC	1	0	1	0	0	0	0
HM13	FALSE	VP_MCC	1	0	2	0	0	0	0
ID3	TRUE	VP_MCC	1	0	2	1	0	0	0
IKBKAP	FALSE	VP_MCC	1	0	1	0	0	0	0
INSM1	TRUE	VP_MCC	1	0	1	1	0	1	0
IQCH-AS1	FALSE	VP_MCC	1	0	1	0	0	0	0
IRF2BP2	FALSE	VP_MCC	1	0	2	0	0	0	0
IRF2BPL	FALSE	VP_MCC	1	0	2	0	0	0	0
ISL1	TRUE	VP_MCC	1	0	1	1	0	1	0
KCNMB2	FALSE	VP_MCC	1	0	1	0	0	0	0
KCNQ3	FALSE	VP_MCC	1	0	1	0	0	0	0
KHDRBS1	FALSE	VP_MCC	1	0	1	0	0	0	0
KHDRBS3	FALSE	VP_MCC	1	0	1	0	0	0	0
KIF19	FALSE	VP_MCC	1	0	1	0	0	0	0
KLF13	TRUE	VP_MCC	1	0	1	1	0	1	0
KLF7	TRUE	VP_MCC	1	0	1	1	0	0	0
KLF9	TRUE	VP_MCC	1	0	2	1	0	0	0
KRT8	FALSE	VP_MCC	1	0	1	0	0	0	0
LEMD2	FALSE	VP_MCC	1	0	1	0	0	0	0
LHX3	TRUE	VP_MCC	1	0	1	1	0	1	0
LINC00461	FALSE	VP_MCC	1	0	1	0	0	0	0
LMNA	FALSE	VP_MCC	1	0	2	0	0	0	0
LOC642366	FALSE	VP_MCC	1	0	1	0	0	0	0
LOC648987	FALSE	VP_MCC	1	0	2	0	0	0	0
MALAT1	FALSE	VP_MCC	1	0	2	0	0	0	0
MAP3K14	FALSE	VP_MCC	1	0	1	0	0	0	0
MAP7D2	FALSE	VP_MCC	1	0	1	0	0	0	0
MBNL2	FALSE	VP_MCC	1	0	2	0	0	0	0
MDM1	FALSE	VP_MCC	1	0	1	0	0	0	0
MED13	FALSE	VP_MCC	1	0	1	0	0	0	0
MEF2D	TRUE	VP_MCC	1	0	2	1	0	1	0
MFNG	FALSE	VP_MCC	1	0	1	0	0	0	0
MIAT	FALSE	VP_MCC	1	0	1	0	0	0	0
MPDZ	FALSE	VP_MCC	1	0	1	0	0	0	0
MREG	FALSE	VP_MCC	1	0	1	0	0	0	0
MSI2	FALSE	VP_MCC	1	0	1	0	0	0	0
MYT1	TRUE	VP_MCC	1	0	1	1	0	0	0
NANS	FALSE	VP_MCC	1	0	1	0	0	0	0
NAPA	FALSE	VP_MCC	1	0	1	0	0	0	0
NAV2	FALSE	VP_MCC	1	0	1	0	0	0	0
NELL1	FALSE	VP_MCC	1	0	1	0	0	0	0
NEURL1	FALSE	VP_MCC	1	0	1	0	0	0	0
NF2	FALSE	VP_MCC	1	0	1	0	0	0	0
NFIA	TRUE	VP_MCC	1	0	1	1	0	0	0
NFIB	TRUE	VP_MCC	1	0	2	1	0	1	1
NFIX	TRUE	VP_MCC	1	0	2	1	0	0	0
NHLH1	TRUE	VP_MCC	1	0	1	1	0	1	0
NIM1K	FALSE	VP_MCC	1	0	1	0	0	0	0
NRXN1	FALSE	VP_MCC	1	0	1	0	0	0	0
NUDT3	FALSE	VP_MCC	1	0	1	0	0	0	0
NUMA1	FALSE	VP_MCC	1	0	1	0	0	0	0
PACSIN1	FALSE	VP_MCC	1	0	1	0	0	0	0
PARP1	FALSE	VP_MCC	1	0	1	0	0	0	0
PCBP1	FALSE	VP_MCC	1	0	1	0	0	0	0
PCOLCE2	FALSE	VP_MCC	1	0	1	0	0	0	0
PCP4	FALSE	VP_MCC	1	0	1	0	0	0	0
PHC2	FALSE	VP_MCC	1	0	2	0	0	0	0
PHF19	FALSE	VP_MCC	1	0	2	0	0	0	0
PHLDB3	FALSE	VP_MCC	1	0	1	0	0	0	0
PLD5	FALSE	VP_MCC	1	0	1	0	0	0	0
PLEKHA6	FALSE	VP_MCC	1	0	1	0	0	0	0
POLR1A	FALSE	VP_MCC	1	0	1	0	0	0	0
POU4F3	TRUE	VP_MCC	1	0	1	1	0	1	0
PRKG2	FALSE	VP_MCC	1	0	1	0	0	0	0
PRUNE2	FALSE	VP_MCC	1	0	1	0	0	0	0
PTCH1	FALSE	VP_MCC	1	0	1	0	0	0	0
PTENP1-AS	FALSE	VP_MCC	1	0	1	0	0	0	0
PTK7	FALSE	VP_MCC	1	0	1	0	0	0	0
PTMA	FALSE	VP_MCC	1	0	2	0	0	0	0
PTPRG	FALSE	VP_MCC	1	0	1	0	0	0	0
PWWP2B	FALSE	VP_MCC	1	0	1	0	0	0	0
RAD23B	FALSE	VP_MCC	1	0	1	0	0	0	0
RAI1	FALSE	VP_MCC	1	0	1	0	0	0	0
RALGAPA2	FALSE	VP_MCC	1	0	1	0	0	0	0
RASD2	FALSE	VP_MCC	1	0	1	0	0	0	0
RASGEF1B	FALSE	VP_MCC	1	0	1	0	0	0	0
RBFOX1	FALSE	VP_MCC	1	0	1	0	0	0	0
RCOR2	TRUE	VP_MCC	1	0	1	1	0	0	0
RNF220	FALSE	VP_MCC	1	0	1	0	0	0	0
RREB1	TRUE	VP_MCC	1	0	1	1	0	0	0
SATB1	TRUE	VP_MCC	1	0	1	1	0	1	0
SCARB2	FALSE	VP_MCC	1	0	1	0	0	0	0
SCHIP1	FALSE	VP_MCC	1	0	2	0	0	0	0
SCOC	FALSE	VP_MCC	1	0	1	0	0	0	0
SEL1L3	FALSE	VP_MCC	1	0	1	0	0	0	0
SEMA6A	FALSE	VP_MCC	1	0	1	0	0	0	0
SERINC2	FALSE	VP_MCC	1	0	1	0	0	0	0
SETBP1	FALSE	VP_MCC	1	0	1	0	0	0	0
SEZ6L	FALSE	VP_MCC	1	0	1	0	0	0	0
SH3BP4	FALSE	VP_MCC	1	0	2	0	0	0	0
SHE	FALSE	VP_MCC	1	0	1	0	0	0	0
SIL1	FALSE	VP_MCC	1	0	1	0	0	0	0
SLC38A10	FALSE	VP_MCC	1	0	2	0	0	0	0
SOX2	TRUE	VP_MCC	1	0	1	1	0	1	0
SOX4	TRUE	VP_MCC	1	0	1	1	0	1	0
SPSB4	FALSE	VP_MCC	1	0	1	0	0	0	0
SPTBN4	FALSE	VP_MCC	1	0	1	0	0	0	0
SRGAP1	FALSE	VP_MCC	1	0	1	0	0	0	0
SRGAP2D	FALSE	VP_MCC	1	0	2	0	0	0	0
SRP9	FALSE	VP_MCC	1	0	1	0	0	0	0
ST3GAL1	FALSE	VP_MCC	1	0	1	0	0	0	0
STARD10	FALSE	VP_MCC	1	0	1	0	0	0	0
STK17B	FALSE	VP_MCC	1	0	1	0	0	0	0
STRA6	FALSE	VP_MCC	1	0	1	0	0	0	0
STX1A	FALSE	VP_MCC	1	0	1	0	0	0	0
SUN2	FALSE	VP_MCC	1	0	1	0	0	0	0
SYN2	FALSE	VP_MCC	1	0	1	0	0	0	0
SYNE1	FALSE	VP_MCC	1	0	1	0	0	0	0
TCF12	TRUE	VP_MCC	1	0	1	1	0	1	0
TEAD1	TRUE	VP_MCC	1	0	1	1	0	1	0
TFAP2B	TRUE	VP_MCC	1	0	1	1	0	1	0
THRA	TRUE	VP_MCC	1	0	1	1	0	0	0
TLX3	TRUE	VP_MCC	1	0	1	1	0	0	0
TMEM120B	FALSE	VP_MCC	1	0	1	0	0	0	0
TMEM170B	FALSE	VP_MCC	1	0	1	0	0	0	0
TMEM179	FALSE	VP_MCC	1	0	1	0	0	0	0
TNRC18	FALSE	VP_MCC	1	0	2	0	0	0	0
TPD52	FALSE	VP_MCC	1	0	1	0	0	0	0
TRAPPC12	FALSE	VP_MCC	1	0	1	0	0	0	0
TRIM62	FALSE	VP_MCC	1	0	1	0	0	0	0
TRIOBP	FALSE	VP_MCC	1	0	1	0	0	0	0
TRIQK	FALSE	VP_MCC	1	0	1	0	0	0	0
TRIT1	FALSE	VP_MCC	1	0	1	0	0	0	0
TSSC1	FALSE	VP_MCC	1	0	1	0	0	0	0
USH2A	FALSE	VP_MCC	1	0	1	0	0	0	0
VEZF1	TRUE	VP_MCC	1	0	1	1	0	0	0
VPS13D	FALSE	VP_MCC	1	0	1	0	0	0	0
VRK2	FALSE	VP_MCC	1	0	1	0	0	0	0
ZBTB38	FALSE	VP_MCC	1	0	1	0	0	0	0
ZC3H7A	FALSE	VP_MCC	1	0	1	0	0	0	0
ZNF706	FALSE	VP_MCC	1	0	1	0	0	0	0
ACTG1	FALSE	VP_MCC	1	0	2	0	0	0	0
ADI1	FALSE	VP_MCC	1	0	1	0	0	0	0
ANP32B	FALSE	VP_MCC	1	0	1	0	0	0	0
ATIC	FALSE	VP_MCC	1	0	1	0	0	0	0
ATP1B3	FALSE	VP_MCC	1	0	1	0	0	0	0
ATP6V0C	FALSE	VP_MCC	1	0	1	0	0	0	0
ATXN10	FALSE	VP_MCC	1	0	2	0	0	0	0
BEND5	FALSE	VP_MCC	1	0	1	0	0	0	0
BSG	FALSE	VP_MCC	1	0	1	0	0	0	0
BTG2	FALSE	VP_MCC	1	0	1	0	0	0	0
C15orf61	FALSE	VP_MCC	1	0	1	0	0	0	0
C1orf43	FALSE	VP_MCC	1	0	1	0	0	0	0
C6orf62	FALSE	VP_MCC	1	0	1	0	0	0	0
CCER2	FALSE	VP_MCC	1	0	1	0	0	0	0
CCNH	FALSE	VP_MCC	1	0	1	0	0	0	0
CCNI	FALSE	VP_MCC	1	0	2	0	0	0	0
CCT3	FALSE	VP_MCC	1	0	2	0	0	0	0
CIPC	FALSE	VP_MCC	1	0	1	0	0	0	0
CNEP1R1	FALSE	VP_MCC	1	0	1	0	0	0	0
COPS3	FALSE	VP_MCC	1	0	1	0	0	0	0
COX8A	FALSE	VP_MCC	1	0	1	0	0	0	0
CTPS1	FALSE	VP_MCC	1	0	1	0	0	0	0
CUTA	FALSE	VP_MCC	1	0	1	0	0	0	0
DHRS3	FALSE	VP_MCC	1	0	2	0	0	0	0
DOCK10	FALSE	VP_MCC	1	0	1	0	0	0	0
DYNLL2	FALSE	VP_MCC	1	0	1	0	0	0	0
ECHS1	FALSE	VP_MCC	1	0	1	0	0	0	0
EEF1B2	FALSE	VP_MCC	1	0	1	0	0	0	0
EIF3D	FALSE	VP_MCC	1	0	1	0	0	0	0
EIF6	FALSE	VP_MCC	1	0	2	0	0	0	0
ERI3	FALSE	VP_MCC	1	0	1	0	0	0	0
FANCC	FALSE	VP_MCC	1	0	1	0	0	0	0
FANCL	FALSE	VP_MCC	1	0	1	0	0	0	0
FAU	FALSE	VP_MCC	1	0	2	0	0	0	0
GABARAPL2	FALSE	VP_MCC	1	0	1	0	0	0	0
GINS2	FALSE	VP_MCC	1	0	2	0	0	0	0
H3F3AP4	FALSE	VP_MCC	1	0	1	0	0	0	0
HES6	TRUE	VP_MCC	1	0	1	1	0	0	0
HTATIP2	FALSE	VP_MCC	1	0	1	0	0	0	0
INPPL1	FALSE	VP_MCC	1	0	1	0	0	0	0
KIF5B	FALSE	VP_MCC	1	0	1	0	0	0	0
LIG1	FALSE	VP_MCC	1	0	1	0	0	0	0
LUC7L2	FALSE	VP_MCC	1	0	1	0	0	0	0
MCM3	FALSE	VP_MCC	1	0	2	0	0	0	0
MCM5	FALSE	VP_MCC	1	0	1	0	0	0	0
NDUFS6	FALSE	VP_MCC	1	0	1	0	0	0	0
NIPSNAP3A	FALSE	VP_MCC	1	0	1	0	0	0	0
NPM1	FALSE	VP_MCC	1	0	1	0	0	0	0
NUF2	FALSE	VP_MCC	1	0	1	0	0	0	0
NUP107	FALSE	VP_MCC	1	0	1	0	0	0	0
PAFAH1B3	FALSE	VP_MCC	1	0	2	0	0	0	0
PALLD	FALSE	VP_MCC	1	0	2	0	0	0	0
PHF20L1	FALSE	VP_MCC	1	0	1	0	0	0	0
PRDX2	FALSE	VP_MCC	1	0	1	0	0	0	0
PSMD3	FALSE	VP_MCC	1	0	2	0	0	0	0
PTAR1	FALSE	VP_MCC	1	0	1	0	0	0	0
RAB10	FALSE	VP_MCC	1	0	1	0	0	0	0
RAD23A	FALSE	VP_MCC	1	0	1	0	0	0	0
RAP2A	FALSE	VP_MCC	1	0	1	0	0	0	0
RBM25	FALSE	VP_MCC	1	0	1	0	0	0	0
RPL11	FALSE	VP_MCC	1	0	2	0	0	0	0
RPL5	FALSE	VP_MCC	1	0	1	0	0	0	0
RPS10	FALSE	VP_MCC	1	0	1	0	0	0	0
SETD3	FALSE	VP_MCC	1	0	1	0	0	0	0
SMC5	FALSE	VP_MCC	1	0	1	0	0	0	0
SRP14	FALSE	VP_MCC	1	0	2	0	0	0	0
STMN3	FALSE	VP_MCC	1	0	1	0	0	0	0
TAGLN2	FALSE	VP_MCC	1	0	2	0	0	0	0
TARDBP	FALSE	VP_MCC	1	0	1	0	0	0	0
TCEB2	FALSE	VP_MCC	1	0	1	0	0	0	0
TSEN15	FALSE	VP_MCC	1	0	1	0	0	0	0
U2SURP	FALSE	VP_MCC	1	0	1	0	0	0	0
UNG	FALSE	VP_MCC	1	0	1	0	0	0	0
UQCR10	FALSE	VP_MCC	1	0	2	0	0	0	0
URI1	FALSE	VP_MCC	1	0	1	0	0	0	0
VPS4B	FALSE	VP_MCC	1	0	1	0	0	0	0
WEE1	FALSE	VP_MCC	1	0	2	0	0	0	0
WIPI2	FALSE	VP_MCC	1	0	2	0	0	0	0
WNK1	FALSE	VP_MCC	1	0	1	0	0	0	0
YWHAZ	FALSE	VP_MCC	1	0	2	0	0	0	0
