# Supplementary material for: Interlocking host and viral cis-regulatory networks drive Merkel cell carcinoma
Source: J Clin Invest. 2025 Dec 15;135(24):e188924. doi: 10.1172/JCI188924 (PMC12700541; doi:10.1172/JCI188924)
Supplement: Supplemental table 2 [file jci-135-188924-s011.xlsx]

## Sheet: Enhancers_MCC_Ac.summary
Sample	All peaks	All enhancers	Regular enhancers	Super enhancers
MCC13_H3K27ac	61698	16779	15910	869
MCC26_H3K27ac	69587	19498	18497	1001
MKL-1_H3K27ac	61565	17139	16671	468
MKL-2_H3K27ac	58674	17189	16225	964
MS-1_H3K27ac	74333	19582	19376	206
UISO_H3K27ac	70310	15107	14530	577
WaGa_H3K27ac	63000	15391	14821	570

## Sheet: MKL-1
CHROM	START	STOP	CONSTITUENT_SIZE	MKL-1_H3K27ac	MKL-1_input	enhancerRank	up	down	overlap	isSuper	callout
chr3	182067756	182289772	222017	557704	20825.1	1	SOX2	ATP11B	.	1	SOX2
chr5	145705519	145830954	125436	319659	26717.7	2	RBM27	STK32A	POU4F3	1	POU4F3
chr6	124266684	124447112	180429	222179	18908.9	3	SMPDL3A	HDDC2	NKAIN2	1	.
chr7	81252771	81346832	94062	169620	6320.9	4	SEMA3C	CACNA2D1	HGF	1	.
chr20	20175105	20300393	125289	173399	17841	5	CRNKL1	INSM1	.	1	INSM1
chr6	20630898	20792142	161245	162405	18978.4	6	E2F3	SOX4	CDKAL1	1	SOX4
chr9	139025320	139100591	75272	171580	33954.7	7	C9orf69	GPSM1	LHX3	1	.
chr9	14296574	14354464	57891	143394	8504.04	8	MPDZ	ZDHHC21	NFIB	1	.
chr20	32045231	32178627	133397	173762	39992.1	9	SNTA1	NECAB3	CBFA2T2	1	.
chr1	61582172	61702969	120798	146950	14072.9	10	HOOK1	TM2D1	NFIA	1	.
chr15	69351761	69438650	86890	140795	14432.3	11	ANP32A	GLCE	.	1	.
chr3	18439814	18489644	49831	128382	3552.88	12	TBC1D5	KCNH8	SATB1	1	.
chr6	129898912	130018739	119828	134518	12354.2	13	PTPRK	MED23	ARHGAP18	1	.
chr8	114389762	114438776	49015	123966	3401.57	14	SYBU	EIF3H	CSMD3	1	.
chr20	30240317	30311817	71501	142542	24431.5	15	ID1	TPX2	BCL2L1	1	ID1
chr13	72034644	72256639	221996	123385	15406.5	16	PCDH9	BORA	DACH1	1	.
chr12	123525648	123650179	124532	140023	34544.9	17	ARL6IP4	C12orf65	MPHOSPH9	1	.
chr9	109850082	109940672	90591	115240	10173.3	18	ZNF462	RAD23B	.	1	.
chr4	82584994	82710800	125807	115112	12379.3	19	RASGEF1B	HNRNPD	.	1	.
chr12	54744652	54790621	45970	114775	12365.7	20	HNRNPA1	PPP1R1A	ZNF385A	1	.
chr12	64242390	64344429	102040	118059	16030.3	21	TMEM5	C12orf66	SRGAP1	1	.
chr1	49091707	49163438	71732	110107	8822.91	22	FOXD2-AS1	BEND5	AGBL4	1	.
chr3	159542184	159610680	68497	106306	6705.76	23	MFSD1	C3orf80	SCHIP1	1	.
chr1	164548142	164704938	156797	112313	14691.8	24	NUF2	MGST3	PBX1	1	.
chr16	7352760	7434683	81924	107942	10617.2	25	ALG1	METTL22	RBFOX1	1	.
chr12	68710562	68751452	40891	101628	5074.45	26	DYRK2	RAP1B	MDM1	1	.
chr15	40337526	40415051	77526	117636	21210.8	27	SRP14	BUB1B	BMF	1	.
chr5	50839742	50889520	49779	93149.6	3584.02	28	LOC642366	PELO	.	1	.
chr2	58060627	58127116	66490	94447.6	6030.55	29	PNPT1	VRK2	.	1	.
chr17	55978251	56034101	55851	114431	26042.9	30	MRPS23	VEZF1	CUEDC1	1	.
chr2	216836364	216888232	51869	95535.7	8231.45	31	ATIC	PECR	MREG	1	.
chr19	13112794	13162673	49880	99817.9	15482.4	32	DAND5	TRMT1	NFIX	1	.
chr5	2521226	2552177	30952	90881.4	8347.48	33	NDUFS6	IRX2	.	1	.
chr5	158230343	158389479	159137	93126.4	11378.2	34	CLINT1	RNF145	EBF1	1	.
chr8	113973767	114019946	46180	82688.1	2350.51	35	SYBU	EIF3H	CSMD3	1	.
chr5	2737978	2756894	18917	84989.6	5731.55	36	NDUFS6	MED10	IRX2	1	.
chr6	34492815	34528604	35790	95338.3	16309	37	RPS10	C6orf106	SPDEF	1	.
chr9	104292876	104369766	76891	85347.9	7281.48	38	TMEM246	SMC2	RNF20	1	.
chr6	50796145	50823769	27625	81040.5	4011	39	CENPQ	MCM3	TFAP2B	1	.
chr1	203279441	203312629	33189	84785.4	8608.97	40	BTG2	ATP2B4	.	1	.
chr5	170575631	170636189	60559	80947.9	4971.81	41	SPDL1	TLX3	RANBP17	1	.
chr20	31109263	31127263	18001	83149.2	7644.6	42	ASXL1	COMMD7	.	1	.
chr17	47976815	48014112	37298	95752.6	20449.9	43	KAT7	DLX4	.	1	.
chr8	93576618	93640829	64212	79037.3	4295.72	44	RUNX1T1	TRIQK	.	1	.
chr12	15025546	15068539	42994	79696.1	5262.34	45	C12orf60	RERG	MGP	1	.
chr1	10784592	10865080	80489	102308	28500.8	46	PEX14	TARDBP	CASZ1	1	CASZ1
chr13	72402291	72454328	52038	77290.6	3569.74	47	PCDH9	BORA	DACH1	1	.
chr6	6655395	6722421	67027	84291.9	11166.5	48	NRN1	RREB1	.	1	.
chr11	71687711	71753757	66047	87530.8	14649	49	FAM86C1	LRTOMT	NUMA1	1	.
chr9	13406877	13448620	41744	76126.7	3473.02	50	MPDZ	NFIB	.	1	.
chr12	19139771	19183752	43982	79086.6	6509.19	51	LMO3	PLEKHA5	.	1	.
chr17	17625719	17666833	41115	88798	16355.1	52	PEMT	SREBF1	RAI1	1	.
chr10	84413678	84484935	71258	79722.3	7489.11	53	TSPAN14	GHITM	NRG3	1	.
chr6	133606975	133723125	116151	80306.1	8188.57	54	RPS12	TBPL1	EYA4	1	.
chr1	51426080	51451923	25844	75539.1	4003.08	55	FAF1	RNF11	CDKN2C	1	.
chr18	52946713	53002969	56257	75619.3	4787.39	56	C18orf54	TXNL1	TCF4	1	.
chr11	85571504	85635365	63862	77457	8748.96	57	SYTL2	PICALM	.	1	.
chr3	85822199	85914407	92209	77436.3	9128.59	58	GBE1	CHMP2B	CADM2	1	.
chr1	203239959	203266638	26680	77409.1	9121.55	59	ADORA1	BTG2	.	1	.
chr17	17884413	17946915	62503	87002.8	19225.6	60	TOM1L2	DRG2	ATPAF2	1	.
chr12	639267	701904	62638	98528	30880	61	KDM5A	WNK1	B4GALNT3	1	.
chr10	11282275	11323320	41046	74398.2	7088.47	62	TAF3	USP6NL	CELF2	1	.
chr3	117267065	117353316	86252	73667	6572.33	63	LSAMP	B4GALT4	.	1	.
chr1	17948445	18015777	67333	92648.8	25693.9	64	RCC2	IGSF21	ARHGEF10L	1	.
chr1	41827381	41871069	43689	84549.4	17999.5	65	SCMH1	EDN2	.	1	.
chr9	13033017	13069989	36973	69614.6	3530.83	66	PTPRD	MPDZ	.	1	.
chr16	85449157	85519878	70722	100792	34773.5	67	KIAA0513	GSE1	.	1	.
chr1	216577176	216609823	32648	68594.6	3339.79	68	KCTD3	ESRRG	USH2A	1	.
chr2	197105528	197141398	35871	70947.3	5789.42	69	STK17B	CCDC150	HECW2	1	.
chr17	72792280	72870148	77869	109623	44680.7	70	NAT9	USH1G	FDXR	1	.
chr7	142023727	142039141	15415	68001.9	3221.53	71	TAS2R5	GSTK1	.	1	.
chr2	208148947	208185030	36084	68377.3	3669.64	72	KLF7	CREB1	.	1	.
chr2	226262232	226333183	70952	69652.6	5030.43	73	DOCK10	IRS1	.	1	.
chr4	41786697	41890900	104204	75474.2	11160.1	74	LIMCH1	TMEM33	.	1	.
chr12	70082333	70116547	34215	68670.9	4423.87	75	CCT2	RAB3IP	BEST3	1	.
chr4	141154862	141175223	20362	67038.6	3561.14	76	MAML3	SCOC	.	1	.
chr22	26325101	26376490	51390	70074	7266.4	77	CRYBB2P1	SEZ6L	.	1	.
chr1	204222365	204309457	87093	79123.1	16486.5	78	GOLT1A	PPP1R15B	PLEKHA6	1	.
chr4	174430443	174455228	24786	69388.1	7160.39	79	SAP30	CEP44	HAND2	1	.
chr7	27187654	27202390	14737	68854	6924.45	80	HOXA6	HOXA10-AS	HOXA9	1	.
chr2	197069013	197085892	16880	63237.2	1770.61	81	STK17B	CCDC150	HECW2	1	.
chr3	182309685	182339563	29879	64781.5	3331.4	82	SOX2	ATP11B	.	1	.
chr5	43230887	43257229	26343	65433.5	4414.92	83	ZNF131	HMGCS1	NIM1K	1	.
chr19	48823533	48848310	24778	78208.6	17299.3	84	ZNF114	KDELR1	EMP3	1	.
chr2	200298245	200329954	31710	65561.5	4876.84	85	MARS2	C2orf69	SATB2	1	.
chr7	156791910	156815450	23541	68557.9	8507.36	86	NOM1	UBE3C	MNX1	1	.
chr16	2516694	2549977	33284	76011.7	16172.2	87	C16orf59	ATP6V0C	TBC1D24	1	.
chr12	123710972	123754139	43168	73478.9	14189	88	PITPNM2	SBNO1	CDK2AP1	1	.
chr2	26742706	26777565	34860	70042.2	10834.2	89	EPT1	C2orf70	OTOF	1	.
chr15	93351170	93376326	25157	66082.3	6968.21	90	FAM174B	CHD2	.	1	.
chr2	50740846	50767481	26636	60906.3	1933.7	91	PPP1R21	CHAC2	NRXN1	1	.
chr14	104886317	104928936	42620	73074.5	14443.6	92	KIF26A	TMEM179	.	1	.
chr1	33802194	33835911	33718	65110.9	6675.97	93	ZNF362	SMIM12	PHC2	1	.
chr17	17772564	17795839	23276	65768.2	7396.8	94	SREBF1	ATPAF2	TOM1L2	1	.
chr5	51102515	51138758	36244	61221.7	3214.75	95	LOC642366	PELO	.	1	.
chr20	30148118	30185493	37376	76846.7	19386.4	96	MIR663A	ID1	HM13	1	.
chr1	184158194	184195210	37017	60395.3	4360.48	97	TSEN15	C1orf21	.	1	.
chr21	41029588	41050311	20724	61924.5	6121.57	98	SH3BGR	PCP4	B3GALT5	1	.
chr3	99349217	99409062	59846	60413.5	4614.05	99	DCBLD2	CMSS1	COL8A1	1	.
chr8	109858657	109902420	43764	58589.9	2813.96	100	TMEM74	NUDCD1	.	1	.
chr9	33681455	33722118	40664	59953.5	4395.67	101	PTENP1	UBE2R2	PTENP1-AS	1	.
chr6	7135684	7153237	17554	58302.3	2883.96	102	NRN1	SSR1	RREB1	1	.
chr2	239148842	239165275	16434	60624.6	6213.32	103	HES6	TRAF3IP1	PER2	1	.
chr1	159786983	159802423	15441	58900.5	4630.46	104	DUSP23	C1orf204	.	1	.
chr8	72750566	72781305	30740	57279.1	3731.71	105	EYA1	TRPA1	MSC	1	.
chr21	41390309	41443263	52955	58778.9	5380.13	106	PCP4	PRDM15	DSCAM	1	.
chr4	77117507	77139010	21504	55718.6	2431.99	107	NUP54	SHROOM3	SCARB2	1	.
chr11	12338132	12353950	15819	54752.4	1738.4	108	USP47	TEAD1	.	1	.
chr10	32028981	32063870	34890	61725.6	8987.41	109	ZEB1	ARHGAP12	.	1	.
chr17	43354783	43383981	29199	66431.3	13746.4	110	MAP3K14-AS1	PLEKHM1	MAP3K14	1	.
chr1	23871400	23888872	17473	57874.3	5393.61	111	E2F2	RPL11	ID3	1	ID3
chr14	22856111	22908210	52100	56048.1	3897.01	112	SALL2	DAD1	.	1	.
chr17	55663355	55707128	43774	66403.6	14261.2	113	AKAP1	MRPS23	MSI2	1	.
chr1	216671337	216707726	36390	53804.8	1703.01	114	USH2A	GPATCH2	ESRRG	1	.
chr4	94806066	94846878	40813	55663.5	3628.19	115	ATOH1	SMARCAD1	.	1	ATOH1
chr1	76794650	76854639	59990	56827.6	4793.12	116	RABGGTB	ST6GALNAC5	.	1	.
chr17	56056489	56077335	20847	56213.3	4185.88	117	CUEDC1	SRSF1	VEZF1	1	.
chr1	27880832	27927043	46212	66114.1	14371.6	118	WASF2	IFI6	AHDC1	1	.
chr10	76683686	76749264	65579	58489	6911.92	119	ADK	SAMD8	KAT6B	1	.
chr6	81037185	81086419	49235	56564.9	5051.41	120	TTK	FAM46A	BCKDHB	1	.
chr11	65244206	65273464	29259	59674.6	8426.3	121	NEAT1	SCYL1	MALAT1	1	.
chr17	55734310	55761272	26963	58124.7	7552.06	122	AKAP1	MRPS23	MSI2	1	.
chr3	178301358	178365242	63885	56301	5762.34	123	TBL1XR1	PIK3CA	KCNMB2	1	.
chr5	115694321	115780501	86181	61161.9	10643.2	124	COMMD10	DMXL1	SEMA6A	1	.
chr5	158445147	158516830	71684	55647.5	5275.87	125	CLINT1	RNF145	EBF1	1	.
chr2	29623851	29671921	48071	55679.5	5604.96	126	CLIP4	YPEL5	ALK	1	.
chr19	39394033	39412717	18685	59284.3	9788.55	127	SIRT2	MRPS12	CCER2	1	.
chr1	116851868	116932001	80134	59819.3	10369.2	128	SLC22A15	CD58	ATP1A1	1	.
chr1	225921214	225960502	39289	61147.8	11700	129	ENAH	SRP9	.	1	.
chr17	599141	625364	26224	56591.9	7192.97	130	FAM101B	FAM57A	VPS53	1	.
chr1	92931098	92954238	23141	55105.6	5738.72	131	GLMN	RPL5	GFI1	1	.
chr2	232536232	232552628	16397	58492.7	9683.48	132	NCL	PTMA	.	1	.
chr5	82299697	82370284	70588	53512	5336.38	133	ATP6AP1L	XRCC4	TMEM167A	1	.
chr2	196996295	197049300	53006	56158.8	8019.66	134	SLC39A10	HECW2	STK17B	1	.
chr3	66437629	66453291	15663	51990	3962.49	135	SLC25A26	SUCLG2	LRIG1	1	.
chr5	107129998	107162396	32399	50890.8	3437.43	136	EFNA5	FBXL17	.	1	.
chr5	64356056	64381823	25768	49673.6	2303.57	137	CWC27	CENPK	.	1	.
chr1	156039398	156070520	31123	56925.3	9682.05	138	LAMTOR2	SLC25A44	RAB25	1	.
chr5	50465240	50505351	40112	49617.3	2526.99	139	LOC100287592	ISL1	.	1	ISL1
chr1	27844713	27863985	19273	55642.1	8728.29	140	WASF2	IFI6	AHDC1	1	.
chr17	61558396	61590493	32098	62955.1	16286	141	CYB561	KCNH6	ACE	1	.
chr3	61650081	61691770	41690	51060.7	4394.02	142	FHIT	PTPRG-AS1	PTPRG	1	.
chr7	73117844	73140754	22911	56974.9	10492.8	143	WBSCR22	ABHD11	STX1A	1	.
chr2	96727242	96741480	14239	51468.9	5102.9	144	FAHD2CP	ADRA2B	.	1	.
chr22	46431269	46442114	10846	51332.6	4977.85	145	ATXN10	PPARA	LINC00899	1	.
chr2	194366645	194456184	89540	55532.1	9455.32	146	MYO1B	SLC39A10	.	1	.
chr14	23464179	23479981	15803	50447.9	4432.46	147	HAUS4	PSMB5	C14orf93	1	.
chr13	52352589	52411584	58996	57284.1	12188.4	148	WDFY2	ALG11	DHRS12	1	.
chr18	42294970	42327135	32166	48276.4	3251.88	149	SYT4	EPG5	SETBP1	1	.
chr14	99654104	99709830	55727	59203.3	14533.3	150	LINC00618	SETD3	BCL11B	1	.
chr3	140842700	140874091	31392	50592.9	6196.58	151	SLC25A36	ZBTB38	SPSB4	1	.
chr5	34239383	34286508	47126	47374.8	3190.36	152	C1QTNF3	RAD1	.	1	.
chr1	32508831	32529759	20929	47877	3924	153	PTP4A2	TMEM39B	KHDRBS1	1	.
chr8	133403580	133431059	27480	48789	4839.05	154	EFR3A	PHF20L1	KCNQ3	1	.
chr6	43057410	43092370	34961	53782.5	9914.66	155	KLC4	SRF	PTK7	1	.
chr1	61508852	61524314	15463	47420.4	3554.71	156	HOOK1	NFIA	.	1	.
chr12	1935852	1947311	11460	52175.1	8830.31	157	ADIPOR2	DCP1B	LRTM2	1	.
chr6	33892523	33935918	43396	55944.8	12762.5	158	LEMD2	GRM4	.	1	.
chr16	75271695	75339919	68225	66204.6	23209.8	159	ZFP1	TMEM170A	CFDP1	1	.
chr22	39127601	39157644	30044	55982.1	13071.7	160	JOSD1	DNAL4	SUN2	1	.
chr17	64610742	64644360	33619	48070.4	5294.84	161	AXIN2	CACNG4	PRKCA	1	.
chr20	45425982	45449935	23954	47642.5	4874.44	162	TP53RK	EYA2	.	1	.
chr5	106967838	107010079	42242	46853.7	4177.63	163	NUDT12	FBXL17	EFNA5	1	.
chr15	67676968	67705848	28881	45029.7	2607.86	164	AAGAB	C15orf61	IQCH-AS1	1	.
chr1	61722102	61756485	34384	46073.2	3782.13	165	HOOK1	TM2D1	NFIA	1	.
chr16	49525131	49596225	71095	61937.1	19721.5	166	CBLN1	CNEP1R1	.	1	.
chr16	80140403	80158615	18213	43657.8	1502.49	167	WWOX	CDYL2	.	1	.
chr4	17739211	17762973	23763	46913.3	4814.18	168	MED28	DCAF16	FAM184B	1	.
chr19	13060125	13098514	38390	58412.7	16465	169	CALR	NFIX	RAD23A	1	.
chr19	12880296	12913436	33141	56752.2	14966	170	ASNA1	RNASEH2A	PRDX2	1	.
chr18	60786273	60827394	41122	47034.2	5329.28	171	PHLPP1	KDSR	BCL2	1	.
chr4	94979349	94998501	19153	43115	1503.43	172	ATOH1	SMARCAD1	.	1	.
chr2	85645593	85699886	54294	59581.1	18193.6	173	ELMOD3	MAT2A	.	1	.
chr21	45759367	45770005	10639	45465.7	4165.84	174	C21orf2	TRPM2	.	1	.
chr5	107237218	107319589	82372	45312.3	4027.94	175	EFNA5	LINC01023	FBXL17	1	.
chr2	166913295	166948892	35598	43517.3	2299.57	176	TTC21B	STK39	.	1	.
chr15	53725193	53750016	24824	41891.3	1392.57	177	ONECUT1	RSL24D1	.	1	.
chr19	57562868	57608959	46092	51377.6	10978.9	178	MIMT1	ZNF264	.	1	.
chr14	59104847	59144108	39262	45283.6	5001.85	179	TIMM9	DAAM1	DACT1	1	.
chr1	61548137	61561313	13177	40832.4	639.036	180	HOOK1	TM2D1	NFIA	1	.
chr7	81859348	81919617	60270	45394.6	5321.75	181	HGF	PCLO	CACNA2D1	1	.
chr20	39435159	39478609	43451	47204.1	7190.98	182	MAFB	TOP1	.	1	.
chr21	41217317	41259737	42421	46751.1	7033.24	183	B3GALT5	DSCAM	PCP4	1	.
chr5	50906031	50930574	24544	41934.2	2351.22	184	LOC642366	PELO	.	1	.
chr22	27038393	27057697	19305	44551.7	5119.42	185	TPST2	PITPNB	MIAT	1	.
chr19	41035387	41072419	37033	53037.2	13757.4	186	BLVRB	SHKBP1	SPTBN4	1	.
chr1	45097098	45127960	30863	48941	10014.7	187	ERI3	KIF2C	RNF220	1	.
chr17	38211623	38232281	20659	46499.1	7614.54	188	MED24	NR1D1	THRA	1	.
chr11	77996201	78035450	39250	44653.6	5930.52	189	ALG8	NARS2	GAB2	1	.
chr3	141100983	141132235	31253	41008.9	2472.03	190	SPSB4	RASA2	ZBTB38	1	.
chr20	20420236	20455636	35401	42745.5	4463.94	191	INSM1	XRN2	RALGAPA2	1	.
chr8	62476179	62526417	50239	43445.8	5239.82	192	LOC100130298	GGH	ASPH	1	.
chr22	37860533	37887510	26978	48477.7	10353.8	193	ELFN2	GGA1	MFNG	1	.
chr13	79164598	79179510	14913	41064.7	3018.19	194	SLAIN1	RNF219	POU4F1	1	.
chr1	234734413	234776293	41881	43584.5	5578.42	195	TARBP1	TOMM20	IRF2BP2	1	.
chr16	6406645	6479697	73053	46154.3	8174.52	196	ALG1	METTL22	RBFOX1	1	.
chr2	51042252	51107284	65033	41679	3719.83	197	PPP1R21	CHAC2	NRXN1	1	.
chr10	84324114	84389856	65743	41897.4	3951.09	198	TSPAN14	GHITM	NRG3	1	.
chr1	155041492	155067493	26002	48387.9	10486.2	199	ADAM15	EFNA1	EFNA3	1	.
chr7	25894374	25911447	17074	40106.2	2342.42	200	CYCS	NFE2L3	.	1	.
chr19	787296	793768	6473	43371.5	5823.51	201	MISP	PTBP1	.	1	.
chr3	58130312	58159605	29294	43971.7	6432.74	202	SLMAP	ABHD6	FLNB	1	.
chr12	31506278	31517224	10947	43298	5774.02	203	FAM60A	DENND5B	.	1	.
chr5	138428034	138484708	56675	47294.5	9889.61	204	CTNNA1	MATR3	SIL1	1	.
chr10	50682087	50728659	46573	41668	4391.74	205	DRGX	OGDHL	ERCC6	1	.
chr4	166310614	166386053	75440	44222.3	7015.83	206	MSMO1	PALLD	CPE	1	.
chr11	115904122	115920561	16440	39333.6	2150.22	207	CADM1	BUD13	.	1	.
chr22	30085571	30113708	28138	51248.7	14181	208	NIPSNAP1	CABP7	NF2	1	.
chr1	154449498	154469871	20374	40094.1	3035.58	209	ATP8B2	TDRD10	SHE	1	.
chr6	112463480	112477158	13679	38751.1	1738.47	210	TUBE1	MARCKS	LAMA4	1	.
chr1	116794960	116829460	34501	42093.4	5164.65	211	SLC22A15	ATP1A1	.	1	.
chr3	142569636	142586845	17210	39670.2	2751.72	212	TRPC1	LOC100289361	PCOLCE2	1	.
chr12	117528719	117572412	43694	49753.2	12880.7	213	FBXW8	FBXO21	TESC	1	.
chr12	53288499	53320859	32361	47692.2	10876.2	214	NR4A1	KRT18	KRT8	1	.
chr13	60016603	60034128	17526	38146.7	1342.41	215	SUGT1	DIAPH3	.	1	.
chr6	6901531	6934369	32839	41996.5	5273.78	216	NRN1	RREB1	.	1	.
chr9	33628874	33651230	22357	39123	2423.39	217	ANKRD18B	PTENP1-AS	.	1	.
chr20	20472543	20549599	77057	45247.3	8645.68	218	INSM1	XRN2	RALGAPA2	1	.
chr13	111791165	111840458	49294	44477.1	8010.11	219	ANKRD10	TUBGCP3	ARHGEF7	1	.
chr14	74431124	74465629	34506	43976.6	7518.64	220	FAM161B	ALDH6A1	ENTPD5	1	.
chr15	57598445	57618139	19695	43439.1	7097.72	221	TCF12	POLR2M	.	1	.
chr11	125972174	126000715	28542	45208.9	8890.52	222	CDON	RPUSD4	.	1	.
chr9	107570568	107590177	19610	39080.7	2839.38	223	NIPSNAP3B	SLC44A1	ABCA1	1	.
chr2	137602176	137690464	88289	43208.1	7160.16	224	CXCR4	THSD7B	.	1	.
chr8	41735702	41774845	39144	43397.8	7374.54	225	GINS4	KAT6A	ANK1	1	.
chr6	34287014	34331346	44333	45404.8	9416.12	226	C6orf1	RPS10	NUDT3	1	.
chr11	9788572	9828283	39712	40926.2	4963.88	227	SWAP70	ADM	SBF2-AS1	1	.
chr2	60732570	60777991	45422	40788.1	5137.12	228	FANCL	PAPOLG	BCL11A	1	.
chr1	48077575	48127630	50056	44604	9064.96	229	FOXD2-AS1	BEND5	.	1	.
chr2	58739716	58771207	31492	38573.3	3123.91	230	FANCL	BCL11A	.	1	.
chr19	47995837	48015556	19720	44302.7	8867.63	231	KPTN	GLTSCR1	NAPA	1	.
chr9	100946425	100969455	23031	42851.9	7705.84	232	TRIM14	ANKS6	CORO2A	1	.
chr17	46056008	46092693	36686	49491.7	14391.5	233	PRR15L	NFE2L1	CDK5RAP3	1	.
chr2	85730342	85771899	41558	44054.6	9059.43	234	ELMOD3	GGCX	MAT2A	1	.
chr8	102235792	102265277	29486	40824.9	5953.02	235	ZNF706	NACAP1	.	1	.
chr12	65113056	65153925	40870	41665.9	6800.6	236	RASSF3	TBC1D30	GNS	1	.
chr7	24857275	24888559	31285	39492.9	4630.03	237	DFNA5	CYCS	OSBPL3	1	.
chr2	54813754	54866704	52951	41449.3	6655.81	238	ACYP2	EML6	SPTBN1	1	.
chr3	171017027	171069650	52624	38725.3	3967.77	239	RPL22L1	ECT2	TNIK	1	.
chr1	226612458	226632910	20453	41055.3	6374.89	240	PARP1	PSEN2	.	1	.
chr1	227154048	227175026	20979	42530.8	7881.43	241	PSEN2	CDC42BPA	ADCK3	1	.
chr17	60236566	60242966	6401	37566.1	2960.64	242	MED13	METTL2A	.	1	.
chr5	163315774	163344788	29015	36850.7	2300.81	243	MAT2B	CTB-178M22.2	.	1	.
chr7	97094229	97112604	18376	35517	995.925	244	DLX5	ASNS	.	1	.
chr6	81144580	81180224	35645	36499.5	2131.51	245	BCKDHB	FAM46A	.	1	.
chr11	72598417	72643835	45419	42293.2	7993.57	246	ATG16L2	ARHGEF17	FCHSD2	1	.
chr17	46024518	46037952	13435	41280	7149.57	247	SP2	CDK5RAP3	PRR15L	1	.
chr3	134123613	134167704	44092	41639.5	7654.2	248	AMOTL2	CEP63	.	1	.
chr11	31307361	31329455	22095	35264.2	1347.73	249	DCDC5	DNAJC24	.	1	.
chr20	44831181	44861894	30714	42872.3	9026.55	250	NCOA5	SLC35C2	CDH22	1	.
chr1	40768557	40783416	14860	41609.7	7962.94	251	ZMPSTE24	SMAP2	COL9A2	1	.
chr14	51750370	51787461	37092	36898.1	3264.01	252	TMX1	FRMD6	.	1	.
chr10	105293903	105324628	30726	39386.4	5816.24	253	CALHM2	SH3PXD2A	NEURL1	1	.
chr8	93100315	93116676	16362	34935.6	1583.74	254	OTUD6B	TRIQK	RUNX1T1	1	.
chr22	46462326	46466917	4592	34382.9	1085.77	255	LINC00899	PPARA	.	1	.
chr5	115888582	115912446	23865	37504.7	4212	256	COMMD10	DMXL1	SEMA6A	1	.
chr4	82058095	82094120	36026	35160.4	1902.12	257	FGF5	RASGEF1B	PRKG2	1	.
chr14	87699267	87752173	52907	37520.9	4359.45	258	SEL1L	SPATA7	.	1	.
chr3	170943266	171002804	59539	36895.7	3893.79	259	RPL22L1	ECT2	TNIK	1	.
chr10	21806433	21818268	11836	34126.2	1203.62	260	NEBL	MLLT10	.	1	.
chr6	24888081	24921537	33457	37591.2	4744.06	261	GMNN	HIST1H1C	FAM65B	1	.
chr2	50647528	50694186	46659	36066.6	3345.38	262	PPP1R21	CHAC2	NRXN1	1	.
chr9	139582128	139598524	16397	41124.4	8525.92	263	AGPAT2	FAM69B	.	1	.
chr15	46558120	46574970	16851	33315.8	726.235	264	BLOC1S6	SEMA6D	.	1	.
chr6	10082785	10116058	33274	38077.6	5633.12	265	SLC35B3	TFAP2A	.	1	.
chr15	67749014	67770811	21798	36063.1	3631.38	266	AAGAB	C15orf61	IQCH-AS1	1	.
chr12	33028121	33051849	23729	38560.4	6133.69	267	YARS2	ALG10B	PKP2	1	.
chr1	77029542	77058121	28580	34029	1806.19	268	RABGGTB	ST6GALNAC5	.	1	.
chr15	46590670	46616531	25862	33730.5	1916.3	269	BLOC1S6	SEMA6D	.	1	.
chr1	203329258	203348685	19428	35174.5	3399.72	270	BTG2	ATP2B4	.	1	.
chr2	102391641	102445891	54251	36906.3	5175.45	271	RNF149	MFSD9	MAP4K4	1	.
chr9	98255522	98275021	19500	36071.2	4422.37	272	FANCC	ERCC6L2	PTCH1	1	.
chr7	104650712	104662683	11972	34484.9	2882.62	273	ORC5	SRPK2	KMT2E	1	.
chr5	111594380	111628343	33964	34873.2	3328.37	274	EPB41L4A-AS1	APC	EPB41L4A	1	.
chr2	106257022	106269791	12770	33785.5	2257.56	275	FHL2	NCK2	.	1	.
chr6	21586136	21598431	12296	34716.2	3191.78	276	CDKAL1	NRSN1	SOX4	1	.
chr1	12389382	12405056	15675	33322.9	1830.72	277	MIIP	DHRS3	VPS13D	1	.
chr22	38141542	38161694	20153	39538.2	8127.3	278	NOL12	H1F0	TRIOBP	1	.
chr16	11864108	11892571	28464	38405.1	7138.52	279	TXNDC11	RSL1D1	ZC3H7A	1	.
chr12	22667003	22697969	30967	35973.2	4722.31	280	CMAS	ETNK1	C2CD5	1	.
chr9	131883050	131904171	21122	36951.2	5793.49	281	CRAT	NTMT1	.	1	.
chr2	100935902	100968196	32295	35623.5	4469.49	282	REV1	CHST10	LONRF2	1	.
chr11	122116994	122144586	27593	33460.8	2381.19	283	SC5D	UBASH3B	.	1	.
chr2	227695857	227711093	15237	33520.7	2562.7	284	IRS1	MFF	RHBDD1	1	.
chr4	173598452	173611009	12558	31958.8	1074.88	285	AADAT	GALNT7	.	1	.
chr17	72325037	72342448	17412	42141.6	11275.4	286	TTYH2	BTBD17	KIF19	1	.
chr9	100836900	100850018	13119	33554.5	2725.92	287	ANP32B	CORO2A	NANS	1	.
chr2	220366532	220375415	8884	35725.6	5006.46	288	SPEG	ASIC4	GMPPA	1	.
chr15	49527152	49550067	22916	32081	1400.11	289	COPS2	FGF7	GALK2	1	.
chr2	3389478	3455390	65913	42796.7	12147.6	290	TSSC1	ADI1	TRAPPC12	1	.
chr6	11603877	11632443	28567	33842.1	3399.35	291	TMEM170B	HIVEP1	.	1	.
chr9	15175680	15194058	18379	31858.3	1416.94	292	ZDHHC21	SNAPC3	.	1	.
chr19	43979669	44006360	26692	40338.1	9910.37	293	LYPD3	ETHE1	PHLDB3	1	.
chr19	42771966	42784645	12680	36150.4	5833.61	294	ERF	CIC	.	1	.
chr8	61747456	61791191	43736	36112	5982.95	295	RAB2A	LOC100130298	CHD7	1	.
chr9	72085943	72128963	43021	33417.9	3316.84	296	TJP2	PTAR1	.	1	.
chr3	77117745	77134195	16451	30926	1103.8	297	ZNF717	ROBO1	ROBO2	1	.
chr4	82522181	82570625	48445	34710.1	4902.53	298	RASGEF1B	HNRNPD	.	1	.
chr7	86624359	86642953	18595	30845.6	1056.14	299	SEMA3A	DMTF1	KIAA1324L	1	.
chr1	120448810	120468831	20022	31923.5	2282.39	300	PHGDH	FAM72B	.	1	.
chr17	4848323	4863650	15328	34706.5	5139.14	301	SLC25A11	CAMTA2	PFN1	1	.
chr13	23636491	23662650	26160	33159.1	3633.49	302	FGF9	SGCG	.	1	.
chr10	61626297	61668493	42197	34183	4725.95	303	SLC16A9	CDK1	CCDC6	1	.
chr7	5463799	5469785	5987	33111.6	3682.59	304	TNRC18	FBXL18	.	1	.
chr4	25861323	25890509	29187	34004.6	4576.36	305	ANAPC4	SMIM20	SEL1L3	1	.
chr2	86260536	86268119	7584	31641.6	2293.86	306	LOC90784	PTCD3	POLR1A	1	.
chr8	135006096	135025135	19040	31184	1858.21	307	ST3GAL1	ZFAT	.	1	.
chr8	19566834	19614154	47321	32149.2	2825	308	CSGALNACT1	INTS10	.	1	.
chr5	126333234	126377251	44018	34786.6	5471.31	309	LMNB1	C5orf63	MARCH3	1	.
chr7	130050890	130083047	32158	34163.6	4907.16	310	TMEM209	MEST	CEP41	1	.
chr1	76960569	77014686	54118	34007.1	4762.3	311	RABGGTB	ST6GALNAC5	.	1	.
chr4	82380983	82394454	13472	31081.6	1891.33	312	PRKG2	HNRNPD	RASGEF1B	1	.
chr1	161894782	161928762	33981	31839.3	2657.24	313	DUSP12	OLFML2B	ATF6	1	.
chr4	3582893	3595012	12120	34625.2	5475.36	314	LRPAP1	ADRA2C	.	1	.
chr3	12032578	12069119	36542	33003.8	3866.04	315	TAMM41	TSEN2	SYN2	1	.
chr10	86578617	86607515	28899	32582.5	3479.32	316	CCSER2	LDB3	.	1	.
chr12	117463688	117484525	20838	37887.9	8797.38	317	C12orf49	FBXO21	TESC	1	.
chr17	79315185	79320526	5342	32459.9	3428.39	318	SLC38A10	BAHCC1	.	1	.
chr8	61861108	61882266	21159	33152.5	4208.33	319	CHD7	ASPH	LOC100130298	1	.
chr17	79366625	79378903	12279	36495.1	7654.11	320	SLC38A10	ACTG1	BAHCC1	1	.
chr5	71566828	71604799	37972	33433.5	4632.46	321	MAP1B	PTCD2	MRPS27	1	.
chr9	120160012	120177761	17750	32516.2	3748.59	322	TRIM32	BRINP1	ASTN2	1	.
chr20	44993214	45046155	52942	36142.8	7417.03	323	SLC35C2	TP53RK	ELMO2	1	.
chr5	146688571	146748983	60413	33377.6	4730.26	324	TCERG1	DPYSL3	STK32A	1	.
chr3	16842760	16891948	49189	31741	3103.76	325	OXNAD1	PLCL2	.	1	.
chr1	23850596	23858824	8229	32117.2	3576.71	326	ASAP3	ID3	E2F2	1	.
chr22	46393661	46411763	18103	37947.2	9413.04	327	ATXN10	LINC00899	.	1	.
chr1	17025628	17038146	12519	44693	16297.2	328	MST1P2	CROCC	ESPNP	1	.
chr1	17221603	17232469	10867	33627	5233.07	329	ESPNP	CROCC	.	1	.
chr4	25801356	25836580	35225	34251.8	5871.84	330	ANAPC4	SMIM20	SEL1L3	1	.
chr3	192185295	192212063	26769	30536.9	2189.62	331	CCDC50	MB21D2	FGF12	1	.
chr6	23609093	23643273	34181	30444.1	2108.91	332	SOX4	NRSN1	.	1	.
chr21	42123262	42149384	26123	33386.5	5101.63	333	PCP4	PRDM15	DSCAM	1	.
chr5	87951949	87973772	21824	30927.6	2644.95	334	TMEM161B-AS1	CETN3	LINC00461	1	.
chr11	72464054	72490104	26051	37900.1	9682.78	335	ARAP1	ATG16L2	STARD10	1	.
chr8	114071407	114092443	21037	29986.8	1939.52	336	SYBU	EIF3H	CSMD3	1	.
chr15	93167111	93214404	47294	37531.7	9505.89	337	SLCO3A1	CHD2	FAM174B	1	.
chr16	56219405	56246542	27138	31004	3063.77	338	IRX5	AMFR	GNAO1	1	.
chr11	71794415	71824742	30328	33590.2	5655.99	339	NUMA1	INPPL1	LAMTOR1	1	.
chr16	5215299	5227135	11837	30592.5	2698.61	340	ALG1	RBFOX1	.	1	.
chr16	83581400	83614422	33023	31671.4	3794.23	341	MPHOSPH6	HSBP1	.	1	.
chr18	60919910	60954564	34655	31791.6	4068.38	342	PHLPP1	KDSR	BCL2	1	.
chr7	9223642	9242506	18865	28933.6	1256.34	343	ICA1	NDUFA4	.	1	.
chr6	114728637	114774670	46034	30736.2	3102.62	344	HS3ST5	NT5DC1	.	1	.
chr8	93698748	93768890	70143	31795.4	4194.49	345	RUNX1T1	TRIQK	.	1	.
chr5	51281558	51312117	30560	29599.4	2007.73	346	LOC642366	PELO	.	1	.
chr16	56121526	56150327	28802	30943.8	3355.32	347	IRX5	GNAO1	.	1	.
chr2	157189368	157200789	11422	29485.6	1965.55	348	NR4A2	GPD2	.	1	.
chr14	59204546	59239019	34474	30991.2	3574.85	349	DACT1	DAAM1	.	1	.
chrX	7758411	7803496	45086	29260.2	1884.55	350	STS	PNPLA4	.	1	.
chr4	169552056	169607224	55169	34612.4	7260.11	351	CPE	CBR4	PALLD	1	.
chr3	97534854	97543946	9093	28542.5	1351.98	352	ARL6	MINA	CRYBG3	1	.
chr7	95695416	95713278	17863	28686.4	1536.13	353	PEG10	SLC25A13	DYNC1I1	1	.
chr11	16100135	16141600	41466	29921.1	2782.3	354	INSC	C11orf58	SOX6	1	.
chr9	104199583	104246608	47026	32113.4	5097.51	355	ZNF189	RNF20	TMEM246	1	.
chr1	154301335	154307599	6265	28738	1767.07	356	HAX1	SHE	ATP8B2	1	.
chr2	226134928	226203343	68416	32374	5500.57	357	DOCK10	IRS1	.	1	.
chr15	99663124	99698256	35133	34148.3	7282.86	358	IGF1R	LRRC28	SYNM	1	.
chr7	137658396	137682030	23635	29840.3	3065.33	359	LUZP6	TRIM24	CREB3L2	1	.
chr15	57485476	57555397	69922	32925.8	6264.92	360	ZNF280D	POLR2M	TCF12	1	.
chr20	34038351	34051722	13372	30308	3652.96	361	UQCC1	ERGIC3	CEP250	1	.
chr19	13733146	13745090	11945	29696.4	3152.02	362	CACNA1A	CCDC130	.	1	.
chr1	225595861	225630109	34249	31710.2	5222.82	363	DNAH14	ENAH	LBR	1	.
chr2	129026422	129064114	37693	42629.7	16233.9	364	UGGT1	CCDC74B	HS6ST1	1	.
chr8	80976867	81027744	50878	33767.1	7433.13	365	MRPS28	ZBTB10	TPD52	1	.
chr14	87771256	87815346	44091	28755.5	2424.95	366	SEL1L	SPATA7	.	1	.
chr4	152526280	152550024	23745	28459.6	2139.33	367	RPS3A	FBXW7	.	1	.
chr17	61509162	61525770	16609	35717.2	9466.56	368	TANC2	ACE	CYB561	1	.
chr13	27527660	27546872	19213	31669.1	5442.76	369	WASF3	USP12	.	1	.
chr14	78120156	78134941	14786	30004.7	3810.09	370	SPTLC2	ALKBH1	.	1	.
chr15	99788240	99808941	20702	27921.5	1794.78	371	SYNM	MEF2A	TTC23	1	.
chr2	210315871	210350016	34146	28579.4	2485.76	372	PIKFYVE	UNC80	MAP2	1	.
chr1	31948463	31957448	8986	27767.2	1673.91	373	SERINC2	PEF1	.	1	.
chr2	166317918	166337001	19084	27863.1	1793.8	374	COBLL1	GALNT3	CSRNP3	1	.
chr9	37393336	37403780	10445	29664.1	3667.93	375	ZCCHC7	GRHPR	.	1	.
chr2	96416848	96424008	7161	29101.8	3174.74	376	FAHD2A	LINC00342	.	1	.
chr2	235584115	235602262	18148	28323.8	2487.95	377	ARL4C	SH3BP4	.	1	.
chr18	5147903	5199227	51325	30625	4814.19	378	MYL12B	LINC00526	.	1	.
chr5	133257298	133263954	6657	28057	2255.72	379	FSTL4	C5orf15	.	1	.
chr4	8037156	8053035	15880	32807.6	7008.99	380	AFAP1	ACOX3	ABLIM2	1	.
chr14	106327284	106342209	14926	31073.8	5280.47	381	ELK2AP	.	.	1	.
chr3	18567679	18601447	33769	27656	1863.99	382	SATB1	KCNH8	.	1	.
chr11	61594024	61603256	9233	29595.9	3883.9	383	FADS1	FADS3	FADS2	1	.
chr12	3790220	3833381	43162	32823.9	7281.26	384	TSPAN9	PARP11	.	1	.
chr17	48535394	48549655	14262	34256.3	8722.03	385	LRRC59	RSAD1	ACSF2	1	.
chr15	39841506	39851207	9702	26509	982.711	386	RASGRP1	THBS1	.	1	.
chr9	123616924	123641272	24349	31978.7	6486.31	387	PSMD5-AS1	C5	PHF19	1	.
chr14	35700542	35720265	19724	28562.8	3106.37	388	PPP2R3C	PSMA6	KIAA0391	1	.
chr22	35847103	35903035	55933	41216.3	15828.8	389	MCM5	RASD2	.	1	.
chr6	33987018	33997171	10154	30673.2	5304.94	390	LEMD2	HMGA1	GRM4	1	.
chr12	53979477	53998029	18553	27813.2	2458.14	391	NPFF	ATP5G2	ATF7	1	.
chr1	59883726	59925555	41830	28058.9	2735.62	392	JUN	HOOK1	FGGY	1	.
chr5	145665349	145691546	26198	29482.1	4188.9	393	LARS	POU4F3	RBM27	1	.
chr10	84131340	84181809	50470	28424.1	3139.17	394	TSPAN14	GHITM	NRG3	1	.
chr11	79369915	79405086	35172	28013.7	2739.82	395	TENM4	PRCP	.	1	.
chr5	43007381	43020936	13556	28672.9	3486.35	396	FBXO4	ZNF131	LOC648987	1	.
chr14	100902721	100963888	61168	38584.1	13413.9	397	WARS	BEGAIN	WDR25	1	.
chr2	25595687	25626109	30423	33211.7	8086.17	398	DNMT3A	ASXL2	DTNB	1	.
chr1	183822994	183863113	40120	28243.8	3137.31	399	ARPC5	COLGALT2	RGL1	1	.
chr13	25685535	25742727	57193	32096.2	7086.09	400	PABPC3	MTMR6	AMER2	1	.
chr22	40393481	40419803	26323	33168.4	8165.08	401	RPS19BP1	TNRC6B	.	1	.
chr4	183707722	183720283	12562	26233.6	1252.33	402	AGA	DCTD	TENM3	1	.
chr8	137359162	137380194	21033	25982.9	1070.53	403	KHDRBS3	COL22A1	.	1	.
chr12	109079747	109090639	10893	27123.3	2273.16	404	ISCU	SSH1	CORO1C	1	.
chr4	125510389	125519306	8918	25545.4	722.277	405	NUDT6	ANKRD50	.	1	.
chr1	156457112	156475169	18058	30648.1	5825.19	406	CCT3	IQGAP3	MEF2D	1	.
chr6	296520	312534	16015	29417.7	4653.67	407	.	EXOC2	DUSP22	1	.
chr17	60766567	60791934	25368	38382.8	13670.3	408	TLK2	TANC2	MRC2	1	.
chr1	242811366	242855016	43651	29642.7	4945.55	409	PLD5	CEP170	.	1	.
chr11	63684763	63698092	13330	29674.4	5006.37	410	RCOR2	NAA40	.	1	.
chr17	55631890	55648092	16203	30373.9	5719.31	411	AKAP1	MRPS23	MSI2	1	.
chr7	18533479	18540367	6889	24901.5	273.454	412	SNX13	TWIST1	HDAC9	1	.
chr9	92276616	92302048	25433	32959.9	8336.61	413	GADD45G	SYK	.	1	.
chr4	123324806	123343067	18262	26379.8	1809.67	414	KIAA1109	NUDT6	ADAD1	1	.
chr9	9133714	9153140	19427	25821	1280.17	415	TMEM261	MPDZ	PTPRD	1	.
chr16	55944955	55951601	6647	25380.4	842.048	416	IRX5	GNAO1	.	1	.
chr10	77872599	77900706	28108	27010.8	2599.9	417	ZNF503	KCNMA1	.	1	.
chr3	74480047	74517246	37200	26630.8	2246.82	418	PDZRN3	FAM86DP	CNTN3	1	.
chr22	28415640	28432586	16947	29023.4	4651.68	419	TTC28-AS1	CHEK2	TTC28	1	.
chr17	17683769	17695816	12048	29851.3	5483.79	420	PEMT	SREBF1	RAI1	1	.
chr1	60146257	60165315	19059	26124.7	1800.98	421	JUN	HOOK1	FGGY	1	.
chr7	129995720	130010033	14314	28794.9	4504.3	422	TMEM209	CEP41	.	1	.
chr16	56736712	56760588	23877	30009.7	5756.5	423	MT1X	NUP93	.	1	.
chr9	121209224	121233592	24369	25189.2	1057.57	424	ASTN2	BRINP1	.	1	.
chr11	19885305	19903902	18598	26338.9	2276.27	425	E2F8	HTATIP2	NAV2	1	.
chr13	36058486	36090595	32110	25639	1576.55	426	MAB21L1	CCNA1	NBEA	1	.
chr1	231814587	231832969	18383	28045.4	4038.53	427	TSNAX	SIPA1L2	DISC1	1	.
chr1	72244637	72270337	25701	25635.8	1637.09	428	ZRANB2	FPGT	NEGR1	1	.
chr11	24952502	24976165	23664	25397.5	1405.58	429	SVIP	CCDC34	.	1	.
chr11	46004398	46025431	21034	26653	2709.05	430	PEX16	DGKZ	PHF21A	1	.
chr16	59721856	59737180	15325	25027.2	1147.77	431	GOT2	TK2	.	1	.
chr2	8817344	8825996	8653	25845.3	2029.76	432	RNF144A	KIDINS220	ID2	1	.
chr6	84760525	84785389	24865	27216.1	3406.37	433	CYB5R4	SNX14	MRAP2	1	.
chr14	77383731	77390953	7223	27285.4	3559	434	ANGEL1	IRF2BPL	.	1	.
chr4	110083582	110112777	29196	25875.5	2169.19	435	OSTC	SEC24B	COL25A1	1	.
chr5	173287972	173318767	30796	28235.9	4557.66	436	BOD1	SFXN1	CPEB4	1	.
chr7	18581633	18621269	39637	26877.2	3202.59	437	SNX13	TWIST1	HDAC9	1	.
chr18	22611121	22643219	32099	27013.7	3402.39	438	IMPACT	SS18	ZNF521	1	.
chr2	219748567	219774644	26078	31443.6	7903.94	439	TTLL4	CDK5R2	WNT10A	1	.
chr4	169921068	169952491	31424	28444.1	4923.98	440	PALLD	SH3RF1	CBR4	1	.
chr3	130535445	130566678	31234	26910.4	3473.11	441	PIK3R4	ATP2C1	.	1	.
chr12	52467822	52486250	18429	30279	6864.43	442	NR4A1	KRT18	.	1	.
chr6	66395877	66413380	17504	25034.5	1657.53	443	LOC441155	LMBRD1	EYS	1	.
chr3	179645818	179698067	52250	26406.6	3119.27	444	USP13	TTC14	PEX5L	1	.
chr11	15213366	15229769	16404	25244.2	1966.72	445	CALCB	SOX6	INSC	1	.
chr22	17737598	17754410	16813	29434.4	6168.32	446	CECR5	CECR2	.	1	.
chr1	75032598	75040410	7813	24725.8	1485.84	447	FPGT	TYW3	.	1	.
chr20	42367743	42377253	9511	25831.1	2591.47	448	MYBL2	TOX2	.	1	.
chr6	128128748	128141794	13047	23957.7	720.139	449	SOGA3	PTPRK	.	1	.
chr5	2242230	2257506	15277	26094.5	2897.86	450	NDUFS6	IRX2	.	1	.
chr11	20768478	20794777	26300	25412.7	2266.97	451	PRMT3	ANO5	NELL1	1	.
chr13	65319097	65328136	9040	23659.6	538.724	452	TDRD3	PCDH9	.	1	.
chr1	75095259	75119198	23940	24106.6	1094.01	453	FPGT	TYW3	.	1	.
chr2	58269501	58282835	13335	24633.2	1626.75	454	PNPT1	FANCL	VRK2	1	.
chr5	43195707	43216896	21190	27276.6	4271.7	455	ZNF131	HMGCS1	NIM1K	1	.
chr2	70343308	70370696	27389	30047.4	7057.89	456	PCBP1	C2orf42	.	1	.
chr8	134511200	134539162	27963	28566	5578.42	457	NDRG1	ZFAT	ST3GAL1	1	.
chr3	178520041	178547627	27587	24772.2	1817.92	458	TBL1XR1	PIK3CA	KCNMB2	1	.
chr10	4603099	4613220	10122	23684.2	737.821	459	KLF6	NET1	.	1	.
chr15	63339911	63356059	16149	25339.4	2420.59	460	VPS13C	LACTB	TPM1	1	.
chr11	32007773	32030749	22977	25928.4	3035.13	461	PAX6	RCN1	.	1	.
chr17	13356875	13365292	8418	23565.9	703.661	462	ELAC2	CDRT15P1	.	1	.
chr12	122234452	122238432	3981	25146.4	2378.85	463	TMEM120B	SETD1B	LINC01089	1	.
chr5	94105741	94117676	11936	23455.9	712.519	464	FAM172A	TTC37	.	1	.
chr2	54773813	54788081	14269	25021.8	2281.45	465	ACYP2	EML6	SPTBN1	1	.
chr11	122927913	122935146	7234	24339.8	1632.49	466	UBASH3B	ZNF202	HSPA8	1	.
chr14	63739859	63753132	13274	24213.9	1611.34	467	KCNH5	PPP2R5E	.	1	.
chr2	200167707	200214376	46670	25322.6	2781.47	468	MARS2	C2orf69	SATB2	1	.
chr14	77495237	77511824	16588	26703.4	4183.24	469	.	.	.	0	.
chr1	59694837	59710312	15476	23774.2	1285.97	470	.	.	.	0	.
chr7	92840228	92858665	18438	23230.6	763.292	471	.	.	.	0	.
chr11	12806358	12828390	22033	25953.7	3500.88	472	.	.	.	0	.
chr1	163828872	163861378	32507	23859.4	1456.27	473	.	.	.	0	.
chr6	77160919	77171012	10094	24210.1	1821.79	474	.	.	.	0	.
chr3	36845147	36861092	15946	24201.3	1816.14	475	.	.	.	0	.
chr9	23814068	23832305	18238	25119.6	2762.91	476	.	.	.	0	.
chr13	59965632	59991926	26295	25392.1	3036.96	477	.	.	.	0	.
chr20	54088184	54105487	17304	23374.6	1057.21	478	.	.	.	0	.
chr5	97697030	97715526	18497	23312.4	995.085	479	.	.	.	0	.
chr1	205267852	205286214	18363	27546.7	5290.09	480	.	.	.	0	.
chr1	113413604	113432987	19384	28345.7	6097.89	481	.	.	.	0	.
chr4	41754009	41774166	20158	24164.2	1959.26	482	.	.	.	0	.
chr11	109642574	109656868	14295	24095.4	1899.67	483	.	.	.	0	.
chr10	98869030	98924301	55272	29382.1	7301.3	484	.	.	.	0	.
chr12	43326555	43381764	55210	25793.6	3732.13	485	.	.	.	0	.
chr2	96777298	96784348	7051	25587.3	3551.09	486	.	.	.	0	.
chr11	66490788	66499951	9164	23998.8	1973.71	487	.	.	.	0	.
chr10	76398081	76406643	8563	23252.7	1259.47	488	.	.	.	0	.
chr10	97884045	97911685	27641	23977.7	1990.08	489	.	.	.	0	.
chr20	18631040	18661851	30812	26556	4593.92	490	.	.	.	0	.
chr16	7884458	7900791	16334	23111.2	1158.01	491	.	.	.	0	.
chr15	82404355	82439430	35076	27095.4	5149.01	492	.	.	.	0	.
chr12	17300970	17323322	22353	25032	3133.75	493	.	.	.	0	.
chr5	64322121	64334147	12027	23733.3	1858.02	494	.	.	.	0	.
chrX	33718737	33748366	29630	23412.8	1558.49	495	.	.	.	0	.
chr2	51227945	51256255	28311	23503	1738.23	496	.	.	.	0	.
chr1	27729357	27761234	31878	27312.2	5639.04	497	.	.	.	0	.
chr11	8304077	8313289	9213	24608.9	2981	498	.	.	.	0	.
chr13	69836786	69842514	5729	22311.1	715.427	499	.	.	.	0	.
chr6	128417583	128444596	27014	23463.5	1888.21	500	.	.	.	0	.
chr5	73418459	73445257	26799	24434.4	2880.78	501	.	.	.	0	.
chr10	134231570	134246650	15081	25649.6	4134.94	502	.	.	.	0	.
chr13	111929041	111955430	26390	27125.3	5615.58	503	.	.	.	0	.
chr12	58281580	58293171	11592	25825.9	4354.74	504	.	.	.	0	.
chr2	219860466	219863769	3304	23145.8	1694.44	505	.	.	.	0	.
chr22	43411454	43440846	29393	35114.6	13687.9	506	.	.	.	0	.
chr1	59849980	59862231	12252	21967.3	567.221	507	.	.	.	0	.
chr2	174075453	174117645	42193	25188.6	3788.84	508	.	.	.	0	.
chr4	6344099	6357111	13013	25601.1	4238.01	509	.	.	.	0	.
chr9	3526033	3534193	8161	22908.4	1565.09	510	.	.	.	0	.
chr3	106053681	106068407	14727	22199.4	915.957	511	.	.	.	0	.
chr3	68183039	68216420	33382	22669	1412.02	512	.	.	.	0	.
chr1	31435984	31461713	25730	24440	3210.98	513	.	.	.	0	.
chr3	4330835	4337313	6479	21556.8	345.925	514	.	.	.	0	.
chr9	139129637	139140770	11134	25583.6	4376.38	515	.	.	.	0	.
chr18	66873722	66885192	11471	22001.8	799.459	516	.	.	.	0	.
chr6	152778825	152800310	21486	21809.4	678.926	517	.	.	.	0	.
chr4	3654903	3663163	8261	25580.4	4478.57	518	.	.	.	0	.
chr3	42051693	42104502	52810	31600.9	10530.1	519	.	.	.	0	.
chr22	35915664	35922371	6708	23654.2	2583.54	520	.	.	.	0	.
chr8	61652085	61720194	68110	27345.8	6286.46	521	.	.	.	0	.
chr15	91356885	91363443	6559	24222	3178.01	522	.	.	.	0	.
chr15	52017954	52031460	13507	23388.3	2345.99	523	.	.	.	0	.
chr11	28694267	28703641	9375	21545.2	541.817	524	.	.	.	0	.
chr20	10019599	10071342	51744	24360.6	3368.47	525	.	.	.	0	.
chr6	36945829	36968036	22208	26208.7	5220.87	526	.	.	.	0	.
chrX	20064087	20085445	21359	22855.2	1883.78	527	.	.	.	0	.
chr16	83699239	83723294	24056	24107.9	3136.77	528	.	.	.	0	.
chr16	69970660	69978714	8055	25629.4	4661.66	529	.	.	.	0	.
chr1	120369187	120382275	13089	22720.8	1764.26	530	.	.	.	0	.
chr7	23036160	23050164	14005	21566.2	655.387	531	.	.	.	0	.
chr16	67418785	67434494	15710	27856.8	6948.09	532	.	.	.	0	.
chr3	71975532	72005267	29736	24587.9	3702.01	533	.	.	.	0	.
chr15	53803352	53829186	25835	21816.8	948.108	534	.	.	.	0	.
chr12	64177658	64198110	20453	23828.6	2965.54	535	.	.	.	0	.
chr9	119916590	119948082	31493	22904.1	2043.83	536	.	.	.	0	.
chr2	137159289	137164180	4892	21297.4	448.016	537	.	.	.	0	.
chr14	48859462	48868507	9046	21660.1	847.516	538	.	.	.	0	.
chr13	60732686	60754559	21874	24012.2	3221.89	539	.	.	.	0	.
chr4	151234499	151264903	30405	22644.9	1882.01	540	.	.	.	0	.
chr4	37675860	37721069	45210	27111.8	6383.51	541	.	.	.	0	.
chr1	50546830	50585993	39164	23004.3	2298.87	542	.	.	.	0	.
chr21	44597282	44609352	12071	26609.5	5913.09	543	.	.	.	0	.
chr17	39041839	39066785	24947	24015.5	3377.69	544	.	.	.	0	.
chr19	10995701	11010382	14682	27849.9	7225.99	545	.	.	.	0	.
chr13	78865934	78884834	18901	21572.5	952.56	546	.	.	.	0	.
chr18	53070196	53093319	23124	21971.5	1366.57	547	.	.	.	0	.
chr5	50944138	50961383	17246	21813.2	1212.32	548	.	.	.	0	.
chr10	78785146	78805602	20457	22886.2	2295.16	549	.	.	.	0	.
chr17	64334174	64365259	31086	26698.9	6129.96	550	.	.	.	0	.
chr19	34158426	34181506	23081	29332.4	8832.72	551	.	.	.	0	.
chr5	123459134	123473162	14029	21656.4	1193.78	552	.	.	.	0	.
chr6	81231465	81238386	6922	20947.1	520.459	553	.	.	.	0	.
chr21	40988063	41016830	28768	24043.5	3656.29	554	.	.	.	0	.
chr8	115549906	115568693	18788	21296.9	920.563	555	.	.	.	0	.
chr8	137484302	137500324	16023	21483.9	1150.38	556	.	.	.	0	.
chr4	183621065	183673799	52735	25122.5	4819.89	557	.	.	.	0	.
chr21	41144910	41181092	36183	24064.6	3762.93	558	.	.	.	0	.
chr10	83966697	83982730	16034	21150.7	881.815	559	.	.	.	0	.
chr15	82334999	82341775	6777	22930.7	2664.32	560	.	.	.	0	.
chr21	47810440	47816232	5793	23381.1	3116.68	561	.	.	.	0	.
chr1	156083837	156100206	16370	25982.5	5745.52	562	.	.	.	0	.
chr19	13991366	14000179	8814	25110	4884.16	563	.	.	.	0	.
chr10	61018624	61063134	44511	23434.5	3209.17	564	.	.	.	0	.
chr2	86110539	86121112	10574	23517.5	3372.79	565	.	.	.	0	.
chr7	44796767	44809954	13188	26352.9	6215.03	566	.	.	.	0	.
chr17	67310862	67329101	18240	23765.4	3629.56	567	.	.	.	0	.
chr18	24878136	24883578	5443	20507.1	371.689	568	.	.	.	0	.
chr20	7382582	7399877	17296	21617	1518.5	569	.	.	.	0	.
chr17	61915163	61922019	6857	25170.4	5072.07	570	.	.	.	0	.
chr17	48980209	49008943	28735	32851.6	12792.4	571	.	.	.	0	.
chr13	95014596	95052479	37884	22710.9	2655.6	572	.	.	.	0	.
chr18	21635840	21658069	22230	23338.2	3283.22	573	.	.	.	0	.
chr6	110674251	110690229	15979	22137.5	2181	574	.	.	.	0	.
chr7	104944505	104951146	6642	20563.2	623.59	575	.	.	.	0	.
chr16	53980164	54006955	26792	22118.6	2186.15	576	.	.	.	0	.
chr8	126396592	126400723	4132	21755.1	1823.42	577	.	.	.	0	.
chr4	174666989	174685016	18028	20713	885.126	578	.	.	.	0	.
chr1	110070372	110079661	9290	24121.7	4306.38	579	.	.	.	0	.
chr10	21430937	21459521	28585	22984.4	3189.97	580	.	.	.	0	.
chr7	69398727	69435681	36955	22131.8	2361.36	581	.	.	.	0	.
chr9	16250323	16283170	32848	23777.9	4036.9	582	.	.	.	0	.
chr11	133581844	133604394	22551	23711.3	3989.09	583	.	.	.	0	.
chr5	24595418	24622406	26989	21431.2	1711.04	584	.	.	.	0	.
chr2	74598424	74603100	4677	21007.9	1328.45	585	.	.	.	0	.
chr9	28517825	28544707	26883	21301.3	1634.43	586	.	.	.	0	.
chr10	24723776	24755084	31309	23672	4054.39	587	.	.	.	0	.
chr7	1446086	1463594	17509	27405.3	7808.57	588	.	.	.	0	.
chr3	160585372	160605133	19762	21792.4	2250.78	589	.	.	.	0	.
chr19	13187449	13202938	15490	25391.1	5851.74	590	.	.	.	0	.
chr12	113242442	113251585	9144	20199.6	667.439	591	.	.	.	0	.
chr1	111069779	111085042	15264	22607.6	3102.97	592	.	.	.	0	.
chr12	104656638	104686060	29423	25806	6305.13	593	.	.	.	0	.
chr1	16159544	16163085	3542	21473.3	1973.05	594	.	.	.	0	.
chr21	42032356	42057745	25390	22751.1	3272.64	595	.	.	.	0	.
chr1	27624485	27635299	10815	23239.3	3770.84	596	.	.	.	0	.
chr12	106205840	106225286	19447	21237	1796.81	597	.	.	.	0	.
chr7	74020522	74042610	22089	28526.7	9140.01	598	.	.	.	0	.
chr13	43690483	43709796	19314	22563.4	3190.51	599	.	.	.	0	.
chrX	129974941	129990463	15523	20028	665.894	600	.	.	.	0	.
chr22	39833450	39850374	16925	25802.3	6454.81	601	.	.	.	0	.
chr7	144778128	144803877	25750	21850.6	2507.95	602	.	.	.	0	.
chr2	141531665	141544270	12606	19956.2	630.25	603	.	.	.	0	.
chr12	16680697	16699507	18811	21118	1818.93	604	.	.	.	0	.
chr10	43890747	43916381	25635	27118.2	7941.41	605	.	.	.	0	.
chr12	119264699	119290221	25523	22461.9	3287.23	606	.	.	.	0	.
chr8	137523863	137532454	8592	20231.8	1107.38	607	.	.	.	0	.
chr3	5526083	5546841	20759	20351.1	1235.1	608	.	.	.	0	.
chr12	94176731	94217671	40941	23016.5	3905.68	609	.	.	.	0	.
chr11	78644108	78671345	27238	22217.2	3143.15	610	.	.	.	0	.
chr14	99733141	99740875	7735	21497.4	2434.66	611	.	.	.	0	.
chr1	40305672	40318943	13272	20631.1	1623.04	612	.	.	.	0	.
chr9	19725950	19756224	30275	21146.4	2140.37	613	.	.	.	0	.
chr3	10504447	10512326	7880	21664.9	2666.25	614	.	.	.	0	.
chr19	1852213	1881975	29763	29949.5	10958.4	615	.	.	.	0	.
chr9	35756408	35777788	21381	23678.3	4720.7	616	.	.	.	0	.
chr12	43605139	43617459	12321	19749	805.728	617	.	.	.	0	.
chr16	53119280	53134737	15458	23544.1	4617.01	618	.	.	.	0	.
chr14	80072047	80092205	20159	21063.1	2136.75	619	.	.	.	0	.
chr2	96754173	96759006	4834	22164.6	3241.98	620	.	.	.	0	.
chr8	24798149	24835680	37532	22556.1	3648.01	621	.	.	.	0	.
chr2	191323250	191354729	31480	21808.7	2902.36	622	.	.	.	0	.
chr1	177943845	177953741	9897	19939.5	1052.93	623	.	.	.	0	.
chr1	18861485	18877431	15947	23529.9	4657.83	624	.	.	.	0	.
chr12	49203795	49218983	15189	23974.3	5118.36	625	.	.	.	0	.
chr3	56336744	56357457	20714	20971.9	2121.01	626	.	.	.	0	.
chr9	31377510	31395536	18027	20118.8	1279.85	627	.	.	.	0	.
chr9	121098920	121115908	16989	20920.7	2164.27	628	.	.	.	0	.
chr14	22927654	22958023	30370	21218.8	2462.93	629	.	.	.	0	.
chr15	37369294	37395173	25880	21901.4	3149.47	630	.	.	.	0	.
chr20	35446858	35464755	17898	23922.9	5197.29	631	.	.	.	0	.
chr15	39719861	39753759	33899	21362.5	2667.77	632	.	.	.	0	.
chr17	2337694	2367744	30051	24208.3	5520.19	633	.	.	.	0	.
chr3	53703220	53715941	12722	20571.1	1890.34	634	.	.	.	0	.
chr4	146735147	146746517	11371	19875.9	1210.9	635	.	.	.	0	.
chr9	73032784	73036898	4115	21029.9	2379.13	636	.	.	.	0	.
chr1	220543990	220566205	22216	20755.5	2121.53	637	.	.	.	0	.
chr1	116234079	116249551	15473	20299.3	1670.98	638	.	.	.	0	.
chr1	53827408	53856600	29193	27825.8	9213	639	.	.	.	0	.
chr1	216873324	216897793	24470	20818.2	2234.02	640	.	.	.	0	.
chr12	104227495	104256454	28960	23283	4705.84	641	.	.	.	0	.
chr3	85637429	85653973	16545	19480.6	911.574	642	.	.	.	0	.
chr2	166411772	166434827	23056	19610.6	1062.84	643	.	.	.	0	.
chr6	20857108	20910036	52929	23987	5441	644	.	.	.	0	.
chrX	109264931	109295531	30601	19850.2	1321.92	645	.	.	.	0	.
chr20	24681964	24704160	22197	21665.5	3138.51	646	.	.	.	0	.
chr20	37379739	37394844	15106	21115.3	2598.06	647	.	.	.	0	.
chr3	59579229	59597393	18165	19606.2	1095.29	648	.	.	.	0	.
chr12	27023388	27038374	14987	22535.9	4049.22	649	.	.	.	0	.
chr8	110594178	110617806	23629	20530.4	2046.18	650	.	.	.	0	.
chr12	19117834	19126760	8927	19127.5	644.457	651	.	.	.	0	.
chrX	39955655	39969855	14201	20818.6	2343	652	.	.	.	0	.
chr7	73153354	73160837	7484	22515.6	4044.56	653	.	.	.	0	.
chr19	482874	489863	6990	22333.3	3865.62	654	.	.	.	0	.
chr4	182179751	182187846	8096	18832.2	375.608	655	.	.	.	0	.
chr7	150666897	150676146	9250	22846	4391.43	656	.	.	.	0	.
chr2	175701301	175724810	23510	20680.9	2238.06	657	.	.	.	0	.
chr8	81109054	81143103	34050	26534.4	8096.85	658	.	.	.	0	.
chr13	79351480	79361927	10448	18883	480.562	659	.	.	.	0	.
chr18	24943196	24964859	21664	19492.4	1096.15	660	.	.	.	0	.
chr1	10716627	10753975	37349	41131.4	22767.3	661	.	.	.	0	.
chr16	56290786	56316562	25777	23234.5	4889.71	662	.	.	.	0	.
chr20	49725673	49731088	5416	19149.1	859.361	663	.	.	.	0	.
chr9	120219493	120234138	14646	19931.8	1687.1	664	.	.	.	0	.
chr12	12101358	12107091	5734	20703.6	2465.76	665	.	.	.	0	.
chr11	33916256	33937704	21449	21512.3	3275.11	666	.	.	.	0	.
chr5	81144045	81151685	7641	19160.4	937.428	667	.	.	.	0	.
chr6	119060090	119070858	10769	20071.6	1855.33	668	.	.	.	0	.
chr20	17399417	17425457	26041	21759	3564.88	669	.	.	.	0	.
chr17	3782875	3796801	13927	23665.8	5492.41	670	.	.	.	0	.
chr1	85151959	85182161	30203	20187	2023.53	671	.	.	.	0	.
chr11	62303391	62323093	19703	25555.5	7398.1	672	.	.	.	0	.
chr10	116720803	116736860	16058	18757.8	600.532	673	.	.	.	0	.
chr1	52409321	52440383	31063	22482.7	4336.26	674	.	.	.	0	.
chr5	51672336	51691204	18869	19315.2	1171.7	675	.	.	.	0	.
chr11	113008235	113043850	35616	20681.6	2539.35	676	.	.	.	0	.
chr3	13009499	13013688	4190	19325.5	1219.84	677	.	.	.	0	.
chr14	59573240	59623329	50090	23617	5514.8	678	.	.	.	0	.
chr15	88207415	88233323	25909	19923.3	1831.7	679	.	.	.	0	.
chr7	1326961	1339313	12353	24122.2	6059.89	680	.	.	.	0	.
chr6	123029220	123057644	28425	20030.4	1969.78	681	.	.	.	0	.
chr2	71114238	71118350	4113	19659.1	1610.26	682	.	.	.	0	.
chr14	98677762	98695148	17387	20091.3	2056.76	683	.	.	.	0	.
chr9	100731634	100749163	17530	21087.4	3064.07	684	.	.	.	0	.
chr19	6221022	6240914	19893	25511.5	7491.33	685	.	.	.	0	.
chr2	3149153	3157982	8830	21771.4	3798.24	686	.	.	.	0	.
chr3	135914922	135929034	14113	22407	4441.05	687	.	.	.	0	.
chr8	145739332	145754813	15482	25622.6	7658.45	688	.	.	.	0	.
chr8	126590052	126603640	13589	19039.5	1101.99	689	.	.	.	0	.
chr11	793870	807010	13141	24130.3	6219.16	690	.	.	.	0	.
chrX	44082246	44103312	21067	18609.7	703.604	691	.	.	.	0	.
chr11	112870468	112888019	17552	19634.3	1728.77	692	.	.	.	0	.
chr1	168655203	168665562	10360	18555	650.545	693	.	.	.	0	.
chr10	18578954	18583919	4966	18449.9	550.619	694	.	.	.	0	.
chr6	133743934	133781615	37682	20875.3	2976.8	695	.	.	.	0	.
chr11	47482967	47495088	12122	20786.3	2902.98	696	.	.	.	0	.
chr15	78963617	78977784	14168	21750.6	3874.67	697	.	.	.	0	.
chr6	23177667	23184938	7272	18306.9	440.623	698	.	.	.	0	.
chr6	21495130	21504044	8915	19441.4	1595.61	699	.	.	.	0	.
chr1	185441482	185469277	27796	19709.4	1898.4	700	.	.	.	0	.
chr10	13861835	13869301	7467	20249.3	2443.62	701	.	.	.	0	.
chr13	26067534	26085186	17653	19408.4	1613.39	702	.	.	.	0	.
chr22	26434481	26463011	28531	20941	3146.86	703	.	.	.	0	.
chr6	110939730	110953429	13700	19119.7	1361.68	704	.	.	.	0	.
chr11	57198197	57203244	5048	18637.1	913.507	705	.	.	.	0	.
chr2	147952317	147962018	9702	18098.2	397.741	706	.	.	.	0	.
chr3	140775153	140790152	15000	20631.1	2942.8	707	.	.	.	0	.
chr7	140322518	140340967	18450	23140.6	5495.96	708	.	.	.	0	.
chr6	72104819	72132073	27255	19742.8	2147.62	709	.	.	.	0	.
chr11	133792646	133827247	34602	28345.1	10750.5	710	.	.	.	0	.
chr2	2848299	2853419	5121	20401.2	2817.02	711	.	.	.	0	.
chr4	68612654	68646477	33824	20513.6	3003.48	712	.	.	.	0	.
chr10	73015612	73040976	25365	27246	9757.53	713	.	.	.	0	.
chr4	178721331	178733485	12155	18660	1217.83	714	.	.	.	0	.
chr12	51618105	51623263	5159	18712.7	1270.93	715	.	.	.	0	.
chr1	62641147	62650807	9661	19126.8	1685.67	716	.	.	.	0	.
chr8	78518418	78525674	7257	17682.1	241.625	717	.	.	.	0	.
chr3	149188565	149199888	11324	18875.4	1460.67	718	.	.	.	0	.
chr18	11224274	11231539	7266	18299.8	905.946	719	.	.	.	0	.
chr20	3140617	3147077	6461	20594.5	3211.91	720	.	.	.	0	.
chr7	2651604	2655324	3721	19447	2084.32	721	.	.	.	0	.
chr14	104744936	104751495	6560	21960.8	4620.82	722	.	.	.	0	.
chr2	199982180	199991208	9029	17726.5	426.122	723	.	.	.	0	.
chr1	214169829	214204040	34212	19527.6	2254.5	724	.	.	.	0	.
chr12	13988107	14015114	27008	20225.5	2970.77	725	.	.	.	0	.
chr6	82767196	82786742	19547	19596.8	2357.25	726	.	.	.	0	.
chr1	206863582	206881616	18035	21085.4	3888.13	727	.	.	.	0	.
chr2	177893727	177897971	4245	17613	426.522	728	.	.	.	0	.
chr18	11041065	11049333	8269	18418.6	1232.76	729	.	.	.	0	.
chr9	37978518	37995032	16515	21562.3	4389.42	730	.	.	.	0	.
chr14	78768975	78796078	27104	18934.2	1761.69	731	.	.	.	0	.
chr4	132450030	132458040	8011	17958.4	800.199	732	.	.	.	0	.
chr5	111076698	111094245	17548	18334.9	1200.21	733	.	.	.	0	.
chr1	3735453	3742468	7016	18464.9	1339.16	734	.	.	.	0	.
chr4	141263888	141281710	17823	19137.3	2012.1	735	.	.	.	0	.
chr12	6711330	6723746	12417	21829.8	4747.88	736	.	.	.	0	.
chr2	149635693	149680908	45216	21938.3	4865.13	737	.	.	.	0	.
chr3	40913038	40920754	7717	17898.8	834.1	738	.	.	.	0	.
chr2	44840001	44847777	7777	17541.9	477.446	739	.	.	.	0	.
chr16	2085424	2104955	19532	26515.3	9451.05	740	.	.	.	0	.
chr4	115594398	115614383	19986	18398.2	1338.99	741	.	.	.	0	.
chr15	64566626	64582810	16185	20696.1	3647.87	742	.	.	.	0	.
chr5	115851737	115873277	21541	18401.6	1361.33	743	.	.	.	0	.
chr8	114175961	114215073	39113	19063.2	2049.47	744	.	.	.	0	.
chr12	77259847	77286369	26523	20806.5	3808.56	745	.	.	.	0	.
chr11	12742909	12791531	48623	22599.5	5606.12	746	.	.	.	0	.
chr4	183936420	183943378	6959	17819.4	893.407	747	.	.	.	0	.
chr1	151280744	151286803	6060	17652.9	733.139	748	.	.	.	0	.
chr7	28104736	28118139	13404	18305.8	1400.61	749	.	.	.	0	.
chr9	120682125	120726748	44624	20223.1	3337.8	750	.	.	.	0	.
chrX	49740796	49764167	23372	17724.6	848.367	751	.	.	.	0	.
chr11	7165535	7190188	24654	19175.1	2307.52	752	.	.	.	0	.
chr4	183545430	183566053	20624	18956.7	2105.61	753	.	.	.	0	.
chr18	2068143	2095326	27184	18935.7	2098.53	754	.	.	.	0	.
chr18	31378788	31394452	15665	17620.4	800.43	755	.	.	.	0	.
chr17	60853830	60858220	4391	19118.5	2310.9	756	.	.	.	0	.
chr1	61800357	61837755	37399	20093.9	3294.76	757	.	.	.	0	.
chr15	47575090	47598065	22976	18462.7	1670.28	758	.	.	.	0	.
chr2	191368186	191379943	11758	18305.6	1516.65	759	.	.	.	0	.
chr18	6403234	6415555	12322	19016.2	2252.28	760	.	.	.	0	.
chr12	14525927	14558116	32190	21454	4712.47	761	.	.	.	0	.
chr17	71150447	71158024	7578	20178.3	3449.81	762	.	.	.	0	.
chr13	97863495	97880510	17016	18536.1	1824.01	763	.	.	.	0	.
chrX	71137249	71156630	19382	18348	1651.26	764	.	.	.	0	.
chr16	81597526	81635212	37687	27133.9	10442.8	765	.	.	.	0	.
chr1	159836105	159861326	25222	21422.7	4741.55	766	.	.	.	0	.
chr15	46633822	46647954	14133	18429.5	1789.11	767	.	.	.	0	.
chr7	83056856	83099415	42560	20317.7	3685.61	768	.	.	.	0	.
chr3	76359213	76364399	5187	16848.8	222.998	769	.	.	.	0	.
chr16	77464363	77492141	27779	19558.5	2966.69	770	.	.	.	0	.
chr9	28593360	28634023	40664	19306.8	2720.35	771	.	.	.	0	.
chr3	25144242	25148162	3921	17281.3	742.84	772	.	.	.	0	.
chr14	63506684	63514719	8036	17625.6	1140.97	773	.	.	.	0	.
chr13	34184300	34198852	14553	18777.9	2305.04	774	.	.	.	0	.
chr5	111001743	111022449	20707	18144.7	1683.4	775	.	.	.	0	.
chr10	91015572	91021913	6342	17574.7	1119.19	776	.	.	.	0	.
chr11	8850861	8862450	11590	18521.5	2086.02	777	.	.	.	0	.
chr9	110110663	110126862	16200	20033.3	3620.48	778	.	.	.	0	.
chr2	48421170	48432695	11526	18195.7	1796.75	779	.	.	.	0	.
chr6	36315363	36326759	11397	18557.2	2169.8	780	.	.	.	0	.
chr5	149612556	149618380	5825	17757.4	1379.12	781	.	.	.	0	.
chr17	77783077	77787923	4847	19625.8	3259.42	782	.	.	.	0	.
chr7	862914	870936	8023	19568.9	3235.27	783	.	.	.	0	.
chr8	77589612	77602011	12400	17797.5	1469.28	784	.	.	.	0	.
chr17	56590375	56597361	6987	20234.3	3910.06	785	.	.	.	0	.
chr11	110156084	110168367	12284	18619.8	2320.26	786	.	.	.	0	.
chr13	94402978	94432465	29488	18116.8	1828.19	787	.	.	.	0	.
chr3	73372533	73377539	5007	16721.5	449.539	788	.	.	.	0	.
chr21	37655932	37672435	16504	20282.2	4011.88	789	.	.	.	0	.
chr16	78512164	78535569	23406	18185.7	1933.25	790	.	.	.	0	.
chr3	11985339	11998400	13062	18278.9	2027.07	791	.	.	.	0	.
chr9	75694424	75730230	35807	18501	2323.81	792	.	.	.	0	.
chr9	103460513	103476928	16416	18230.5	2063.37	793	.	.	.	0	.
chr14	100796296	100800530	4235	18828.6	2662.76	794	.	.	.	0	.
chr3	98104737	98114709	9973	17236.6	1090.94	795	.	.	.	0	.
chr17	55371159	55374050	2892	17000.2	856.314	796	.	.	.	0	.
chr7	55560821	55607725	46905	25262.5	9141.59	797	.	.	.	0	.
chr9	91620880	91626454	5575	17194.7	1078.01	798	.	.	.	0	.
chr6	110990600	111010078	19479	19133.2	3019.09	799	.	.	.	0	.
chr4	60563829	60574988	11160	16707.3	601.47	800	.	.	.	0	.
chr11	133550956	133569283	18328	17573.8	1484.49	801	.	.	.	0	.
chr6	34561270	34574920	13651	17429.7	1352.71	802	.	.	.	0	.
chr1	90567645	90589310	21666	17702.5	1629.21	803	.	.	.	0	.
chr13	113298166	113325644	27479	23183.2	7160.77	804	.	.	.	0	.
chr17	64377852	64420325	42474	25832.1	9815.51	805	.	.	.	0	.
chr1	195714001	195733568	19568	17537.9	1526.23	806	.	.	.	0	.
chr1	243873079	243896340	23262	17494.6	1491.03	807	.	.	.	0	.
chr11	61202839	61214252	11414	18936.4	2934.28	808	.	.	.	0	.
chr12	11781812	11784970	3159	16639.2	654.338	809	.	.	.	0	.
chr7	81791065	81802594	11530	16574.1	593.744	810	.	.	.	0	.
chr3	132759807	132797345	37539	18543.8	2586.37	811	.	.	.	0	.
chr5	14731277	14768411	37135	20720.8	4764.29	812	.	.	.	0	.
chr5	179400137	179410978	10842	18117.5	2176.87	813	.	.	.	0	.
chr8	95904303	95910183	5881	17320.1	1384.74	814	.	.	.	0	.
chr5	113388921	113392887	3967	16698	770.197	815	.	.	.	0	.
chr14	48758334	48786069	27736	17101.4	1184.28	816	.	.	.	0	.
chr13	50696870	50701003	4134	17218.5	1304.37	817	.	.	.	0	.
chr2	210366137	210391029	24893	17939.7	2041.14	818	.	.	.	0	.
chr12	54651021	54656352	5332	16900.9	1012.36	819	.	.	.	0	.
chr17	79223822	79227218	3397	19254	3365.78	820	.	.	.	0	.
chr5	14548874	14562483	13610	18349	2497.25	821	.	.	.	0	.
chr2	106392954	106439487	46534	23243.2	7394.09	822	.	.	.	0	.
chr7	96175177	96189330	14154	16571.7	735.956	823	.	.	.	0	.
chr4	152588381	152614569	26189	19991.9	4161.27	824	.	.	.	0	.
chr1	65633344	65644871	11528	18000.6	2192.44	825	.	.	.	0	.
chr1	114888959	114897399	8441	18264.2	2469.54	826	.	.	.	0	.
chr1	48161791	48176216	14426	20264.2	4470.31	827	.	.	.	0	.
chr6	131769760	131782216	12457	16986.2	1200.76	828	.	.	.	0	.
chr5	98108898	98127765	18868	17493.5	1713.12	829	.	.	.	0	.
chr12	31254917	31272425	17509	22928.5	7150.27	830	.	.	.	0	.
chr6	88121988	88140652	18665	18837.6	3090.76	831	.	.	.	0	.
chr16	2823580	2828375	4796	17899.3	2165.9	832	.	.	.	0	.
chr14	32670155	32694763	24609	19317.3	3585.39	833	.	.	.	0	.
chr8	137270885	137285086	14202	16822.5	1097.74	834	.	.	.	0	.
chr1	245024141	245028866	4726	16741.1	1033.36	835	.	.	.	0	.
chr17	7783036	7793096	10061	18438	2736.32	836	.	.	.	0	.
chr7	126165274	126176137	10864	17300.4	1610.98	837	.	.	.	0	.
chr1	33616608	33626976	10369	19451.4	3766.69	838	.	.	.	0	.
chr8	114238638	114249272	10635	16025.4	349.859	839	.	.	.	0	.
chr5	136614152	136645550	31399	18468.3	2794.42	840	.	.	.	0	.
chr7	25990271	26002888	12618	17395.1	1726.01	841	.	.	.	0	.
chr5	80709005	80723499	14495	17374	1710.29	842	.	.	.	0	.
chr11	122529914	122539607	9694	17896.2	2248.78	843	.	.	.	0	.
chr8	31664576	31698474	33899	17050.7	1413.55	844	.	.	.	0	.
chr1	8734814	8780041	45228	19049.6	3419.16	845	.	.	.	0	.
chr9	103424393	103442982	18590	18250.7	2621.05	846	.	.	.	0	.
chr12	55444762	55465872	21111	17878.1	2277.77	847	.	.	.	0	.
chr14	23355559	23359339	3781	16927.6	1336.23	848	.	.	.	0	.
chr1	60432837	60445930	13094	17526.3	1936.45	849	.	.	.	0	.
chr9	123046121	123050025	3905	16118.1	543.437	850	.	.	.	0	.
chr2	137074726	137091436	16711	17976.6	2421.28	851	.	.	.	0	.
chr2	25532612	25538792	6181	18684.6	3167.87	852	.	.	.	0	.
chr12	27314888	27318806	3919	16499.9	1000.27	853	.	.	.	0	.
chr12	33004969	33012126	7158	17060.1	1577.4	854	.	.	.	0	.
chr9	122993614	122999777	6164	16113.2	634.173	855	.	.	.	0	.
chr6	10383603	10408348	24746	18353.4	2882.79	856	.	.	.	0	.
chr8	61820817	61842600	21784	19500.1	4042.92	857	.	.	.	0	.
chr7	104264622	104275438	10817	15867.1	415.334	858	.	.	.	0	.
chr12	43487737	43506388	18652	16202.1	757.231	859	.	.	.	0	.
chr1	203655050	203671896	16847	18112.8	2675.14	860	.	.	.	0	.
chr1	66891504	66912231	20728	17485.3	2056.12	861	.	.	.	0	.
chr7	45471915	45477517	5603	15946.7	544.514	862	.	.	.	0	.
chr2	74801783	74806266	4484	15925.4	532.58	863	.	.	.	0	.
chr18	49147396	49152371	4976	15980.2	607.447	864	.	.	.	0	.
chr17	25290246	25326046	35801	23867.9	8498.92	865	.	.	.	0	.
chr6	114635536	114665400	29865	18088.6	2798.26	866	.	.	.	0	.
chr17	25803221	25843374	40154	22762.7	7472.47	867	.	.	.	0	.
chr16	6237090	6258715	21626	15993.9	715.788	868	.	.	.	0	.
chr11	78050533	78066618	16086	16656	1396.18	869	.	.	.	0	.
chr2	18722891	18742345	19455	16711	1451.27	870	.	.	.	0	.
chr11	101802313	101817149	14837	16246.9	989.561	871	.	.	.	0	.
chr11	8548950	8555951	7002	16112.1	854.822	872	.	.	.	0	.
chr7	100140934	100146619	5686	15680.4	425.238	873	.	.	.	0	.
chr2	105117290	105122779	5490	15746.3	494.01	874	.	.	.	0	.
chr19	31000690	31005723	5034	15970.7	774.075	875	.	.	.	0	.
chr15	38892000	38928505	36506	18993.6	3800.17	876	.	.	.	0	.
chr6	98961643	99007548	45906	18541	3364.84	877	.	.	.	0	.
chr11	20860393	20868123	7731	15740.6	575.112	878	.	.	.	0	.
chr11	117471183	117491419	20237	19635	4472.16	879	.	.	.	0	.
chr2	212525637	212530514	4878	15532.8	375.529	880	.	.	.	0	.
chr7	75261033	75279650	18618	21579	6458.24	881	.	.	.	0	.
chr2	202677560	202688563	11004	16223.9	1105.8	882	.	.	.	0	.
chr6	99271421	99277722	6302	16538.2	1421.51	883	.	.	.	0	.
chr1	74994224	75016828	22605	16808.3	1695.3	884	.	.	.	0	.
chr16	30538127	30547610	9484	18822.8	3722.08	885	.	.	.	0	.
chr6	128550610	128561598	10989	15900.7	824.1	886	.	.	.	0	.
chr2	62426701	62452557	25857	18787	3712.92	887	.	.	.	0	.
chr14	32390884	32415675	24792	17388.4	2315.48	888	.	.	.	0	.
chr1	65530171	65541738	11568	16420.5	1361.44	889	.	.	.	0	.
chr1	203397978	203417850	19873	18942	3882.99	890	.	.	.	0	.
chr10	76343355	76353414	10060	15556.2	525.08	891	.	.	.	0	.
chr22	23502302	23512610	10309	19762.5	4741.68	892	.	.	.	0	.
chr3	64749399	64754498	5100	15238.4	221.806	893	.	.	.	0	.
chr15	95150070	95172850	22781	16223.9	1223.29	894	.	.	.	0	.
chr2	165745225	165768219	22995	16827	1844.12	895	.	.	.	0	.
chr3	77303934	77337862	33929	17330.4	2347.82	896	.	.	.	0	.
chr22	19382449	19410178	27730	20489	5520.84	897	.	.	.	0	.
chr15	49565074	49585440	20367	16445.5	1523.38	898	.	.	.	0	.
chr6	25356543	25371581	15039	16728.3	1828.62	899	.	.	.	0	.
chr10	118720888	118739515	18628	15894.4	1009.58	900	.	.	.	0	.
chr20	3776449	3793226	16778	21328.6	6445.72	901	.	.	.	0	.
chr7	66500214	66515366	15153	18220.3	3363.74	902	.	.	.	0	.
chr12	27898987	27906564	7578	16639.8	1793.48	903	.	.	.	0	.
chr12	57022537	57040637	18101	19893.7	5053.52	904	.	.	.	0	.
chr18	43027222	43045516	18295	16623.8	1812.94	905	.	.	.	0	.
chr2	105351018	105367400	16383	17204.4	2398.32	906	.	.	.	0	.
chr16	56075601	56091577	15977	16706.1	1902.74	907	.	.	.	0	.
chr3	139915684	139926803	11120	15901.3	1128.58	908	.	.	.	0	.
chr17	43018671	43025651	6981	19480.5	4724.06	909	.	.	.	0	.
chr3	130757047	130772024	14978	16479.2	1734.34	910	.	.	.	0	.
chr13	113644083	113656996	12914	21164.4	6420.34	911	.	.	.	0	.
chr12	15188415	15205891	17477	16263.2	1523.91	912	.	.	.	0	.
chr8	73776755	73801272	24518	16298.9	1566.64	913	.	.	.	0	.
chr6	20560441	20584744	24304	16535.8	1815.43	914	.	.	.	0	.
chr2	235957777	235965381	7605	16925.7	2205.92	915	.	.	.	0	.
chr8	121582080	121588925	6846	15775	1078.77	916	.	.	.	0	.
chr4	26855166	26859134	3969	15416.5	723.763	917	.	.	.	0	.
chr2	174435543	174459657	24115	16450.6	1794.08	918	.	.	.	0	.
chr16	85608808	85648862	40055	29287.5	14635.7	919	.	.	.	0	.
chr11	109470012	109476200	6189	15205.8	575.484	920	.	.	.	0	.
chr1	180658916	180664098	5183	15158.9	533.228	921	.	.	.	0	.
chr3	78762802	78787331	24530	16363.3	1741.56	922	.	.	.	0	.
chr18	1892700	1914659	21960	15485.5	869.576	923	.	.	.	0	.
chr1	95968783	95980240	11458	15322.6	741.268	924	.	.	.	0	.
chr10	65412932	65431514	18583	17855.4	3276.01	925	.	.	.	0	.
chr20	17342120	17375949	33830	17723	3152.86	926	.	.	.	0	.
chr6	51010536	51029175	18640	15584.1	1027.01	927	.	.	.	0	.
chr9	116226008	116232586	6579	16256.2	1702.39	928	.	.	.	0	.
chr3	50406080	50420154	14075	20196.2	5654.93	929	.	.	.	0	.
chr9	79478534	79503850	25317	17632.6	3098.68	930	.	.	.	0	.
chr9	130422041	130425566	3526	15397.9	874.553	931	.	.	.	0	.
chr17	55783885	55787383	3499	15982.7	1471.26	932	.	.	.	0	.
chr6	101989456	102006424	16969	15395.1	889.123	933	.	.	.	0	.
chr15	31926060	31938353	12294	16291.9	1792.32	934	.	.	.	0	.
chr19	30554980	30562969	7990	17552.6	3060.59	935	.	.	.	0	.
chr7	105778648	105793710	15063	16309.1	1842.08	936	.	.	.	0	.
chr3	119990714	120004800	14087	16866.6	2405.89	937	.	.	.	0	.
chr19	46384252	46390579	6328	18006	3555.77	938	.	.	.	0	.
chr5	50975397	50985058	9662	14963	513.965	939	.	.	.	0	.
chr12	44538015	44553508	15494	15350.5	924.932	940	.	.	.	0	.
chr22	28742287	28756480	14194	16065.1	1647.81	941	.	.	.	0	.
chr6	88956066	88980738	24673	16749.8	2338.91	942	.	.	.	0	.
chr7	135642609	135662789	20181	15522.5	1113.94	943	.	.	.	0	.
chr11	35806973	35821045	14073	15422.9	1021.63	944	.	.	.	0	.
chr1	23917840	23938509	20670	19288.3	4904.75	945	.	.	.	0	.
chr6	7043053	7053889	10837	16546.6	2163.95	946	.	.	.	0	.
chr1	230950241	230975042	24802	18707.4	4345.14	947	.	.	.	0	.
chr12	26766796	26783037	16242	16387.2	2028.5	948	.	.	.	0	.
chr12	29394506	29408709	14204	16028.1	1670.27	949	.	.	.	0	.
chr11	62359326	62369903	10578	17971.4	3619.45	950	.	.	.	0	.
chr2	57966722	57988740	22019	15474.3	1136.13	951	.	.	.	0	.
chr12	121960464	121976726	16263	19779.5	5442.89	952	.	.	.	0	.
chr5	175956018	175965706	9689	19465.1	5136.58	953	.	.	.	0	.
chr2	25170350	25192146	21797	16615.1	2310.38	954	.	.	.	0	.
chr6	152991730	153007903	16174	15453.3	1149.9	955	.	.	.	0	.
chr12	7036299	7047825	11527	19396	5096.8	956	.	.	.	0	.
chr2	145976214	146010382	34169	15833.5	1547.81	957	.	.	.	0	.
chr12	47643469	47667437	23969	17813	3528.09	958	.	.	.	0	.
chr4	42704637	42719601	14965	15930.7	1655.02	959	.	.	.	0	.
chr6	110137193	110155878	18686	16416.6	2169.33	960	.	.	.	0	.
chr13	74708680	74720657	11978	15842	1602.52	961	.	.	.	0	.
chr20	21244955	21248757	3803	15814.4	1597.22	962	.	.	.	0	.
chr16	85587129	85595762	8634	17291	3074.21	963	.	.	.	0	.
chr22	36405121	36432918	27798	18587.9	4380.81	964	.	.	.	0	.
chr8	65890421	65905525	15105	15484.6	1306.5	965	.	.	.	0	.
chr12	45141409	45147441	6033	14470.8	296.774	966	.	.	.	0	.
chr11	125942456	125954570	12115	17268.5	3104.82	967	.	.	.	0	.
chr18	60980181	60990341	10161	15665.7	1505.71	968	.	.	.	0	.
chr12	58258027	58268397	10371	16543.3	2385.1	969	.	.	.	0	.
chr5	126736956	126756349	19394	16261	2106.08	970	.	.	.	0	.
chr1	204999196	205003718	4523	16124.5	1972.95	971	.	.	.	0	.
chr16	85672787	85708504	35718	27795	13651	972	.	.	.	0	.
chrX	40004631	40031044	26414	18541.9	4405.69	973	.	.	.	0	.
chr3	117117243	117143298	26056	15690.3	1555.48	974	.	.	.	0	.
chr17	45144196	45151784	7589	16077.5	1948.6	975	.	.	.	0	.
chr17	21193676	21203969	10294	23629.6	9515.88	976	.	.	.	0	.
chr9	101876767	101899958	23192	15964.7	1876.15	977	.	.	.	0	.
chr14	79991182	80021032	29851	16593.6	2513.37	978	.	.	.	0	.
chr21	38629718	38640991	11274	16649.1	2573.63	979	.	.	.	0	.
chr8	81077338	81086171	8834	15957.7	1883.2	980	.	.	.	0	.
chr7	23510960	23515025	4066	15303.9	1247.95	981	.	.	.	0	.
chr1	48988993	48998810	9818	15043.6	988.572	982	.	.	.	0	.
chr16	9412884	9435574	22691	15978.3	1935.46	983	.	.	.	0	.
chr12	49583156	49629001	45846	24206.2	10163.8	984	.	.	.	0	.
chr3	178275707	178287819	12113	14693.1	655.259	985	.	.	.	0	.
chr18	37935759	37949350	13592	14867.2	834.487	986	.	.	.	0	.
chr12	5790812	5796258	5447	15750.4	1718.76	987	.	.	.	0	.
chr18	5504305	5544546	40242	17939.4	3915.45	988	.	.	.	0	.
chr17	78932051	78935945	3895	17936.5	3915.81	989	.	.	.	0	.
chr3	135994563	135998121	3559	14966	955.323	990	.	.	.	0	.
chr3	130466684	130499567	32884	18421.1	4435.92	991	.	.	.	0	.
chr5	126306477	126314701	8225	15069.7	1125.04	992	.	.	.	0	.
chr19	57368839	57385759	16921	16673	2729.2	993	.	.	.	0	.
chr7	22862603	22889831	27229	17815.3	3899.05	994	.	.	.	0	.
chr3	126030085	126033583	3499	15225.4	1333.09	995	.	.	.	0	.
chr15	68058070	68084995	26926	16211.5	2323.63	996	.	.	.	0	.
chr9	86118116	86142959	24844	17216.2	3331.45	997	.	.	.	0	.
chr3	127604262	127607722	3461	14981.5	1114.81	998	.	.	.	0	.
chr19	44057004	44086344	29341	22885.2	9022.05	999	.	.	.	0	.
chr8	139854464	139863413	8950	15871.9	2029.63	1000	.	.	.	0	.
chr9	135420726	135436685	15960	18539.6	4703.12	1001	.	.	.	0	.
chr4	42787839	42800075	12237	15369.6	1534.39	1002	.	.	.	0	.
chr12	108924859	108929873	5015	14497	666.361	1003	.	.	.	0	.
chr6	112165745	112195717	29973	16913.2	3084.12	1004	.	.	.	0	.
chr12	26380023	26388047	8025	14671.9	853.754	1005	.	.	.	0	.
chr22	39923465	39935007	11543	19137.8	5322.02	1006	.	.	.	0	.
chr2	27108459	27125922	17464	16675.4	2869.17	1007	.	.	.	0	.
chr13	88308377	88331450	23074	16587.2	2784.91	1008	.	.	.	0	.
chr4	146445928	146468081	22154	15622.3	1829.84	1009	.	.	.	0	.
chr6	42747246	42752817	5572	14955.9	1178.27	1010	.	.	.	0	.
chr12	65073313	65092427	19115	17724.4	3948.95	1011	.	.	.	0	.
chr17	43047324	43057622	10299	19840.1	6069.64	1012	.	.	.	0	.
chr4	183093337	183114338	21002	15265.6	1499.47	1013	.	.	.	0	.
chr7	5516913	5526597	9685	18372.5	4609.58	1014	.	.	.	0	.
chr11	66041595	66049811	8217	17123.8	3368.56	1015	.	.	.	0	.
chr20	32226404	32243546	17143	19432.2	5680.86	1016	.	.	.	0	.
chr13	60250265	60269656	19392	14646	895.864	1017	.	.	.	0	.
chr22	19835539	19844052	8514	18001.6	4253.95	1018	.	.	.	0	.
chr9	2231177	2243513	12337	15959.1	2211.84	1019	.	.	.	0	.
chr3	25377016	25392166	15151	14380.4	640.845	1020	.	.	.	0	.
chr2	228347465	228381009	33545	17473.1	3746.86	1021	.	.	.	0	.
chr15	45458650	45490806	32157	21325.9	7649.91	1022	.	.	.	0	.
chr6	34770915	34787753	16839	16497.9	2842.25	1023	.	.	.	0	.
chr22	19273571	19280825	7255	15239.9	1614.74	1024	.	.	.	0	.
chr13	97925251	97954510	29260	16815.1	3203.86	1025	.	.	.	0	.
chr2	166474537	166507621	33085	16379.9	2769.13	1026	.	.	.	0	.
chr10	77800574	77812004	11431	14621.3	1025.27	1027	.	.	.	0	.
chr10	121088054	121105112	17059	16530.9	2942.51	1028	.	.	.	0	.
chr13	111358734	111368451	9718	16809.4	3225.07	1029	.	.	.	0	.
chr1	48029096	48034311	5216	15188.2	1605.7	1030	.	.	.	0	.
chr10	24156899	24169913	13015	14433.8	852.417	1031	.	.	.	0	.
chr17	39675414	39705636	30223	23216.5	9643.84	1032	.	.	.	0	.
chr7	13762127	13767484	5358	13777.7	222.315	1033	.	.	.	0	.
chr9	20116945	20143315	26371	15189.1	1642.85	1034	.	.	.	0	.
chr2	227655771	227666832	11062	17246.3	3702.12	1035	.	.	.	0	.
chr1	156819374	156830448	11075	18184.6	4643.33	1036	.	.	.	0	.
chr21	39216915	39242980	26066	15579.1	2043.5	1037	.	.	.	0	.
chr6	140426945	140432696	5752	13861.6	332.408	1038	.	.	.	0	.
chr14	65009963	65021469	11507	15995.6	2480.69	1039	.	.	.	0	.
chr6	128154640	128159317	4678	14033.8	520.55	1040	.	.	.	0	.
chr10	103043052	103047893	4842	14357.9	847.659	1041	.	.	.	0	.
chr18	72925781	72935739	9959	14577.5	1075.46	1042	.	.	.	0	.
chr3	156803239	156825961	22723	15966.7	2472.15	1043	.	.	.	0	.
chr17	38504340	38508622	4283	16329	2836.4	1044	.	.	.	0	.
chr22	49764818	49767732	2915	15383	1897.01	1045	.	.	.	0	.
chr5	150849860	150879504	29645	16885.2	3400.17	1046	.	.	.	0	.
chr6	111194894	111200921	6028	15083.2	1653.81	1047	.	.	.	0	.
chr1	202930107	202936853	6747	14835.1	1416.66	1048	.	.	.	0	.
chr1	116207188	116220686	13499	15420.1	2012.55	1049	.	.	.	0	.
chr18	13163696	13166835	3140	14320.1	916.588	1050	.	.	.	0	.
chr1	110771612	110802267	30656	20968	7565.65	1051	.	.	.	0	.
chr6	64080528	64092625	12098	14764.4	1364.54	1052	.	.	.	0	.
chr2	55324050	55348418	24369	17739.9	4347.25	1053	.	.	.	0	.
chr14	32719701	32729520	9820	14562.6	1174.35	1054	.	.	.	0	.
chr16	80624085	80629612	5528	14361.4	984.911	1055	.	.	.	0	.
chr9	121712324	121722410	10087	13948.9	579.945	1056	.	.	.	0	.
chr8	92653748	92686703	32956	15554.8	2188.21	1057	.	.	.	0	.
chr19	20418612	20445904	27293	17147.6	3790.86	1058	.	.	.	0	.
chr14	75439434	75455825	16392	18816.9	5461.48	1059	.	.	.	0	.
chr2	197905920	197925106	19187	15859.1	2509.53	1060	.	.	.	0	.
chr3	149137115	149155423	18309	15298.2	1958.96	1061	.	.	.	0	.
chr1	203598808	203620325	21518	17900	4563.76	1062	.	.	.	0	.
chr3	50164225	50190065	25841	23418.8	10090.5	1063	.	.	.	0	.
chr2	122319187	122329345	10159	14390.8	1075.73	1064	.	.	.	0	.
chr5	176820040	176831930	11891	18645.9	5338.61	1065	.	.	.	0	.
chr17	17718391	17743984	25594	23069.5	9768.85	1066	.	.	.	0	.
chr8	60011053	60032275	21223	14825.7	1536.47	1067	.	.	.	0	.
chr2	145255866	145274430	18565	14450.2	1165.82	1068	.	.	.	0	.
chr12	104295699	104310882	15184	14768.5	1497.04	1069	.	.	.	0	.
chr3	79135768	79155106	19339	13973.6	717.44	1070	.	.	.	0	.
chr11	22577676	22583179	5504	13656.2	418.228	1071	.	.	.	0	.
chr11	64833100	64835755	2656	14722.2	1485.74	1072	.	.	.	0	.
chr7	1393277	1408527	15251	19297.3	6063.4	1073	.	.	.	0	.
chr4	141206507	141219903	13397	15507.2	2284.02	1074	.	.	.	0	.
chr5	71392293	71420678	28386	16838	3641.8	1075	.	.	.	0	.
chr5	149025132	149036994	11863	15051.7	1856.4	1076	.	.	.	0	.
chr1	203474237	203492148	17912	18810.1	5615.1	1077	.	.	.	0	.
chr13	74861439	74865147	3709	13604.7	417.521	1078	.	.	.	0	.
chr4	26143278	26156730	13453	14669.4	1483.76	1079	.	.	.	0	.
chr5	110713851	110725657	11807	14143.6	972.814	1080	.	.	.	0	.
chr15	68115961	68133154	17194	18314	5200.88	1081	.	.	.	0	.
chr1	64971573	64995840	24268	14535.9	1434.18	1082	.	.	.	0	.
chr11	94406118	94410319	4202	13516.7	423.881	1083	.	.	.	0	.
chr9	123308664	123322740	14077	15458.3	2368.99	1084	.	.	.	0	.
chr17	6339664	6355679	16016	16886.2	3800.36	1085	.	.	.	0	.
chr16	69122687	69136190	13504	17314.9	4231.84	1086	.	.	.	0	.
chr5	105412447	105431630	19184	14373.8	1291.02	1087	.	.	.	0	.
chr2	169097343	169104982	7640	14783.8	1701.97	1088	.	.	.	0	.
chr4	94755866	94764011	8146	14379.2	1299.94	1089	.	.	.	0	.
chr2	42354515	42370403	15889	16185.1	3107.69	1090	.	.	.	0	.
chr6	102425938	102430383	4446	13238.1	164.465	1091	.	.	.	0	.
chr2	175861447	175871771	10325	14896.5	1833.54	1092	.	.	.	0	.
chr1	206729798	206733870	4073	14305.3	1260.28	1093	.	.	.	0	.
chr5	106715711	106774701	58991	17231	4188.29	1094	.	.	.	0	.
chr9	95507615	95528392	20778	19532.5	6490.73	1095	.	.	.	0	.
chr2	7292419	7311413	18995	14414.5	1386.56	1096	.	.	.	0	.
chr10	133048183	133070895	22713	16307.2	3290.97	1097	.	.	.	0	.
chr11	8728004	8731643	3640	15121.1	2107.71	1098	.	.	.	0	.
chr11	62414280	62421193	6914	16545.6	3533.93	1099	.	.	.	0	.
chr2	25558031	25565880	7850	15862	2865.67	1100	.	.	.	0	.
chr1	49381513	49389633	8121	13612.4	622.804	1101	.	.	.	0	.
chr7	75814384	75824640	10257	17544.9	4560.84	1102	.	.	.	0	.
chr6	110864728	110890877	26150	17355.1	4372.11	1103	.	.	.	0	.
chr13	67792255	67806040	13786	14143.4	1195.16	1104	.	.	.	0	.
chr6	6330685	6342752	12068	14280.1	1335.82	1105	.	.	.	0	.
chr21	24891259	24922427	31169	15263	2322.02	1106	.	.	.	0	.
chr10	18629598	18667643	38046	18147.5	5212.16	1107	.	.	.	0	.
chr11	33879655	33892763	13109	15122.7	2190.35	1108	.	.	.	0	.
chr3	79526329	79551858	25530	15253.6	2323.14	1109	.	.	.	0	.
chr2	135139961	135170387	30427	15210	2284.99	1110	.	.	.	0	.
chr15	27626200	27629703	3504	13249	327.531	1111	.	.	.	0	.
chr4	182582873	182594504	11632	13632.7	711.817	1112	.	.	.	0	.
chr6	136933878	136941029	7152	13850.1	948.223	1113	.	.	.	0	.
chr6	134668219	134704180	35962	16621.2	3729.16	1114	.	.	.	0	.
chr20	58549976	58564289	14314	15805.8	2919.85	1115	.	.	.	0	.
chr11	122614857	122626471	11615	14668.5	1785.07	1116	.	.	.	0	.
chr1	72744264	72750815	6552	14385.3	1508.04	1117	.	.	.	0	.
chr2	53771291	53774815	3525	13082.5	205.802	1118	.	.	.	0	.
chr15	88249732	88270794	21063	14756	1887.16	1119	.	.	.	0	.
chr1	14055534	14088869	33336	15980.8	3113.49	1120	.	.	.	0	.
chr9	13149117	13181163	32047	15237.9	2374.61	1121	.	.	.	0	.
chr2	175618592	175650828	32237	17658.9	4796.72	1122	.	.	.	0	.
chr12	99163027	99193975	30949	16018.7	3156.7	1123	.	.	.	0	.
chr1	61901635	61919617	17983	13966.6	1109.49	1124	.	.	.	0	.
chr3	74617878	74643231	25354	14638.8	1797.53	1125	.	.	.	0	.
chr4	111541240	111552293	11054	15542.7	2705.77	1126	.	.	.	0	.
chr1	154971749	154989798	18050	18671.7	5838.85	1127	.	.	.	0	.
chr7	80780463	80794142	13680	14245.3	1415.78	1128	.	.	.	0	.
chr2	227834144	227852850	18707	14572	1767.72	1129	.	.	.	0	.
chr15	74459424	74485739	26316	21052	8255.02	1130	.	.	.	0	.
chr11	61457636	61466893	9258	17452.2	4662.75	1131	.	.	.	0	.
chr7	150837444	150841954	4511	15163.1	2374.97	1132	.	.	.	0	.
chr18	58583204	58592530	9327	13409.9	623.909	1133	.	.	.	0	.
chr15	88683304	88694583	11280	14378.5	1599.36	1134	.	.	.	0	.
chr13	76266068	76269084	3017	13018.9	241.28	1135	.	.	.	0	.
chr18	31858930	31864637	5708	13134.7	376.662	1136	.	.	.	0	.
chr7	96216634	96229437	12804	13818.3	1094.66	1137	.	.	.	0	.
chr5	80563221	80567688	4468	13497	786.639	1138	.	.	.	0	.
chr10	105257360	105269816	12457	14703.1	1997.94	1139	.	.	.	0	.
chr6	37459897	37484925	25029	18725.9	6021.74	1140	.	.	.	0	.
chr3	73723426	73737617	14192	13681.5	977.76	1141	.	.	.	0	.
chr3	115751565	115771902	20338	13672.6	972.109	1142	.	.	.	0	.
chr6	41863169	41879832	16664	15868.2	3175.97	1143	.	.	.	0	.
chr19	59025798	59050452	24655	20216.3	7524.4	1144	.	.	.	0	.
chr4	22218687	22249516	30830	15118.5	2435.49	1145	.	.	.	0	.
chr13	76881342	76888930	7589	13119.7	441.622	1146	.	.	.	0	.
chr12	78600884	78606366	5483	13017	339.884	1147	.	.	.	0	.
chr9	13265691	13282644	16954	14437.2	1764.81	1148	.	.	.	0	.
chr9	120747561	120765940	18380	14508.4	1845.25	1149	.	.	.	0	.
chr20	57451729	57475672	23944	15965.2	3316.11	1150	.	.	.	0	.
chr3	14325702	14331561	5860	13918.6	1277.85	1151	.	.	.	0	.
chr12	113273356	113291216	17861	15048.8	2409.31	1152	.	.	.	0	.
chr2	216744067	216749732	5666	13141.7	509.284	1153	.	.	.	0	.
chr1	34125210	34128817	3608	12966.8	339.779	1154	.	.	.	0	.
chr15	53072986	53098489	25504	19892.3	7283.66	1155	.	.	.	0	.
chr5	131421575	131435539	13965	14149.7	1551.4	1156	.	.	.	0	.
chr2	67475719	67508859	33141	14545.1	1955.26	1157	.	.	.	0	.
chr8	137064902	137072789	7888	14688.7	2105.04	1158	.	.	.	0	.
chr12	65173273	65177371	4099	13333.3	753.212	1159	.	.	.	0	.
chr9	37024822	37037461	12640	17814.7	5236.34	1160	.	.	.	0	.
chr1	40349303	40368031	18729	16774.7	4221.29	1161	.	.	.	0	.
chr3	167803353	167817282	13930	14732.7	2182.67	1162	.	.	.	0	.
chr1	190161618	190184071	22454	13889.4	1344.93	1163	.	.	.	0	.
chr3	111726829	111736301	9473	13419	876.16	1164	.	.	.	0	.
chr17	79876135	79895651	19517	23950	11418.8	1165	.	.	.	0	.
chr6	128830790	128853540	22751	15620.1	3089.45	1166	.	.	.	0	.
chrX	137831030	137853870	22841	12966.3	452.232	1167	.	.	.	0	.
chr2	6427547	6432551	5005	13801	1298.04	1168	.	.	.	0	.
chr9	76924836	76960500	35665	15082.3	2582.07	1169	.	.	.	0	.
chr1	169057819	169079894	22076	15229.5	2757.17	1170	.	.	.	0	.
chr5	107054563	107081250	26688	15024.8	2553.95	1171	.	.	.	0	.
chr13	67879458	67904007	24550	13880	1411.57	1172	.	.	.	0	.
chr18	43980115	43994264	14150	15595	3126.93	1173	.	.	.	0	.
chr7	11932888	11966915	34028	14570.4	2102.87	1174	.	.	.	0	.
chr3	106156520	106178287	21768	14129	1671.71	1175	.	.	.	0	.
chr17	42268430	42295866	27437	21471.4	9020.96	1176	.	.	.	0	.
chr7	111921861	111932770	10910	13862.1	1411.62	1177	.	.	.	0	.
chr12	98842309	98861112	18804	17058.1	4608.62	1178	.	.	.	0	.
chr17	53847388	53873092	25705	15499.5	3069.06	1179	.	.	.	0	.
chr12	16288559	16322988	34430	14522.2	2117.38	1180	.	.	.	0	.
chr22	34091688	34095445	3758	13045.8	659.354	1181	.	.	.	0	.
chr9	122434420	122443024	8605	13189.1	807.916	1182	.	.	.	0	.
chr11	64034137	64039322	5186	15658.2	3277.96	1183	.	.	.	0	.
chr7	125825078	125843100	18023	14098.6	1731.91	1184	.	.	.	0	.
chr17	8060228	8080560	20333	18640.4	6284.62	1185	.	.	.	0	.
chr19	34213444	34227213	13770	18756.1	6401.21	1186	.	.	.	0	.
chr1	103193873	103203625	9753	13046.2	704.094	1187	.	.	.	0	.
chr18	24760435	24766038	5604	13281.4	964.276	1188	.	.	.	0	.
chr17	49121518	49134715	13198	15569.8	3257.02	1189	.	.	.	0	.
chr4	775968	791756	15789	18882.4	6580.44	1190	.	.	.	0	.
chr19	45616554	45648991	32438	25236	12935.9	1191	.	.	.	0	.
chr2	226218545	226245248	26704	14096.5	1805.12	1192	.	.	.	0	.
chr9	37904439	37906853	2415	12911.5	622.088	1193	.	.	.	0	.
chr5	146021237	146028434	7198	12992	707.465	1194	.	.	.	0	.
chr11	7239880	7249424	9545	12831	562.142	1195	.	.	.	0	.
chr9	111032614	111036299	3686	12466.7	200.833	1196	.	.	.	0	.
chr3	61781809	61814623	32815	15783.5	3524.22	1197	.	.	.	0	.
chr6	97138024	97143527	5504	13460.3	1202.41	1198	.	.	.	0	.
chr4	156596812	156618356	21545	14384.9	2128.55	1199	.	.	.	0	.
chr5	34337556	34343811	6256	12349.9	98.829	1200	.	.	.	0	.
chr2	7192453	7198605	6153	13034.2	791.147	1201	.	.	.	0	.
chr4	174148944	174169605	20662	13520.6	1287.18	1202	.	.	.	0	.
chr16	53645211	53665863	20653	15584	3372.47	1203	.	.	.	0	.
chr8	107054173	107068102	13930	12935.9	735.451	1204	.	.	.	0	.
chr2	29929015	29971020	42006	15735.1	3549.42	1205	.	.	.	0	.
chr9	27117515	27127006	9492	13876.8	1694.14	1206	.	.	.	0	.
chr2	139342725	139362142	19418	13457.9	1299	1207	.	.	.	0	.
chr12	80357512	80368590	11079	13155.1	1011.42	1208	.	.	.	0	.
chr16	11775950	11784484	8535	13686.8	1554.04	1209	.	.	.	0	.
chr1	182246814	182273415	26602	15726.5	3599.12	1210	.	.	.	0	.
chr10	79073934	79094084	20151	14316.6	2192.32	1211	.	.	.	0	.
chr2	224815191	224818834	3644	12695.5	574.865	1212	.	.	.	0	.
chr3	68132640	68146980	14341	12934.7	828.852	1213	.	.	.	0	.
chr3	158617702	158643831	26130	13446	1343.03	1214	.	.	.	0	.
chr5	158632900	158639426	6527	13333.9	1237.33	1215	.	.	.	0	.
chr12	122203938	122211155	7218	14979.6	2894.02	1216	.	.	.	0	.
chr7	86308878	86313612	4735	12234.1	149.594	1217	.	.	.	0	.
chr1	85312620	85325782	13163	14105.7	2038.79	1218	.	.	.	0	.
chr1	202070606	202078495	7890	15563.4	3504.29	1219	.	.	.	0	.
chr8	109794777	109800399	5623	12867.1	814.628	1220	.	.	.	0	.
chr16	13873313	13888502	15190	13844.8	1793.82	1221	.	.	.	0	.
chr17	78872741	78878730	5990	15533.7	3483.8	1222	.	.	.	0	.
chr1	155138184	155158004	19821	19195.7	7147.09	1223	.	.	.	0	.
chr2	98239392	98244513	5122	13715.6	1669.45	1224	.	.	.	0	.
chr3	106120497	106124245	3749	12470.7	429.521	1225	.	.	.	0	.
chr1	62814015	62829489	15475	15218.7	3179.91	1226	.	.	.	0	.
chr12	6567228	6580678	13451	16680.7	4664.46	1227	.	.	.	0	.
chr5	2462109	2476980	14872	14511.1	2496.84	1228	.	.	.	0	.
chr3	18229808	18233672	3865	12237.3	224.885	1229	.	.	.	0	.
chr15	67313301	67323548	10248	14883.8	2875.31	1230	.	.	.	0	.
chr14	93350812	93353796	2985	13119.2	1110.94	1231	.	.	.	0	.
chr2	135920059	135955785	35727	17377.1	5369.62	1232	.	.	.	0	.
chr1	109227989	109242314	14326	14302.1	2299.16	1233	.	.	.	0	.
chr6	51395653	51418112	22460	12541.1	552.491	1234	.	.	.	0	.
chrX	63068158	63078579	10422	12495.8	507.503	1235	.	.	.	0	.
chrX	135978714	135993721	15008	14711.4	2723.77	1236	.	.	.	0	.
chr18	49176298	49195247	18950	14446.7	2461.48	1237	.	.	.	0	.
chr6	112240878	112249585	8708	12853.3	895.08	1238	.	.	.	0	.
chr7	9269226	9273368	4143	12028.8	85.3252	1239	.	.	.	0	.
chr7	83117269	83143339	26071	14299.4	2364.55	1240	.	.	.	0	.
chr11	8263426	8285380	21955	19018.8	7088.95	1241	.	.	.	0	.
chr4	157330144	157334218	4075	12301.4	376.438	1242	.	.	.	0	.
chr12	52403397	52426707	23311	20116.5	8200.46	1243	.	.	.	0	.
chr11	46694382	46717838	23457	19353.5	7437.9	1244	.	.	.	0	.
chr20	12375182	12413925	38744	15024.5	3111.06	1245	.	.	.	0	.
chr4	146629387	146655357	25971	14644.5	2732.04	1246	.	.	.	0	.
chr18	77541863	77551916	10054	15003.1	3092.3	1247	.	.	.	0	.
chr19	42536878	42557077	20200	17948.8	6043.54	1248	.	.	.	0	.
chr13	105327002	105339527	12526	12758	852.952	1249	.	.	.	0	.
chr5	148699940	148718743	18804	14367.4	2463.19	1250	.	.	.	0	.
chr22	23862571	23878858	16288	17360.3	5464.29	1251	.	.	.	0	.
chr15	33308221	33325064	16844	14165	2270.44	1252	.	.	.	0	.
chr3	66347847	66354540	6694	12597.6	706.111	1253	.	.	.	0	.
chr9	86785167	86806143	20977	14649.6	2758.34	1254	.	.	.	0	.
chr4	3709555	3733076	23522	19602.4	7719.59	1255	.	.	.	0	.
chr11	133660086	133690508	30423	16768.6	4894.9	1256	.	.	.	0	.
chr4	42656118	42660884	4767	13494.5	1627.11	1257	.	.	.	0	.
chr4	53806190	53824177	17988	13042.4	1181.75	1258	.	.	.	0	.
chr12	113669649	113682776	13128	15719.6	3863.28	1259	.	.	.	0	.
chr1	163005444	163026099	20656	13140.7	1288.87	1260	.	.	.	0	.
chr17	64947904	64950650	2747	13984.8	2134.74	1261	.	.	.	0	.
chr22	47507739	47517997	10259	15422.9	3580.04	1262	.	.	.	0	.
chr4	70639084	70652831	13748	12828.7	993.908	1263	.	.	.	0	.
chr3	2975535	2990215	14681	12642.4	811.804	1264	.	.	.	0	.
chr11	80515717	80535131	19415	12729.8	904.692	1265	.	.	.	0	.
chr11	31828649	31833772	5124	13596.4	1773.07	1266	.	.	.	0	.
chr9	13507940	13530650	22711	13914.4	2091.59	1267	.	.	.	0	.
chr13	23594245	23600407	6163	12479.3	663.647	1268	.	.	.	0	.
chr6	44184050	44205756	21707	19839.3	8046.41	1269	.	.	.	0	.
chr1	31886145	31914675	28531	20321.9	8533.32	1270	.	.	.	0	.
chr2	99484140	99488144	4005	13950.7	2192.19	1271	.	.	.	0	.
chr5	43273667	43314659	40993	16482.9	4726.38	1272	.	.	.	0	.
chr5	71943111	71967417	24307	14483.9	2729.56	1273	.	.	.	0	.
chr11	22771719	22785030	13312	12302	553.738	1274	.	.	.	0	.
chr7	152311621	152322885	11265	14701.8	2957.93	1275	.	.	.	0	.
chr12	82986759	82994361	7603	12084.9	365.656	1276	.	.	.	0	.
chr18	24686855	24691556	4702	11961.7	250.093	1277	.	.	.	0	.
chr1	120402314	120429883	27570	14749.4	3043.62	1278	.	.	.	0	.
chr15	102065553	102069575	4023	13906.5	2203.25	1279	.	.	.	0	.
chr2	217555843	217565790	9948	14288.9	2591.19	1280	.	.	.	0	.
chr4	26236548	26251163	14616	14603.3	2911.31	1281	.	.	.	0	.
chr11	72531151	72544661	13511	16520	4828.47	1282	.	.	.	0	.
chr6	137863533	137874254	10722	12376.3	691.505	1283	.	.	.	0	.
chr2	207993868	208003260	9393	12267.8	583.243	1284	.	.	.	0	.
chr3	139709891	139728928	19038	13592.4	1920.83	1285	.	.	.	0	.
chr10	81002399	81035428	33030	23364.7	11705.5	1286	.	.	.	0	.
chr7	110420470	110436501	16032	12488.1	841.628	1287	.	.	.	0	.
chr5	110644152	110657428	13277	12132.9	489.884	1288	.	.	.	0	.
chr20	12507890	12517181	9292	12220.5	581.617	1289	.	.	.	0	.
chr2	169520356	169556820	36465	14665.8	3037.45	1290	.	.	.	0	.
chr7	101788496	101797751	9256	14866.3	3242.95	1291	.	.	.	0	.
chr1	27998791	28014274	15484	15111.4	3491.42	1292	.	.	.	0	.
chr19	48870635	48876379	5745	14452.5	2857.07	1293	.	.	.	0	.
chr11	41883600	41896992	13393	12272.4	682.992	1294	.	.	.	0	.
chr12	27058255	27061083	2829	11833.8	251.126	1295	.	.	.	0	.
chr14	53574540	53577213	2674	12165.4	593.673	1296	.	.	.	0	.
chr20	40721184	40729117	7934	13588.4	2034.02	1297	.	.	.	0	.
chr3	64840711	64857857	17147	12334.8	792.145	1298	.	.	.	0	.
chr16	89115611	89119282	3672	14095.2	2563.46	1299	.	.	.	0	.
chr5	168844554	168856624	12071	12593.8	1066.99	1300	.	.	.	0	.
chr19	4636043	4649059	13017	17419.3	5907.96	1301	.	.	.	0	.
chr11	2494596	2499047	4452	13210.6	1706.07	1302	.	.	.	0	.
chr5	71883473	71907053	23581	13688.2	2192.94	1303	.	.	.	0	.
chr12	12836870	12860299	23430	15064.8	3575.27	1304	.	.	.	0	.
chr1	237600779	237608856	8078	12046.8	560.544	1305	.	.	.	0	.
chr3	66526098	66551302	25205	14215.1	2737.15	1306	.	.	.	0	.
chr4	7816883	7833918	17036	14186.7	2722.19	1307	.	.	.	0	.
chr12	19337320	19353023	15704	13143.4	1681.79	1308	.	.	.	0	.
chr20	57889234	57897540	8307	14721.6	3291.67	1309	.	.	.	0	.
chr7	69896642	69913416	16775	13404.1	1975.98	1310	.	.	.	0	.
chr5	175589198	175595344	6147	11896.2	468.94	1311	.	.	.	0	.
chr3	127502783	127510542	7760	14026.7	2601.59	1312	.	.	.	0	.
chr18	25359542	25373526	13985	12732.4	1307.5	1313	.	.	.	0	.
chr5	136730887	136750689	19803	13233.7	1811.88	1314	.	.	.	0	.
chr3	195164130	195183289	19160	15191.2	3780.07	1315	.	.	.	0	.
chr4	140964356	140972106	7751	12221	812.2	1316	.	.	.	0	.
chr18	60842626	60847519	4894	12333.3	924.777	1317	.	.	.	0	.
chr1	26946092	26948600	2509	12271.9	870.276	1318	.	.	.	0	.
chr14	98855403	98858989	3587	11608.6	224.842	1319	.	.	.	0	.
chr2	162087114	162095561	8448	12730.5	1348.14	1320	.	.	.	0	.
chr8	130524147	130528741	4595	11825	450.671	1321	.	.	.	0	.
chr17	70768172	70774889	6718	13282.2	1910.99	1322	.	.	.	0	.
chr20	25665764	25673444	7681	12960.8	1599.74	1323	.	.	.	0	.
chr6	161856054	161866442	10389	12777.2	1424.19	1324	.	.	.	0	.
chr7	74063054	74067703	4650	12861	1524.41	1325	.	.	.	0	.
chr12	113696567	113700582	4016	13164	1836.06	1326	.	.	.	0	.
chr3	85013423	85040449	27027	12804.9	1481.02	1327	.	.	.	0	.
chr1	8695502	8706323	10822	11936.6	616.797	1328	.	.	.	0	.
chr16	80375847	80386571	10725	12877.4	1567.85	1329	.	.	.	0	.
chr4	48777032	48783603	6572	12274	967.251	1330	.	.	.	0	.
chr4	140752559	140772626	20068	13860.3	2556.54	1331	.	.	.	0	.
chr5	28189459	28194024	4566	11419.8	125.994	1332	.	.	.	0	.
chr7	157190249	157212834	22586	18546.8	7256.56	1333	.	.	.	0	.
chr16	85382660	85400449	17790	19012.9	7731.1	1334	.	.	.	0	.
chr6	17289380	17313216	23837	15707.9	4431.11	1335	.	.	.	0	.
chr18	53245284	53257543	12260	12420.8	1171.96	1336	.	.	.	0	.
chr12	50202397	50205904	3508	12695.7	1448.39	1337	.	.	.	0	.
chr22	47426087	47440686	14600	16444.3	5197.24	1338	.	.	.	0	.
chr14	23521550	23541799	20250	16164.8	4928.61	1339	.	.	.	0	.
chr2	163314242	163335603	21362	12820.9	1591.39	1340	.	.	.	0	.
chr22	36367556	36384826	17271	12589.8	1366.06	1341	.	.	.	0	.
chr4	181867300	181883166	15867	11566.3	347.465	1342	.	.	.	0	.
chr18	46385403	46393746	8344	14208.1	2990.97	1343	.	.	.	0	.
chr18	616567	622201	5635	11962.7	749.322	1344	.	.	.	0	.
chr1	53776738	53788645	11908	17196.1	5986.84	1345	.	.	.	0	.
chr22	36230779	36246938	16160	12486.1	1283.02	1346	.	.	.	0	.
chr10	128357676	128372088	14413	12134.9	939.662	1347	.	.	.	0	.
chr17	57922092	57925401	3310	11750.9	555.912	1348	.	.	.	0	.
chr3	58655653	58659532	3880	12088.9	901.48	1349	.	.	.	0	.
chr12	131116617	131119538	2922	11714.4	543.014	1350	.	.	.	0	.
chr7	104617448	104625414	7967	12285.2	1120.02	1351	.	.	.	0	.
chr4	42864572	42881300	16729	12087.7	923.386	1352	.	.	.	0	.
chr1	109126464	109164181	37718	14585.2	3420.93	1353	.	.	.	0	.
chr1	150539714	150552829	13116	13890.1	2760.71	1354	.	.	.	0	.
chr3	79188575	79206936	18362	11936.5	826.245	1355	.	.	.	0	.
chr4	105406783	105421940	15158	12431.8	1321.69	1356	.	.	.	0	.
chr12	22599686	22618572	18887	12819.8	1711.07	1357	.	.	.	0	.
chr4	184051892	184080033	28142	14230.9	3123.65	1358	.	.	.	0	.
chr13	93995463	94025400	29938	12489.7	1395.06	1359	.	.	.	0	.
chr7	70021879	70039986	18108	13518.7	2424.53	1360	.	.	.	0	.
chr1	181065173	181083072	17900	14636	3544	1361	.	.	.	0	.
chr7	83359870	83370990	11121	12036.3	948.536	1362	.	.	.	0	.
chr5	179431485	179436698	5214	12404.9	1317.33	1363	.	.	.	0	.
chr4	152441739	152462315	20577	12609	1522.62	1364	.	.	.	0	.
chr9	71105939	71121492	15554	11915.2	833.641	1365	.	.	.	0	.
chr9	132217085	132223705	6621	13985.4	2912.14	1366	.	.	.	0	.
chr6	112031310	112053142	21833	13343.7	2272.71	1367	.	.	.	0	.
chr2	64858884	64881829	22946	14606.8	3535.82	1368	.	.	.	0	.
chr11	46431849	46438437	6589	13116.7	2046.89	1369	.	.	.	0	.
chr6	37633349	37655949	22601	17004.2	5943.8	1370	.	.	.	0	.
chr11	94560170	94565298	5129	11461.1	416.906	1371	.	.	.	0	.
chr3	140803469	140825382	21914	15606.4	4562.29	1372	.	.	.	0	.
chr19	29736322	29751571	15250	15212.4	4182.8	1373	.	.	.	0	.
chr1	33219996	33232907	12912	14859.3	3835.86	1374	.	.	.	0	.
chr13	65662867	65674773	11907	12120.3	1100.11	1375	.	.	.	0	.
chr6	101841629	101851451	9823	13425.7	2409.34	1376	.	.	.	0	.
chr9	124400538	124426320	25783	17846.3	6837.39	1377	.	.	.	0	.
chr18	25439876	25453168	13293	12677.9	1670.8	1378	.	.	.	0	.
chr4	184879696	184883255	3560	11209.8	209.269	1379	.	.	.	0	.
chr16	87839113	87845998	6886	14599	3604.99	1380	.	.	.	0	.
chr8	51257388	51298842	41455	13634.2	2640.62	1381	.	.	.	0	.
chr17	17594237	17606271	12035	15541.9	4548.85	1382	.	.	.	0	.
chr11	118491659	118505507	13849	14925.4	3932.83	1383	.	.	.	0	.
chr14	35854391	35856958	2568	12146.5	1159	1384	.	.	.	0	.
chr11	92948440	92958528	10089	11829.2	855.462	1385	.	.	.	0	.
chr5	146813624	146834910	21287	13088.8	2120.09	1386	.	.	.	0	.
chr11	114419662	114433407	13746	11872.9	912.668	1387	.	.	.	0	.
chr2	98949524	98953121	3598	11512.2	561.492	1388	.	.	.	0	.
chr18	25329004	25333981	4978	11361.5	422.05	1389	.	.	.	0	.
chr11	94987153	94999934	12782	12501.1	1564.39	1390	.	.	.	0	.
chr12	111092610	111095815	3206	12411.7	1482.31	1391	.	.	.	0	.
chr7	98399062	98409018	9957	14390.4	3472.65	1392	.	.	.	0	.
chr3	181832198	181843288	11091	11625.6	708.651	1393	.	.	.	0	.
chr12	120729642	120731485	1844	11762	846.306	1394	.	.	.	0	.
chr11	67639974	67654013	14040	12430.1	1537.27	1395	.	.	.	0	.
chr4	33060895	33068271	7377	11091.3	199.89	1396	.	.	.	0	.
chr7	53532984	53553788	20805	11943.6	1052.68	1397	.	.	.	0	.
chr12	125139643	125181350	41708	22158.9	11273.4	1398	.	.	.	0	.
chr1	13840424	13843676	3253	11797.9	915.763	1399	.	.	.	0	.
chr15	64745075	64759514	14440	12404.5	1523.31	1400	.	.	.	0	.
chr7	55494815	55498353	3539	11788.6	910.327	1401	.	.	.	0	.
chr1	118393163	118404681	11519	11673.5	810.867	1402	.	.	.	0	.
chr9	81574552	81591277	16726	11863	1005.17	1403	.	.	.	0	.
chr18	31799693	31805523	5831	12823.1	1976.95	1404	.	.	.	0	.
chr20	17041285	17058665	17381	11759.3	915.926	1405	.	.	.	0	.
chr10	69043801	69048741	4941	11178.2	336.908	1406	.	.	.	0	.
chr5	88423929	88428649	4721	10930.6	93.928	1407	.	.	.	0	.
chr6	92477657	92492956	15300	11595.1	760.36	1408	.	.	.	0	.
chr9	99175610	99183360	7751	13020	2185.5	1409	.	.	.	0	.
chr1	29236825	29255907	19083	15301.9	4472.82	1410	.	.	.	0	.
chr6	15585646	15589038	3393	11123	296.8	1411	.	.	.	0	.
chr12	127422023	127445562	23540	13191.3	2365.67	1412	.	.	.	0	.
chr17	32309262	32314570	5309	11382.5	563.71	1413	.	.	.	0	.
chr5	154877300	154889267	11968	11777.9	963.343	1414	.	.	.	0	.
chr5	112420122	112435589	15468	12941.2	2126.71	1415	.	.	.	0	.
chr4	128543224	128550072	6849	11640.2	827.923	1416	.	.	.	0	.
chr14	105626777	105643252	16476	18980.8	8186.43	1417	.	.	.	0	.
chr8	109721629	109736646	15018	11804.9	1010.64	1418	.	.	.	0	.
chr7	72860512	72866326	5815	11743.7	954.077	1419	.	.	.	0	.
chr3	50518653	50523343	4691	13507.2	2728.64	1420	.	.	.	0	.
chr10	86635844	86652291	16448	12325.4	1549.31	1421	.	.	.	0	.
chr20	39522966	39528213	5248	11742.8	994.307	1422	.	.	.	0	.
chr15	101065509	101071766	6258	11502.2	754.594	1423	.	.	.	0	.
chr1	155188894	155198179	9286	13542.2	2794.78	1424	.	.	.	0	.
chr7	135583096	135599801	16706	13197	2460.65	1425	.	.	.	0	.
chr5	73331645	73352733	21089	12068.7	1341.2	1426	.	.	.	0	.
chr10	31891232	31894228	2997	12191.9	1481.82	1427	.	.	.	0	.
chr2	151270310	151289911	19602	12054.6	1344.63	1428	.	.	.	0	.
chr17	72075049	72079910	4862	13885.4	3184.93	1429	.	.	.	0	.
chr7	137619808	137631999	12192	11920.4	1223.98	1430	.	.	.	0	.
chr6	139690931	139697695	6765	12351.7	1657.86	1431	.	.	.	0	.
chr1	154928781	154943693	14913	14385.6	3693.7	1432	.	.	.	0	.
chr12	109727420	109749486	22067	16498.7	5809.98	1433	.	.	.	0	.
chr22	28640601	28649728	9128	11036.4	349.564	1434	.	.	.	0	.
chr10	78984420	79006854	22435	12504.7	1821.64	1435	.	.	.	0	.
chr16	14652669	14660072	7404	11927	1248.15	1436	.	.	.	0	.
chr9	13567950	13570657	2708	11012.1	341.353	1437	.	.	.	0	.
chr17	30334846	30344329	9484	12768.9	2102.38	1438	.	.	.	0	.
chr12	64920730	64939220	18491	13943.3	3278.28	1439	.	.	.	0	.
chr11	22004057	22009384	5328	11047.7	383.011	1440	.	.	.	0	.
chr11	32121400	32137609	16210	11722.3	1061.69	1441	.	.	.	0	.
chr15	63893228	63903940	10713	13427.5	2774.41	1442	.	.	.	0	.
chr12	113735614	113744307	8694	14491.2	3840.57	1443	.	.	.	0	.
chr6	154746912	154752079	5168	10864.1	223.731	1444	.	.	.	0	.
chr21	18724008	18733065	9058	12079.3	1441.87	1445	.	.	.	0	.
chr17	1691694	1700844	9151	12953.7	2325.01	1446	.	.	.	0	.
chr10	31986119	31998972	12854	12738.6	2119.46	1447	.	.	.	0	.
chr19	49126681	49137786	11106	14877.4	4264.32	1448	.	.	.	0	.
chr5	154653119	154673720	20602	12428.6	1829.37	1449	.	.	.	0	.
chr5	74960263	74966127	5865	11003.2	404.616	1450	.	.	.	0	.
chr1	183772309	183786051	13743	11891	1294.5	1451	.	.	.	0	.
chr8	137237596	137252579	14984	12358	1781.48	1452	.	.	.	0	.
chr18	77502366	77509768	7403	13001.6	2426.38	1453	.	.	.	0	.
chr4	82418946	82436147	17202	11713.9	1145.59	1454	.	.	.	0	.
chr1	236086492	236099580	13089	12950.6	2383.32	1455	.	.	.	0	.
chr6	156279262	156283813	4552	10771.8	212.077	1456	.	.	.	0	.
chr7	82060353	82074968	14616	12060.3	1506.81	1457	.	.	.	0	.
chr15	53666086	53672591	6506	11201.6	655.704	1458	.	.	.	0	.
chr8	101319517	101323741	4225	11332.6	793.267	1459	.	.	.	0	.
chr7	37039976	37057077	17102	12076.7	1549.35	1460	.	.	.	0	.
chr12	121764128	121769769	5642	11997.3	1479.63	1461	.	.	.	0	.
chr7	153863980	153868590	4611	11341.5	827.034	1462	.	.	.	0	.
chr9	75746543	75759798	13256	11553.1	1045.82	1463	.	.	.	0	.
chr4	92313901	92320891	6991	10724.1	218.088	1464	.	.	.	0	.
chr16	55413343	55441531	28189	12850.9	2356.52	1465	.	.	.	0	.
chr2	205068555	205071992	3438	11329	839.315	1466	.	.	.	0	.
chr1	208442387	208447538	5152	10946.4	469.771	1467	.	.	.	0	.
chr2	29589728	29605936	16209	12065.2	1598.11	1468	.	.	.	0	.
chr7	81514176	81522391	8216	11269.3	803.427	1469	.	.	.	0	.
chr12	52510626	52520649	10024	14314.8	3850.84	1470	.	.	.	0	.
chr9	137023041	137030766	7726	13389	2926.23	1471	.	.	.	0	.
chr10	120128332	120169133	40802	12440.2	1991.09	1472	.	.	.	0	.
chr11	67232303	67237129	4827	13028.8	2585.77	1473	.	.	.	0	.
chr7	154627837	154636095	8259	11862.6	1423.68	1474	.	.	.	0	.
chr7	69835807	69866143	30337	13347.8	2912.26	1475	.	.	.	0	.
chr12	39771003	39786577	15575	11548.1	1113.54	1476	.	.	.	0	.
chr16	56030306	56054938	24633	12692.9	2258.75	1477	.	.	.	0	.
chr14	24455221	24462801	7581	12084	1650.17	1478	.	.	.	0	.
chr13	19950166	19953742	3577	11063.1	632.594	1479	.	.	.	0	.
chr5	17003969	17006451	2483	10823.3	393.645	1480	.	.	.	0	.
chr12	129174971	129184979	10009	11904.5	1485.19	1481	.	.	.	0	.
chr14	89651295	89658267	6973	11517	1100.18	1482	.	.	.	0	.
chr7	11232533	11252358	19826	12123	1708.91	1483	.	.	.	0	.
chr12	13951609	13957915	6307	10739.7	326.02	1484	.	.	.	0	.
chr14	106156817	106167388	10572	13294.1	2880.6	1485	.	.	.	0	.
chr1	204816436	204824653	8218	11685.4	1271.99	1486	.	.	.	0	.
chr8	134908660	134924996	16337	11629.6	1220.3	1487	.	.	.	0	.
chr1	146828417	146838352	9936	11941.9	1534.96	1488	.	.	.	0	.
chrX	86870991	86892446	21456	10985	590.013	1489	.	.	.	0	.
chr11	117575472	117591616	16145	13820.9	3427.37	1490	.	.	.	0	.
chr5	110788765	110800021	11257	11129.9	739.519	1491	.	.	.	0	.
chr3	45160005	45182447	22443	12953.5	2567.36	1492	.	.	.	0	.
chr1	17900685	17931864	31180	20391.1	10008.5	1493	.	.	.	0	.
chr20	58515505	58525206	9702	11350.2	968.16	1494	.	.	.	0	.
chr1	222078825	222090907	12083	11331.7	958.103	1495	.	.	.	0	.
chr15	79887574	79904715	17142	11664.5	1297.57	1496	.	.	.	0	.
chr10	85911951	85919498	7548	11189.2	824.132	1497	.	.	.	0	.
chr9	134268677	134298670	29994	17941.8	7582.23	1498	.	.	.	0	.
chr8	24739706	24768141	28436	11686.8	1330.76	1499	.	.	.	0	.
chr1	16949444	16951552	2109	13595.5	3254.75	1500	.	.	.	0	.
chr14	90848578	90851099	2522	12033.7	1693.61	1501	.	.	.	0	.
chr4	185684589	185707373	22785	13125.9	2788.76	1502	.	.	.	0	.
chr2	109225240	109251684	26445	13938.6	3601.67	1503	.	.	.	0	.
chr17	13412963	13431884	18922	12357.3	2024.55	1504	.	.	.	0	.
chr7	92383723	92400181	16459	11464.6	1132.31	1505	.	.	.	0	.
chr12	108393513	108411213	17701	11646.6	1316.88	1506	.	.	.	0	.
chr3	178616232	178619636	3405	10725	399.63	1507	.	.	.	0	.
chr2	234060038	234066041	6004	11672.8	1348.27	1508	.	.	.	0	.
chr2	196590055	196593149	3095	10395.2	72.3996	1509	.	.	.	0	.
chr13	65101702	65126660	24959	11141.3	836.093	1510	.	.	.	0	.
chr22	43841770	43845035	3266	11338.4	1040.88	1511	.	.	.	0	.
chr15	99240812	99246695	5884	11901.9	1604.88	1512	.	.	.	0	.
chr9	22373092	22380353	7262	10724.5	433.482	1513	.	.	.	0	.
chr1	226187332	226191257	3926	11423.3	1135.89	1514	.	.	.	0	.
chr11	16301426	16319429	18004	11061	775.929	1515	.	.	.	0	.
chr16	59599217	59606943	7727	11113.9	829	1516	.	.	.	0	.
chr1	96207119	96212255	5137	10691.6	407.285	1517	.	.	.	0	.
chr7	121471339	121479371	8033	11130.7	848.179	1518	.	.	.	0	.
chr5	35297303	35317461	20159	12189.5	1925.09	1519	.	.	.	0	.
chr2	30064583	30075093	10511	12264.1	2002.15	1520	.	.	.	0	.
chr3	59735529	59755990	20462	11521.6	1270.63	1521	.	.	.	0	.
chr3	4546237	4566758	20522	12060.2	1809.95	1522	.	.	.	0	.
chr13	34115620	34118506	2887	10912.3	674.458	1523	.	.	.	0	.
chr4	140128917	140136595	7679	12331.6	2096.09	1524	.	.	.	0	.
chr4	72339690	72353671	13982	11163.8	931.135	1525	.	.	.	0	.
chr18	25175010	25185808	10799	10907.1	677.035	1526	.	.	.	0	.
chr10	14488260	14491275	3016	11019.8	790.231	1527	.	.	.	0	.
chr18	42366480	42385823	19344	11410.4	1183.79	1528	.	.	.	0	.
chr17	27267417	27279395	11979	13621.4	3405.35	1529	.	.	.	0	.
chr4	125630220	125635221	5002	11075.7	863.173	1530	.	.	.	0	.
chr6	153301375	153306499	5125	10977.1	776.798	1531	.	.	.	0	.
chr21	47836006	47851092	15087	15442	5248.42	1532	.	.	.	0	.
chr2	51754202	51764396	10195	11193	1000.03	1533	.	.	.	0	.
chrX	130011966	130022042	10077	10609	416.139	1534	.	.	.	0	.
chr1	205213346	205225865	12520	14419.4	4235.18	1535	.	.	.	0	.
chr11	31658415	31665800	7386	10354.5	177.24	1536	.	.	.	0	.
chr2	149819713	149857215	37503	14194.5	4020.21	1537	.	.	.	0	.
chr3	192946872	192950417	3546	10417.7	250.986	1538	.	.	.	0	.
chr11	19514432	19524485	10054	11277.5	1114.88	1539	.	.	.	0	.
chr1	181096496	181109972	13477	13756.3	3594.05	1540	.	.	.	0	.
chr3	85512282	85528445	16164	10971.4	817.848	1541	.	.	.	0	.
chr7	86334594	86339028	4435	10398.2	250.078	1542	.	.	.	0	.
chr4	182428234	182465063	36830	12739.2	2600.13	1543	.	.	.	0	.
chr19	510324	512597	2274	11935.1	1797.03	1544	.	.	.	0	.
chr11	12700041	12729798	29758	12849.1	2719.79	1545	.	.	.	0	.
chrX	121592447	121600945	8499	10393.1	265.987	1546	.	.	.	0	.
chr4	64823772	64838930	15159	10825.8	700.3	1547	.	.	.	0	.
chr9	131143927	131152185	8259	12765.2	2640.91	1548	.	.	.	0	.
chr2	232469029	232486900	17872	15867.7	5750.89	1549	.	.	.	0	.
chr11	8798364	8817600	19237	12480.3	2391.03	1550	.	.	.	0	.
chr1	21964917	21982911	17995	15447.8	5364.01	1551	.	.	.	0	.
chr9	96314230	96329857	15628	12668.8	2587.83	1552	.	.	.	0	.
chr2	137757531	137778897	21367	11089	1019.16	1553	.	.	.	0	.
chr3	132587949	132592953	5005	10709.6	642.013	1554	.	.	.	0	.
chr9	27436271	27472673	36403	12882.7	2817.51	1555	.	.	.	0	.
chr20	48293164	48331115	37952	16406.2	6345.41	1556	.	.	.	0	.
chr15	78611740	78615275	3536	11788.5	1732.86	1557	.	.	.	0	.
chr10	95455297	95463347	8051	10840.1	788.095	1558	.	.	.	0	.
chr3	76432789	76490963	58175	13129.9	3083.22	1559	.	.	.	0	.
chr7	151190983	151204257	13275	12084.6	2044.2	1560	.	.	.	0	.
chr7	126208893	126219884	10992	10760.2	724.307	1561	.	.	.	0	.
chr11	47316542	47328957	12416	13051.9	3041.68	1562	.	.	.	0	.
chr1	234459009	234464988	5980	11265.6	1259.18	1563	.	.	.	0	.
chr17	38703014	38709524	6511	12128.1	2122.26	1564	.	.	.	0	.
chr1	162135475	162149643	14169	11794.9	1789.42	1565	.	.	.	0	.
chr14	79020929	79033005	12077	11007.3	1010.76	1566	.	.	.	0	.
chr2	2326132	2331619	5488	10835.7	841.157	1567	.	.	.	0	.
chr2	237509518	237525998	16481	13437.8	3444.32	1568	.	.	.	0	.
chr8	82531053	82545999	14947	11967.3	1977.36	1569	.	.	.	0	.
chr2	177020031	177023865	3835	11422.6	1445.8	1570	.	.	.	0	.
chr9	31475564	31486655	11092	10567.5	593.369	1571	.	.	.	0	.
chr19	41094896	41120421	25526	18043.6	8071.01	1572	.	.	.	0	.
chr9	32281716	32307072	25357	11957.9	1985.37	1573	.	.	.	0	.
chr8	130418500	130431680	13181	10612.5	651.092	1574	.	.	.	0	.
chr14	77013387	77023939	10553	12603.3	2647.5	1575	.	.	.	0	.
chr4	35962783	35977899	15117	11197.9	1242.54	1576	.	.	.	0	.
chr17	77997174	78004604	7431	14988.5	5036.05	1577	.	.	.	0	.
chr14	62097210	62112974	15765	11403.7	1453.44	1578	.	.	.	0	.
chr4	19106828	19114512	7685	10361.9	412.631	1579	.	.	.	0	.
chr17	30607176	30626645	19470	16038.6	6097.69	1580	.	.	.	0	.
chr1	73959391	73967719	8329	10421.7	481.358	1581	.	.	.	0	.
chr16	7490664	7516772	26109	13244.6	3307.88	1582	.	.	.	0	.
chr6	140225045	140247844	22800	11677.6	1744.12	1583	.	.	.	0	.
chr3	64057394	64068996	11603	10832.8	900.315	1584	.	.	.	0	.
chr7	23383455	23389479	6025	10285.4	353.609	1585	.	.	.	0	.
chr22	33271377	33293072	21696	13526.8	3599.2	1586	.	.	.	0	.
chr17	21331140	21344646	13507	14936.3	5029.63	1587	.	.	.	0	.
chr10	91186387	91203296	16910	10782.9	877.577	1588	.	.	.	0	.
chr14	46359756	46363482	3727	10606.1	702.351	1589	.	.	.	0	.
chr11	103811063	103830541	19479	10804.4	903.779	1590	.	.	.	0	.
chr3	176911833	176917125	5293	10315.7	421.243	1591	.	.	.	0	.
chr19	31119170	31123119	3950	11889.3	2003.33	1592	.	.	.	0	.
chr14	68194703	68197242	2540	10341.6	460.067	1593	.	.	.	0	.
chr14	68438282	68445400	7119	10515.4	634.214	1594	.	.	.	0	.
chr14	26395376	26400041	4666	10219.1	343.344	1595	.	.	.	0	.
chr17	17816895	17825623	8729	12062.1	2205.57	1596	.	.	.	0	.
chr11	76857954	76864334	6381	12489.5	2633.03	1597	.	.	.	0	.
chr1	197640294	197647443	7150	10117.3	281.671	1598	.	.	.	0	.
chr8	31522620	31529355	6736	10192.1	367.731	1599	.	.	.	0	.
chr1	38309218	38326286	17069	12512.6	2698.45	1600	.	.	.	0	.
chr17	41437289	41446265	8977	11644.6	1833.8	1601	.	.	.	0	.
chr7	86104707	86108715	4009	10012.8	210.42	1602	.	.	.	0	.
chr8	83744528	83757399	12872	10586.4	799.289	1603	.	.	.	0	.
chr5	1315285	1321450	6166	12434.2	2647.87	1604	.	.	.	0	.
chr4	140096953	140100114	3162	11134.9	1351.64	1605	.	.	.	0	.
chr16	5553350	5558104	4755	11067.8	1284.53	1606	.	.	.	0	.
chr17	49195312	49199658	4347	11414.3	1636.7	1607	.	.	.	0	.
chr4	114998730	115007121	8392	10494.6	722.465	1608	.	.	.	0	.
chr12	105078551	105090256	11706	11318.7	1555.59	1609	.	.	.	0	.
chr4	146760050	146763950	3901	9995.31	235.95	1610	.	.	.	0	.
chr1	59339274	59342941	3668	10230.6	478.91	1611	.	.	.	0	.
chr9	126149122	126160247	11126	13236.5	3493.25	1612	.	.	.	0	.
chr4	117282252	117298660	16409	10876.9	1133.79	1613	.	.	.	0	.
chr9	72146436	72161298	14863	11332.3	1593.21	1614	.	.	.	0	.
chr5	175250321	175265706	15386	13820.3	4081.64	1615	.	.	.	0	.
chr10	25402887	25418519	15633	11842.8	2121.26	1616	.	.	.	0	.
chr11	17859569	17868443	8875	10493.5	773.813	1617	.	.	.	0	.
chr14	60625723	60632720	6998	11021.7	1307.04	1618	.	.	.	0	.
chr17	79819293	79830343	11051	16573.9	6860.94	1619	.	.	.	0	.
chr4	178271372	178281328	9957	10649.9	942.833	1620	.	.	.	0	.
chr8	30585569	30591758	6190	10381.4	678.314	1621	.	.	.	0	.
chr12	67196960	67210223	13264	11532.2	1832.95	1622	.	.	.	0	.
chr3	108203128	108206739	3612	10320.6	622.175	1623	.	.	.	0	.
chr5	99831536	99854280	22745	11995.2	2301.69	1624	.	.	.	0	.
chr10	105409322	105424128	14807	12910.8	3218.82	1625	.	.	.	0	.
chr20	60982467	60985252	2786	12103.6	2417.94	1626	.	.	.	0	.
chr8	21220808	21229559	8752	10139.8	454.177	1627	.	.	.	0	.
chr17	35169526	35173477	3952	11912.3	2240.61	1628	.	.	.	0	.
chr3	577891	588680	10790	10046.7	387.325	1629	.	.	.	0	.
chr5	155614587	155626603	12017	10294.1	642.856	1630	.	.	.	0	.
chr4	37746130	37753140	7011	10819.9	1170.67	1631	.	.	.	0	.
chr3	111400604	111416254	15651	10793.8	1148.71	1632	.	.	.	0	.
chr18	72559598	72570516	10919	10094.8	450.913	1633	.	.	.	0	.
chr8	82953857	82960177	6321	9936.94	297.672	1634	.	.	.	0	.
chr1	77223382	77237995	14614	10682.1	1043.37	1635	.	.	.	0	.
chr22	28807423	28839750	32328	13732.5	4111.99	1636	.	.	.	0	.
chr4	8516734	8519754	3021	10965.3	1351.15	1637	.	.	.	0	.
chr4	92219202	92246560	27359	10579.3	965.737	1638	.	.	.	0	.
chr9	86079221	86088052	8832	10352.6	745.336	1639	.	.	.	0	.
chr1	160339788	160346385	6598	11388.4	1802.3	1640	.	.	.	0	.
chr7	135506246	135516998	10753	11479.9	1894.5	1641	.	.	.	0	.
chr11	57092681	57113165	20485	13656.7	4080.41	1642	.	.	.	0	.
chr4	106370662	106377277	6616	10102.4	540.446	1643	.	.	.	0	.
chr6	114584539	114604067	19529	10396.7	835.798	1644	.	.	.	0	.
chr9	2289083	2299724	10642	10729.3	1169.45	1645	.	.	.	0	.
chr14	65919096	65939221	20126	12284.3	2728.95	1646	.	.	.	0	.
chr3	60030177	60033781	3605	9666.65	112.084	1647	.	.	.	0	.
chr1	72513752	72530284	16533	10102.7	550.516	1648	.	.	.	0	.
chr3	75320558	75322745	2188	9663.92	111.756	1649	.	.	.	0	.
chr9	97533123	97542329	9207	10992	1441.66	1650	.	.	.	0	.
chr17	47848436	47862123	13688	12935.6	3402.59	1651	.	.	.	0	.
chr10	25841675	25851731	10057	10295.3	773.306	1652	.	.	.	0	.
chr8	61908924	61936470	27547	12891.5	3371.63	1653	.	.	.	0	.
chr16	2741086	2743859	2774	11612.5	2098.05	1654	.	.	.	0	.
chr11	67889080	67893814	4735	11582.2	2069.23	1655	.	.	.	0	.
chr14	66531039	66541960	10922	11190.7	1680.74	1656	.	.	.	0	.
chr5	167886267	167901727	15461	12394.3	2887.93	1657	.	.	.	0	.
chr10	97798516	97808014	9499	10213.2	733.246	1658	.	.	.	0	.
chr5	143264657	143273053	8397	9920.71	445.828	1659	.	.	.	0	.
chr6	4082585	4087189	4605	10221.3	764.724	1660	.	.	.	0	.
chr2	107752692	107771762	19071	10995.8	1540.86	1661	.	.	.	0	.
chr1	187469209	187487940	18732	10549.3	1097.64	1662	.	.	.	0	.
chr13	76610418	76618399	7982	9731.23	280.931	1663	.	.	.	0	.
chr2	145215790	145237071	21282	10580.9	1140.66	1664	.	.	.	0	.
chr11	95281978	95299623	17646	10756.4	1328.67	1665	.	.	.	0	.
chr5	126703426	126711929	8504	9878.79	465.964	1666	.	.	.	0	.
chr4	19681795	19687056	5262	9664.98	253.054	1667	.	.	.	0	.
chr21	42212516	42216417	3902	10282.3	883.577	1668	.	.	.	0	.
chr6	168188186	168206779	18594	11644.8	2249.75	1669	.	.	.	0	.
chr12	10227719	10255419	27701	13697.6	4304.58	1670	.	.	.	0	.
chr10	13889527	13892776	3250	10499.5	1106.93	1671	.	.	.	0	.
chrX	67417060	67422432	5373	9683.57	292.774	1672	.	.	.	0	.
chr15	32025845	32033779	7935	10995.7	1614.57	1673	.	.	.	0	.
chr11	105570314	105592506	22193	10736.5	1367.03	1674	.	.	.	0	.
chr8	137176662	137220690	44029	12019.6	2654.89	1675	.	.	.	0	.
chr2	226449633	226473155	23523	11130.6	1771.21	1676	.	.	.	0	.
chr11	119231606	119240547	8942	12102.5	2747.57	1677	.	.	.	0	.
chr13	79226640	79234146	7507	10629.2	1282.78	1678	.	.	.	0	.
chr10	11369293	11387931	18639	11714	2370.75	1679	.	.	.	0	.
chr2	218795672	218799076	3405	10381.2	1042.3	1680	.	.	.	0	.
chr3	4264286	4276899	12614	10215.3	879.126	1681	.	.	.	0	.
chr2	105458861	105462803	3943	11071.1	1738.03	1682	.	.	.	0	.
chr3	77754007	77770273	16267	10206.9	883.244	1683	.	.	.	0	.
chr11	30581299	30588933	7635	9615.02	293.146	1684	.	.	.	0	.
chr3	171084564	171115385	30822	11511.6	2191.37	1685	.	.	.	0	.
chr17	74374964	74383835	8872	16442.4	7124.3	1686	.	.	.	0	.
chr12	46494374	46503988	9615	10706.2	1389.22	1687	.	.	.	0	.
chr5	180230053	180238635	8583	11791.7	2488.78	1688	.	.	.	0	.
chr6	13103100	13125017	21918	11274.1	1972.53	1689	.	.	.	0	.
chr6	15616054	15623848	7795	10232.7	934.501	1690	.	.	.	0	.
chr2	76017299	76036743	19445	10962.5	1664.41	1691	.	.	.	0	.
chr3	53830058	53842050	11993	11950	2658.63	1692	.	.	.	0	.
chr4	78095360	78110613	15254	10913.5	1632.07	1693	.	.	.	0	.
chr2	171019633	171028240	8608	9704.39	428.629	1694	.	.	.	0	.
chr9	13322473	13325508	3036	9993.65	718.991	1695	.	.	.	0	.
chr10	65387560	65391185	3626	10143.8	869.275	1696	.	.	.	0	.
chr15	32936955	32943059	6105	10324.3	1050.5	1697	.	.	.	0	.
chr8	52811801	52817143	5343	10345.9	1075.34	1698	.	.	.	0	.
chr3	181977157	182024244	47088	12383.9	3117.16	1699	.	.	.	0	.
chrX	153191818	153194346	2529	10181.5	921.456	1700	.	.	.	0	.
chr12	109195224	109203076	7853	11431.7	2175.79	1701	.	.	.	0	.
chr13	60061504	60086191	24688	11442.4	2187.27	1702	.	.	.	0	.
chr8	59651032	59667307	16276	10030.3	794.22	1703	.	.	.	0	.
chr12	5382570	5388177	5608	11169.7	1936.1	1704	.	.	.	0	.
chr1	110039966	110052923	12958	11885.5	2654.89	1705	.	.	.	0	.
chr2	26798775	26800763	1989	10245.6	1015.67	1706	.	.	.	0	.
chr1	145542161	145555906	13746	11647.5	2419.12	1707	.	.	.	0	.
chr18	21302043	21317034	14992	12082.7	2857.28	1708	.	.	.	0	.
chr7	80859251	80862573	3323	10287.9	1071.01	1709	.	.	.	0	.
chr9	37446561	37466582	20022	13560.2	4346.56	1710	.	.	.	0	.
chr18	25754299	25759097	4799	10854	1646.19	1711	.	.	.	0	.
chr19	29404075	29421300	17226	12793	3589.69	1712	.	.	.	0	.
chr10	134262794	134266586	3793	10193.3	1000.33	1713	.	.	.	0	.
chr13	60855079	60866280	11202	10051.8	868.077	1714	.	.	.	0	.
chr3	59032580	59036308	3729	9931.39	750.074	1715	.	.	.	0	.
chr14	59263080	59291888	28809	12375.9	3214.97	1716	.	.	.	0	.
chr18	70765418	70770941	5524	9580.75	422.51	1717	.	.	.	0	.
chr13	79253288	79270683	17396	10492.7	1337.68	1718	.	.	.	0	.
chr3	192231477	192235148	3672	10408.8	1267.96	1719	.	.	.	0	.
chr16	19551584	19555248	3665	9688.72	553.264	1720	.	.	.	0	.
chr6	62618135	62622874	4740	9702.15	577.684	1721	.	.	.	0	.
chr6	101653344	101657892	4549	9319.31	197.838	1722	.	.	.	0	.
chr14	35759056	35762813	3758	10644.3	1523.09	1723	.	.	.	0	.
chr3	160668250	160672495	4246	9486.3	365.07	1724	.	.	.	0	.
chr19	56804527	56826558	22032	12189.8	3079.93	1725	.	.	.	0	.
chr8	8168262	8194009	25748	11184.5	2075.21	1726	.	.	.	0	.
chr5	64241318	64276327	35010	10971.8	1865.98	1727	.	.	.	0	.
chr12	119807202	119837796	30595	12491.5	3389.82	1728	.	.	.	0	.
chr7	32919306	32932770	13465	11309.8	2209.44	1729	.	.	.	0	.
chr18	50982076	50986497	4422	9293.38	194.082	1730	.	.	.	0	.
chr2	156582890	156606136	23247	10616.4	1517.96	1731	.	.	.	0	.
chr2	163823469	163832924	9456	9461.62	371.582	1732	.	.	.	0	.
chr17	40463753	40482500	18748	13467.8	4381.17	1733	.	.	.	0	.
chr5	138287952	138310705	22754	14359.4	5278.7	1734	.	.	.	0	.
chr22	39865277	39870798	5522	12100.4	3021.09	1735	.	.	.	0	.
chr7	112150819	112154428	3610	9432.12	355.486	1736	.	.	.	0	.
chr5	172366137	172370198	4062	10530.2	1458.71	1737	.	.	.	0	.
chr10	85462552	85467044	4493	9365.37	300.515	1738	.	.	.	0	.
chr2	74406230	74410048	3819	10508.7	1450.84	1739	.	.	.	0	.
chr3	11323579	11329937	6359	10130.8	1075.77	1740	.	.	.	0	.
chr1	116370033	116373243	3211	10377	1322.2	1741	.	.	.	0	.
chr4	42628019	42639698	11680	9809.19	755.631	1742	.	.	.	0	.
chr16	3002980	3005671	2692	10971.2	1926.22	1743	.	.	.	0	.
chr7	154648722	154654161	5440	11159.7	2116.86	1744	.	.	.	0	.
chr19	42617390	42619970	2581	10303.2	1261.1	1745	.	.	.	0	.
chr21	20357931	20373481	15551	10757.5	1716.72	1746	.	.	.	0	.
chr15	91338220	91343618	5399	9909.65	874.476	1747	.	.	.	0	.
chr18	34615886	34645634	29749	12027.1	2992.65	1748	.	.	.	0	.
chr18	75831144	75844092	12949	10900.9	1877.46	1749	.	.	.	0	.
chr18	11069450	11076316	6867	10273.6	1250.99	1750	.	.	.	0	.
chr9	36763470	36766023	2554	10186	1165.44	1751	.	.	.	0	.
chr12	129862793	129879084	16292	10616.8	1596.52	1752	.	.	.	0	.
chr1	85223385	85226963	3579	9596.2	576.416	1753	.	.	.	0	.
chr20	14991458	14994727	3270	9391.84	372.993	1754	.	.	.	0	.
chr4	140924290	140927515	3226	9375.72	358.62	1755	.	.	.	0	.
chr12	27156359	27167945	11587	11090.1	2073.89	1756	.	.	.	0	.
chr13	90390444	90401501	11058	9901.54	888.983	1757	.	.	.	0	.
chr7	51402269	51420461	18193	12328.7	3321.86	1758	.	.	.	0	.
chr10	13088916	13092673	3758	9652.11	659.354	1759	.	.	.	0	.
chr16	47899844	47927659	27816	11420.8	2433.81	1760	.	.	.	0	.
chr17	40502479	40516036	13558	11636	2649.04	1761	.	.	.	0	.
chr18	75814262	75818027	3766	9435.47	456.318	1762	.	.	.	0	.
chr7	110161373	110175146	13774	10047.4	1071.54	1763	.	.	.	0	.
chr2	177608538	177634270	25733	10825.5	1852.7	1764	.	.	.	0	.
chr2	218015577	218029851	14275	10328.7	1361.74	1765	.	.	.	0	.
chr1	154519200	154532568	13369	11318.7	2352.77	1766	.	.	.	0	.
chr10	104407202	104430413	23212	13158.3	4194.23	1767	.	.	.	0	.
chr1	249153372	249181172	27801	13799.9	4837.2	1768	.	.	.	0	.
chr6	36061955	36082104	20150	10866.4	1926.24	1769	.	.	.	0	.
chr16	68210708	68214139	3432	9280.85	344.129	1770	.	.	.	0	.
chr6	156830980	156838562	7583	9385.76	451.129	1771	.	.	.	0	.
chr6	88407677	88412656	4980	9959.99	1028.16	1772	.	.	.	0	.
chr7	81390355	81406698	16344	10307.5	1376.08	1773	.	.	.	0	.
chr13	71877799	71901551	23753	10118.4	1192.35	1774	.	.	.	0	.
chr2	2585410	2595827	10418	11137.9	2224.03	1775	.	.	.	0	.
chr10	33599558	33607467	7910	9266.98	353.532	1776	.	.	.	0	.
chr8	129804779	129808480	3702	9521.93	610.295	1777	.	.	.	0	.
chr2	84049592	84062356	12765	10452.4	1543.17	1778	.	.	.	0	.
chr11	23165842	23175362	9521	9132.54	235.144	1779	.	.	.	0	.
chr5	13181066	13189677	8612	9328.3	431.411	1780	.	.	.	0	.
chr5	60784089	60792838	8750	9178.58	294.841	1781	.	.	.	0	.
chr7	14152747	14163285	10539	9440.99	560.622	1782	.	.	.	0	.
chr8	93518639	93531004	12366	9524.76	651.635	1783	.	.	.	0	.
chr6	168501251	168505280	4030	9851.71	979.853	1784	.	.	.	0	.
chr8	81052027	81064464	12438	10310.3	1438.96	1785	.	.	.	0	.
chr2	220712582	220729606	17025	10580.4	1714.32	1786	.	.	.	0	.
chr14	21988815	21997234	8420	10815.9	1957.42	1787	.	.	.	0	.
chr3	73670328	73687029	16702	11147.9	2294.72	1788	.	.	.	0	.
chr6	17707351	17725984	18634	13123.2	4280	1789	.	.	.	0	.
chr4	33348616	33369121	20506	9930.57	1090.87	1790	.	.	.	0	.
chr12	53886003	53888779	2777	9880.06	1040.44	1791	.	.	.	0	.
chr9	103361307	103365451	4145	9350.52	512.613	1792	.	.	.	0	.
chr18	58903315	58918228	14914	9521.95	685.998	1793	.	.	.	0	.
chr9	136707235	136720679	13445	13492.4	4658.35	1794	.	.	.	0	.
chr9	6680450	6682430	1981	10373	1543.81	1795	.	.	.	0	.
chr10	119290320	119293923	3604	9246.38	417.948	1796	.	.	.	0	.
chr9	123173295	123178602	5308	9077.62	249.96	1797	.	.	.	0	.
chr8	2582826	2592114	9289	9619.58	792.266	1798	.	.	.	0	.
chr14	80104934	80137978	33045	10283.3	1467.15	1799	.	.	.	0	.
chr3	41214514	41220906	6393	9555.4	752.338	1800	.	.	.	0	.
chr17	61288558	61292116	3559	9247.6	446.885	1801	.	.	.	0	.
chr1	27383564	27386503	2940	10075.8	1277	1802	.	.	.	0	.
chr14	24007752	24025990	18239	14209.2	5411.21	1803	.	.	.	0	.
chr1	229123121	229140425	17305	12073	3277.38	1804	.	.	.	0	.
chr15	35078887	35092485	13599	10731.5	1936.36	1805	.	.	.	0	.
chr2	53553239	53562122	8884	9708.23	914.949	1806	.	.	.	0	.
chr19	47119765	47123656	3892	10497.9	1705.43	1807	.	.	.	0	.
chr17	36571146	36572700	1555	9792.38	1001.55	1808	.	.	.	0	.
chr10	91342418	91346043	3626	8902.27	115.638	1809	.	.	.	0	.
chr1	210423731	210426583	2853	10094.4	1309.64	1810	.	.	.	0	.
chr15	102179768	102198778	19011	11717.8	2950.35	1811	.	.	.	0	.
chr1	246470038	246486574	16537	10227.5	1465.09	1812	.	.	.	0	.
chr2	6365964	6376061	10098	9510.36	748.188	1813	.	.	.	0	.
chr8	93369173	93372239	3067	9028.45	281.459	1814	.	.	.	0	.
chr6	140360534	140375079	14546	9250.62	504.712	1815	.	.	.	0	.
chr6	34351711	34361386	9676	11012.1	2266.85	1816	.	.	.	0	.
chr7	104571764	104589552	17789	12625.9	3881.34	1817	.	.	.	0	.
chr1	242589636	242614205	24570	10299.3	1555.22	1818	.	.	.	0	.
chr1	230886888	230896357	9470	11468.9	2746.01	1819	.	.	.	0	.
chr16	53240862	53244026	3165	8848.44	126.56	1820	.	.	.	0	.
chr1	25860343	25873260	12918	13343.3	4625.58	1821	.	.	.	0	.
chr9	14372548	14403607	31060	11569.5	2863.64	1822	.	.	.	0	.
chr11	7205442	7222231	16790	10120.4	1430.42	1823	.	.	.	0	.
chr17	61226634	61231287	4654	8984.01	298.257	1824	.	.	.	0	.
chr12	5833027	5841179	8153	10056.3	1373.61	1825	.	.	.	0	.
chr17	37712477	37736164	23688	14122.2	5443.27	1826	.	.	.	0	.
chr16	83227758	83232373	4616	9378.14	707.48	1827	.	.	.	0	.
chr8	82147760	82172396	24637	10320	1653.08	1828	.	.	.	0	.
chr2	118942388	118944361	1974	9425.22	759.21	1829	.	.	.	0	.
chr2	234440437	234444335	3899	8916.67	253.37	1830	.	.	.	0	.
chr11	66079420	66086615	7196	12297.7	3634.91	1831	.	.	.	0	.
chr7	84086148	84098764	12617	9381.26	721.635	1832	.	.	.	0	.
chr14	77586735	77600146	13412	12395.8	3737.65	1833	.	.	.	0	.
chr1	201500554	201515882	15329	11908.3	3251.07	1834	.	.	.	0	.
chr4	181577019	181610820	33802	10843.4	2186.92	1835	.	.	.	0	.
chr3	159479586	159484524	4939	10430.5	1780.64	1836	.	.	.	0	.
chr3	132853295	132857097	3803	8890.98	243.328	1837	.	.	.	0	.
chr11	19752233	19763990	11758	10008.7	1364.99	1838	.	.	.	0	.
chr15	42072466	42098741	26276	13279.4	4637.54	1839	.	.	.	0	.
chr11	92927930	92932407	4478	9296.04	667.521	1840	.	.	.	0	.
chr15	74531136	74539045	7910	12271.6	3648.42	1841	.	.	.	0	.
chr2	46895408	46915131	19724	10236.2	1613.34	1842	.	.	.	0	.
chr20	35090804	35112120	21317	13516.5	4894.15	1843	.	.	.	0	.
chr11	74152167	74160459	8293	9320.21	703.991	1844	.	.	.	0	.
chr7	120141069	120152259	11191	8891.57	277.512	1845	.	.	.	0	.
chr6	142791043	142822330	31288	11401	2787.67	1846	.	.	.	0	.
chr11	62599844	62609549	9706	12902.8	4293.49	1847	.	.	.	0	.
chr16	58786935	58790386	3452	9820.86	1213.37	1848	.	.	.	0	.
chr5	129169806	129181693	11888	9118.52	515.896	1849	.	.	.	0	.
chr19	4981042	4984673	3632	10753.2	2151	1850	.	.	.	0	.
chrX	95249882	95259309	9428	8707.72	109.353	1851	.	.	.	0	.
chr16	78181640	78192022	10383	9861.86	1266.6	1852	.	.	.	0	.
chr3	189646531	189659996	13466	9863.11	1271.1	1853	.	.	.	0	.
chr2	210434103	210467689	33587	10989.3	2398.04	1854	.	.	.	0	.
chr15	88295471	88306533	11063	9766.64	1175.89	1855	.	.	.	0	.
chr22	43297301	43306613	9313	12276	3686.62	1856	.	.	.	0	.
chr1	225836951	225842117	5167	9746.18	1159.77	1857	.	.	.	0	.
chr2	3285911	3293151	7241	11644.8	3058.9	1858	.	.	.	0	.
chr7	55392999	55408562	15564	10559.5	1978.06	1859	.	.	.	0	.
chr9	28907110	28913080	5971	8995.6	417.9	1860	.	.	.	0	.
chr4	37542143	37545816	3674	8797.57	223.318	1861	.	.	.	0	.
chr18	8740915	8745004	4090	9138.1	569.189	1862	.	.	.	0	.
chr13	94322205	94338877	16673	9673.09	1105.35	1863	.	.	.	0	.
chrX	124333750	124341188	7439	9712.54	1145.45	1864	.	.	.	0	.
chr13	77901481	77904756	3276	9400.89	834.143	1865	.	.	.	0	.
chr7	9565616	9569590	3975	8736.04	176.843	1866	.	.	.	0	.
chr7	72248626	72257006	8381	11081.7	2526.57	1867	.	.	.	0	.
chr7	24266202	24281594	15393	9569.21	1014.33	1868	.	.	.	0	.
chr5	143394773	143411026	16254	9694.91	1144.21	1869	.	.	.	0	.
chr3	120369978	120373286	3309	8817.47	266.956	1870	.	.	.	0	.
chr12	106298346	106314888	16543	9501.72	952.819	1871	.	.	.	0	.
chr1	234477622	234493555	15934	10656	2109.53	1872	.	.	.	0	.
chr7	83269084	83285247	16164	9326.05	783.905	1873	.	.	.	0	.
chr19	4293883	4297799	3917	10867.3	2325.32	1874	.	.	.	0	.
chr4	86652081	86663829	11749	9923.54	1387.44	1875	.	.	.	0	.
chr1	187229065	187246569	17505	9670.96	1139.51	1876	.	.	.	0	.
chr6	88040124	88060911	20788	9882.14	1351.15	1877	.	.	.	0	.
chr22	32249580	32264444	14865	12237.5	3708.57	1878	.	.	.	0	.
chr6	33675386	33681940	6555	10253.1	1725.67	1879	.	.	.	0	.
chr15	60763590	60772096	8507	9771.69	1254.63	1880	.	.	.	0	.
chr2	44030125	44040129	10005	9616.85	1100.44	1881	.	.	.	0	.
chr17	48063021	48067617	4597	11689	3181.35	1882	.	.	.	0	.
chr3	95052240	95063000	10761	8977.07	480.972	1883	.	.	.	0	.
chr10	47106129	47108518	2390	10188.8	1701.68	1884	.	.	.	0	.
chr17	46199280	46203535	4256	9869.05	1386.28	1885	.	.	.	0	.
chr13	105221885	105226650	4766	8954.86	482.695	1886	.	.	.	0	.
chr11	1551616	1554544	2929	11271	2802.68	1887	.	.	.	0	.
chr11	72853434	72855801	2368	9697.13	1229.18	1888	.	.	.	0	.
chr15	36935767	36959512	23746	10369.4	1904.35	1889	.	.	.	0	.
chr11	67037456	67045867	8412	12316.2	3853.08	1890	.	.	.	0	.
chr7	45494817	45500241	5425	9856.49	1394.51	1891	.	.	.	0	.
chr5	106834094	106869909	35816	10730.2	2270.67	1892	.	.	.	0	.
chr1	203105041	203128151	23111	14568.5	6110.28	1893	.	.	.	0	.
chr1	43649243	43651935	2693	9027.35	570.435	1894	.	.	.	0	.
chr11	57231482	57247895	16414	13427.5	4973.14	1895	.	.	.	0	.
chr6	25311705	25329820	18116	10457.8	2008.95	1896	.	.	.	0	.
chr9	122646559	122649472	2914	8588.4	145.65	1897	.	.	.	0	.
chr5	132802585	132814527	11943	10919.8	2479.16	1898	.	.	.	0	.
chr2	50490780	50497383	6604	9032.9	592.949	1899	.	.	.	0	.
chr10	25002567	25014288	11722	10744.6	2317.24	1900	.	.	.	0	.
chr20	20044890	20066768	21879	11046.2	2623.17	1901	.	.	.	0	.
chr11	62162482	62181672	19191	15827.9	7409.26	1902	.	.	.	0	.
chr13	80297028	80301377	4350	8573.18	156.129	1903	.	.	.	0	.
chr11	46459892	46468291	8400	9052.44	645.883	1904	.	.	.	0	.
chr1	109795868	109798339	2472	10079.2	1673.61	1905	.	.	.	0	.
chr19	15484877	15491510	6634	11459.8	3057.15	1906	.	.	.	0	.
chr4	133184017	133191089	7073	8931.23	530.4	1907	.	.	.	0	.
chr12	64817589	64826129	8541	9684.36	1283.56	1908	.	.	.	0	.
chr11	81563667	81569233	5567	8666.82	266.055	1909	.	.	.	0	.
chr1	244394289	244403317	9029	10732.5	2338.25	1910	.	.	.	0	.
chr8	110110852	110120736	9885	8801.7	410.186	1911	.	.	.	0	.
chr17	55812365	55817989	5625	9684.53	1294.64	1912	.	.	.	0	.
chr1	16563777	16580976	17200	11913.7	3524.08	1913	.	.	.	0	.
chr12	39827921	39838013	10093	9615.66	1234.25	1914	.	.	.	0	.
chr6	35776861	35780183	3323	9102.94	735.823	1915	.	.	.	0	.
chr10	33247341	33270059	22719	11595.3	3228.23	1916	.	.	.	0	.
chr6	55299757	55311446	11690	8908.19	541.201	1917	.	.	.	0	.
chr3	65475419	65490491	15073	9894.77	1538.85	1918	.	.	.	0	.
chr15	78929126	78934781	5656	10755.8	2400.55	1919	.	.	.	0	.
chr17	71331618	71340752	9135	13230.6	4881.21	1920	.	.	.	0	.
chr6	24631048	24647003	15956	10099.5	1751.86	1921	.	.	.	0	.
chr6	66521286	66527191	5906	8797.86	453.504	1922	.	.	.	0	.
chr13	88447767	88458545	10779	8829.34	485.01	1923	.	.	.	0	.
chr14	56592747	56615696	22950	10042.5	1702.82	1924	.	.	.	0	.
chr3	145236294	145250165	13872	9590.41	1252.55	1925	.	.	.	0	.
chr6	72589617	72592154	2538	8507.32	178.605	1926	.	.	.	0	.
chr11	68207519	68210682	3164	9711.04	1389.51	1927	.	.	.	0	.
chr14	105946746	105949341	2596	9982.19	1660.8	1928	.	.	.	0	.
chr6	135586720	135593499	6780	9660.75	1342.24	1929	.	.	.	0	.
chr6	55141703	55165564	23862	10362.8	2044.89	1930	.	.	.	0	.
chr6	64237568	64242611	5044	9192.38	876.473	1931	.	.	.	0	.
chr2	186007128	186012548	5421	9500.72	1195.65	1932	.	.	.	0	.
chr4	183204536	183207455	2920	8392.71	98.6622	1933	.	.	.	0	.
chr9	108193707	108204592	10886	10245	1954.95	1934	.	.	.	0	.
chr7	81127515	81133755	6241	8927.57	639.6	1935	.	.	.	0	.
chr6	111945898	111948386	2489	8633.86	357.526	1936	.	.	.	0	.
chr13	32578764	32586378	7615	8979.19	714.193	1937	.	.	.	0	.
chr5	136372339	136376816	4478	8898.04	641.554	1938	.	.	.	0	.
chr10	78639476	78647960	8485	8928.56	678.72	1939	.	.	.	0	.
chr2	40804094	40807172	3079	8546.37	297.643	1940	.	.	.	0	.
chr10	52351212	52365549	14338	9657.4	1417.93	1941	.	.	.	0	.
chr7	66552089	66555884	3796	8811.61	586.707	1942	.	.	.	0	.
chr17	19350208	19365897	15690	10827	2602.81	1943	.	.	.	0	.
chr2	50998032	51020734	22703	9866.29	1643.62	1944	.	.	.	0	.
chr11	60674253	60684983	10731	9934.91	1714.65	1945	.	.	.	0	.
chr17	51464868	51471774	6907	8787.89	567.673	1946	.	.	.	0	.
chr16	23062618	23065348	2731	9059.78	846.027	1947	.	.	.	0	.
chr18	43385958	43388553	2596	8623.18	421.688	1948	.	.	.	0	.
chr13	115075060	115094380	19321	11678.9	3481.46	1949	.	.	.	0	.
chr1	238394577	238399257	4681	8656.13	460.044	1950	.	.	.	0	.
chr1	47988426	48000855	12430	9944.44	1752.49	1951	.	.	.	0	.
chr12	55401850	55404909	3060	8437.64	252.979	1952	.	.	.	0	.
chr9	127968841	127971027	2187	9177.92	996.16	1953	.	.	.	0	.
chr11	117430849	117433670	2822	9361.77	1181.15	1954	.	.	.	0	.
chr5	113704498	113713584	9087	8817.05	646.923	1955	.	.	.	0	.
chr6	34622294	34627220	4927	9067.78	901.458	1956	.	.	.	0	.
chr7	51715966	51728620	12655	9212.11	1051.55	1957	.	.	.	0	.
chr19	49219661	49238798	19138	13807.3	5647.33	1958	.	.	.	0	.
chr15	78104250	78112015	7766	11201.8	3043.1	1959	.	.	.	0	.
chr6	66156376	66173269	16894	9172.9	1015.27	1960	.	.	.	0	.
chr18	1600753	1605206	4454	8702.5	547.719	1961	.	.	.	0	.
chr19	13647213	13650080	2868	8530.19	384.178	1962	.	.	.	0	.
chr7	14938240	14945505	7266	8738.34	592.824	1963	.	.	.	0	.
chr1	246308201	246325585	17385	10124.4	1981.78	1964	.	.	.	0	.
chr5	104236150	104251327	15178	8966.57	827.146	1965	.	.	.	0	.
chr5	112505941	112548688	42748	12182.9	4043.87	1966	.	.	.	0	.
chr13	92598957	92604801	5845	8458.61	320.251	1967	.	.	.	0	.
chr8	72265027	72270942	5916	8613.42	482.072	1968	.	.	.	0	.
chr2	6192702	6197111	4410	8384.15	256.163	1969	.	.	.	0	.
chr1	232654702	232686756	32055	10920.8	2804.72	1970	.	.	.	0	.
chr13	66790773	66796596	5824	8430.54	317.353	1971	.	.	.	0	.
chr14	98599424	98605593	6170	9054.24	962.364	1972	.	.	.	0	.
chr16	54208839	54213241	4403	8835.69	752.302	1973	.	.	.	0	.
chr12	57421110	57426216	5107	9483.88	1406.19	1974	.	.	.	0	.
chr5	5380323	5383955	3633	8381.57	309.81	1975	.	.	.	0	.
chr11	87067277	87071173	3897	8882.49	810.758	1976	.	.	.	0	.
chr1	187298346	187319812	21467	9045.77	978.85	1977	.	.	.	0	.
chr19	13263912	13278982	15071	14738.5	6673	1978	.	.	.	0	.
chr8	71956357	71966837	10481	8871.32	816.392	1979	.	.	.	0	.
chr19	51339010	51362894	23885	13542.2	5490.93	1980	.	.	.	0	.
chr15	90604871	90607079	2209	9488.22	1437.63	1981	.	.	.	0	.
chrX	38923288	38927397	4110	8612.46	562.522	1982	.	.	.	0	.
chr12	80450881	80457256	6376	8328.94	284.325	1983	.	.	.	0	.
chr10	86882904	86885907	3004	8316.21	272.072	1984	.	.	.	0	.
chr7	66643073	66658318	15246	10043.4	2000.14	1985	.	.	.	0	.
chr21	42087219	42105264	18046	9340.09	1297.44	1986	.	.	.	0	.
chr12	8178710	8191992	13283	12543.5	4506.58	1987	.	.	.	0	.
chr3	119963467	119966377	2911	8128.79	94.284	1988	.	.	.	0	.
chr6	149288727	149297090	8364	8734.32	706.673	1989	.	.	.	0	.
chr1	9618174	9627780	9607	9383.14	1357.33	1990	.	.	.	0	.
chr1	232193904	232197282	3379	8608.83	586.421	1991	.	.	.	0	.
chr17	2294092	2305378	11287	12083.9	4061.83	1992	.	.	.	0	.
chr20	55854055	55875945	21891	13727.2	5706.72	1993	.	.	.	0	.
chr1	249075953	249082328	6376	9118.16	1105.42	1994	.	.	.	0	.
chr14	35802495	35811988	9494	11690.6	3679.49	1995	.	.	.	0	.
chr22	30960977	30971064	10088	11681.8	3675.7	1996	.	.	.	0	.
chr11	110344545	110364166	19622	10114.6	2113.18	1997	.	.	.	0	.
chr16	67158644	67162763	4120	8731.87	733.182	1998	.	.	.	0	.
chr15	82201589	82208918	7330	9461.01	1465.07	1999	.	.	.	0	.
[truncated: 15,140 more rows]

## Sheet: MKL-2
CHROM	START	STOP	CONSTITUENT_SIZE	MKL-2_H3K27ac	MKL-2_input	enhancerRank	OVERLAP_GENES	PROXIMAL_GENES	CLOSEST_GENE	isSuper	callout
chr5	1478181	1524709	46529	328720	83903.9	1	LPCAT1	SLC6A3	LPCAT1	1	.
chr17	55577124	55755579	178456	263560	39349.3	2	MSI2		MRPS23	1	.
chr17	55927606	56034381	106776	247013	32641.1	3	CUEDC1	MRPS23,VEZF1	CUEDC1	1	.
chr16	85449253	85648841	199589	252000	77520	4	KIAA0182		KIAA0182	1	.
chr1	61634820	61748316	113497	176509	13994.1	5	NFIA		NFIA	1	.
chr20	20175141	20259113	83973	159992	12201.1	6	C20orf26		INSM1	1	INSM1
chr1	49091713	49163156	71444	134863	10216.3	7	AGBL4		BEND5	1	.
chr20	30239954	30311782	71829	137141	16973	8	BCL2L1	MIR3193,COX4I2,ID1,TPX2	BCL2L1	1	ID1
chr1	41823561	41885668	62108	141157	23967.1	9			EDN2	1	.
chr12	70082283	70136584	54302	124040	7683.59	10	BEST3,RAB3IP	RAB3IP	BEST3	1	.
chr1	17950778	18015843	65066	139551	24054.5	11	ARHGEF10L		ARHGEF10L	1	.
chr6	20630513	20730372	99860	126621	14040.2	12	CDKAL1		CDKAL1	1	.
chr12	123525419	123562641	37223	123651	12759.7	13	PITPNM2	MIR4304	MIR4304	1	.
chr5	145745617	145821048	75432	122764	11978.4	14		TCERG1,POU4F3	TCERG1	1	.
chr22	46456374	46479038	22665	115673	6234.87	15		LOC400931,C22orf26,MIRLET7A3,MIR3619,LOC100271722,LOC150381,MIRLET7B	LOC400931	1	.
chr5	1315128	1332035	16908	139731	31908.6	16	CLPTM1L	TERT	CLPTM1L	1	.
chr22	37765102	37816828	51727	128291	22418	17	ELFN2		ELFN2	1	.
chr15	31552686	31601675	48990	122894	17332.3	18		KLF13	KLF13	1	.
chr1	184158183	184195560	37378	108064	5931.73	19			TSEN15	1	.
chr5	87951939	87987352	35414	107248	6749.72	20	LOC645323,MIR9-2		LOC645323	1	.
chr1	160324440	160346397	21958	106219	6038.18	21	NHLH1,NCSTN	SUMO1P3,VANGL2,COPA	NHLH1	1	.
chr22	30085320	30113277	27958	109309	13897.4	22	NF2	ZMAT5,CABP7	CABP7	1	.
chr13	67873966	67934030	60065	102457	7339.82	23			PCDH9	1	.
chr1	203285680	203309360	23681	98605.9	6315.46	24		LOC730227,FMOD,BTG2	FMOD	1	.
chr6	10082737	10116138	33402	98222.3	6155.8	25			LOC100130275	1	.
chr8	93577859	93639401	61543	98405.7	8554.34	26			C8orf83	1	.
chr19	13113076	13163595	50520	111202	21697.9	27	NFIX	GADD45GIP1,DAND5	NFIX	1	.
chr20	10018889	10074512	55624	94837.2	5373.18	28	ANKRD5	ANKRD5	ANKRD5	1	.
chr11	65244281	65275293	31013	97901.8	9294.3	29	MALAT1	MIR612,SCYL1	MALAT1	1	.
chr20	20416335	20455587	39253	93674.9	5746.49	30	RALGAPA2		INSM1	1	INSM1
chr16	7454617	7536044	81428	98616.2	10772.8	31	RBFOX1		RBFOX1	1	.
chr11	19884961	19904427	19467	89594.2	2814.78	32	NAV2		NAV2	1	.
chr12	85630925	85682627	51703	92112.3	5361.5	33	ALX1,LRRIQ1		ALX1	1	.
chr17	47976828	48017130	40303	99521.8	13271.4	34		DLX4	DLX4	1	.
chr14	22860047	22941298	81252	94267.4	8246.98	35			DAD1	1	.
chr6	43057004	43094527	37524	96771.8	12176.2	36	PTK7	CUL7,KLC4,SRF,MRPL2,PTK7	PTK7	1	.
chr3	140774256	140829167	54912	97318.8	13337.9	37	SPSB4		SPSB4	1	.
chr3	159542223	159585600	43378	88293.9	6016.39	38	IQCJ-SCHIP1,SCHIP1		SCHIP1	1	.
chr12	123711083	123754136	43054	95259.1	13023.5	39	CDK2AP1,C12orf65	MPHOSPH9	C12orf65	1	.
chr1	10783864	10865176	81313	99225	17067.4	40	CASZ1		CASZ1	1	CASZ1
chr15	69382711	69438769	56059	91380.1	9412.14	41	NCRNA00277,MIR548H4	GLCE	NCRNA00277	1	.
chr20	31109843	31127418	17576	86880.3	6465.84	42		LOC149950,C20orf112	C20orf112	1	.
chr14	74430238	74465842	35605	88639.7	8512.92	43	ENTPD5	COQ6,C14orf45,FAM161B	COQ6	1	.
chr12	123580187	123636296	56110	93169	14666.9	44	PITPNM2		PITPNM2	1	.
chr6	34492295	34516577	24283	88636.6	11181.9	45	PACSIN1,SPDEF		SPDEF	1	.
chr22	26324885	26372918	48034	85128.9	7738.12	46	MYO18B		MYO18B	1	.
chr15	74574120	74612911	38792	90511	13949.2	47	CCDC33	CYP11A1	CCDC33	1	.
chr1	203240431	203268447	28017	84146.1	8410.4	48	LOC730227	CHIT1,LOC730227,BTG2	LOC730227	1	.
chr16	5182880	5227269	44390	84512.2	8904.43	49		FAM86A	FAM86A	1	.
chr15	74512763	74556347	43585	90506.5	15132.4	50	CCDC33	STRA6,ISLR	CCDC33	1	.
chr12	108375890	108424611	48722	80126.6	5101.09	51			WSCD2	1	.
chr4	140735468	140811461	75994	84861.4	10631.4	52	MAML3		MGST2	1	.
chr3	182075725	182134329	58605	82104.2	8532.74	53			ATP11B	1	SOX2
chr13	60017814	60033564	15751	74864.5	2594.03	54			DIAPH3	1	.
chr9	133340886	133359470	18585	80372.1	8277.31	55	ASS1		ASS1	1	.
chr1	204255191	204312817	57627	83454	12464.5	56	PLEKHA6	LOC127841	PLEKHA6	1	.
chr8	109859735	109887029	27295	73849.4	3430.86	57			TMEM74	1	.
chr8	133393004	133431114	38111	78910.6	8609.05	58	KCNQ3		KCNQ3	1	.
chr3	141100375	141132333	31959	74046.7	3975.58	59	ZBTB38		ZBTB38	1	.
chr11	61453826	61480939	27114	81035.3	11634.2	60	DAGLA	C11orf9,DKFZP434K028	DAGLA	1	.
chr5	51102630	51138722	36093	72729	3551.45	61			ISL1	1	ISL1
chr11	57224511	57270655	46145	83391.4	14480	62	SLC43A1,RTN4RL2	SMTNL1,SLC43A3,TIMM10	RTN4RL2	1	.
chr8	102241992	102265420	23429	74372.2	5676.6	63		ZNF706	ZNF706	1	.
chr5	170731293	170765579	34287	78463.5	9908.65	64	TLX3	MIR3912,NPM1	TLX3	1	.
chr1	225921180	225960473	39294	80204.9	11870.4	65		EPHX1,SRP9	SRP9	1	.
chr5	149637847	149733270	95424	89277.8	21975.9	66	CAMK2A,ARSI	TCOF1,CAMK2A	ARSI	1	.
chr16	11864618	11894150	29533	74727.8	7583.82	67	ZC3H7A	TXNDC11,BCAR4	ZC3H7A	1	.
chr8	139819135	139865043	45909	77791.1	11219.9	68	COL22A1		COL22A1	1	.
chr15	31614473	31657686	43214	80821.3	14268.9	69	KLF13		KLF13	1	.
chr4	141157044	141175128	18085	70724.7	4188.25	70		SCOC	SCOC	1	.
chr15	66216062	66251318	35257	73163.3	7580.04	71	MEGF11		RAB11A	1	.
chr12	54734819	54788194	53376	77036.1	11518.3	72	ZNF385A,GPR84,COPZ1	MIR148B,NFE2,ITGA5,ZNF385A	GPR84	1	.
chr2	96727116	96740399	13284	70851.5	5949.46	73		ADRA2B,GPAT2	GPAT2	1	.
chr17	38211733	38233023	21291	72520.1	7760.2	74	THRA	SNORD124,MSL1,MED24,NR1D1,CSF3	THRA	1	.
chr1	33793543	33835829	42287	72296.4	7619.94	75	PHC2,MIR3605		PHC2	1	.
chr4	169552006	169598999	46994	72063.8	7420.19	76	PALLD		PALLD	1	.
chr1	159786845	159807039	20195	69562.3	5296.89	77	SLAMF8,C1orf204	FCRL6,DUSP23,VSIG8	SLAMF8	1	.
chr8	135005163	135025444	20282	67217.3	3520.78	78			ST3GAL1	1	.
chr4	77116637	77131206	14570	65360.9	2239.26	79	SCARB2	FAM47E,NUP54	SCARB2	1	.
chr5	138435937	138484597	48661	72226	9143.21	80	SIL1	SIL1	SIL1	1	.
chr7	9215475	9243301	27827	65279.8	2707.47	81			PER4	1	.
chr22	35915581	35945463	29883	71220.8	8812.2	82	RASD2		RASD2	1	.
chr12	53288800	53321139	32340	71689.1	9384.78	83	KRT8	KRT18,KRT78	KRT8	1	.
chr17	43354781	43377178	22398	69540.4	7312.62	84	MAP3K14	LOC100133991,C17orf46	LOC100133991	1	.
chr5	138282509	138316726	34218	71883.1	10138.5	85	SIL1		LRRTM2	1	.
chr1	51426082	51451271	25190	65519.1	4317.39	86	CDKN2C	FAF1	CDKN2C	1	.
chr8	19541382	19627654	86273	71985.4	10973.8	87		INTS10,CSGALNACT1	CSGALNACT1	1	.
chr1	116774525	116829030	54506	69842.7	9020.58	88			ATP1A1	1	.
chr16	2516682	2551308	34627	74719.4	14175.9	89	TBC1D24,NTN3	PDPK1,C16orf59,ATP6V0C,MIR3178,CEMP1,CCNF,AMDHD2	TBC1D24	1	.
chr20	20339245	20357301	18057	64732.6	4506.78	90	INSM1,C20orf26		INSM1	1	INSM1
chr9	120133702	120174225	40524	64143.9	4344.07	91	ASTN2		ASTN2	1	.
chr5	173672441	173736999	64559	70219.7	10516.5	92			HMP19	1	.
chr1	45084858	45126427	41570	70555.1	11111.4	93	RNF220,TMEM53	C1orf228	TMEM53	1	.
chr1	27844633	27867407	22775	68622.6	9221.19	94	AHDC1	WASF2	WASF2	1	.
chr11	71687977	71722754	34778	67130	8005.67	95	IL18BP,NUMA1,RNF121	LOC100133315	IL18BP	1	.
chr11	78009182	78036650	27469	63184.6	4727.24	96	GAB2		GAB2	1	.
chr16	7352861	7424992	72132	68149.4	9759.32	97	RBFOX1	RBFOX1	RBFOX1	1	.
chr20	20472439	20548903	76465	68137.1	9863.86	98	RALGAPA2		INSM1	1	.
chr2	102378823	102448540	69718	66196.3	7996.54	99	MAP4K4		MAP4K4	1	.
chr7	129995630	130010943	15314	64003.7	6116.01	100	CPA5	CPA5,CPA1	CPA1	1	.
chr1	85576985	85609188	32204	63005.2	5261.97	101	WDR63		WDR63	1	.
chr1	214156462	214204501	48040	63642.1	6350.76	102	PROX1		PROX1	1	.
chr14	104886858	104940981	54124	73066.1	15977.1	103			C14orf180	1	.
chr13	72426145	72454176	28032	60931	3868.28	104	DACH1	DACH1	DACH1	1	.
chr9	33628992	33652209	23218	59730.4	2693.17	105		ANXA2P2,PTENP1	ANXA2P2	1	.
chr13	26061946	26084934	22989	62352.7	5317.12	106	ATP8A2		ATP8A2	1	.
chr14	77379811	77428767	48957	74398.4	17540.9	107			C14orf4	1	.
chr5	158229443	158309139	79697	63111.3	6782.13	108	EBF1		EBF1	1	.
chr15	38891522	38924178	32657	60116.4	3997.09	109		RASGRP1	RASGRP1	1	.
chr4	41789462	41825777	36316	60558.9	4641.06	110		PHOX2B	PHOX2B	1	.
chr15	93351233	93376104	24872	62105.4	6461.49	111		LOC100507217,ASB9P1	ASB9P1	1	.
chr5	173280418	173318530	38113	61550.9	6475.23	112	CPEB4		CPEB4	1	.
chr17	17625872	17667330	41459	63227.6	8258.43	113	RAI1	MIR33B,SMCR5	SMCR5	1	.
chr6	33945683	33999526	53844	69640.5	14672.2	114	MIR1275,GRM4		MIR1275	1	.
chr5	132780685	132822022	41338	62402.3	8143.39	115	FSTL4	MIR1289-2	MIR1289-2	1	.
chr13	23637710	23662598	24889	59708.8	5475.36	116			SGCG	1	.
chr5	63976761	63989898	13138	56382.7	2167.61	117	FAM159B		FAM159B	1	.
chr22	46428460	46442228	13769	59052.3	4842.21	118	LOC100271722	LOC400931,C22orf26,MIR3619,LOC150381,LOC730668	LOC100271722	1	.
chr9	79475954	79527737	51784	61611.4	7487.82	119	PRUNE2		PRUNE2	1	.
chr20	20042589	20078618	36030	60287.3	6193.39	120	C20orf26	NAA20,CRNKL1	C20orf26	1	.
chr2	25595039	25629837	34799	62987.9	9346.74	121	DTNB	MIR1301,DNMT3A	DNMT3A	1	.
chr18	42317127	42327240	10114	54659.8	1621.11	122	SETBP1		SETBP1	1	.
chr1	64970333	65006711	36379	57091.6	4288.97	123	CACHD1		CACHD1	1	.
chr20	44830549	44861771	31223	60196	7452.69	124	CDH22		CDH22	1	.
chr9	33679876	33720878	41003	57271.6	4588.12	125		PRSS3,PTENP1	PTENP1	1	.
chr9	107570539	107607421	36883	58399	5716.71	126	ABCA1	LOC286367,NIPSNAP3B	LOC286367	1	.
chr15	88648454	88728756	80303	62820.3	10166.2	127	NTRK3		NTRK3	1	.
chr8	93103896	93116437	12542	55478.9	2851.82	128	RUNX1T1	RUNX1T1	RUNX1T1	1	.
chr20	9979560	9997145	17586	54749.1	2147.13	129		ANKRD5	ANKRD5	1	.
chr2	232537424	232552624	15201	59453.3	6881.04	130		PTMA,MIR1244-2	PTMA	1	.
chr9	92276210	92302825	26616	61435.4	9006.52	131	LOC100129066		LOC100129066	1	.
chr8	61758646	61791184	32539	58064.1	5694.15	132	CHD7		LOC100130298	1	.
chr8	24792574	24824719	32146	58230.7	6216.84	133	NEFL	NEFM	NEFL	1	.
chr1	155041385	155067012	25628	61289.5	9446.11	134	EFNA4,EFNA3	ADAM15,DPM3,EFNA4,DCST2,DCST1,EFNA1,SLC50A1	EFNA3	1	.
chr2	207076044	207107001	30958	57957.7	6132.58	135	GPR1	SNORD51,ZDBF2,SNORA41	GPR1	1	.
chr20	32046779	32071344	24566	59130.4	7433.37	136		SNTA1,CBFA2T2	CBFA2T2	1	.
chr20	45425906	45444917	19012	55725	4125.39	137			EYA2	1	.
chr15	93166470	93214396	47927	60880.4	9518.1	138	FAM174B		FAM174B	1	.
chr13	111790562	111841621	51060	60321.1	9062.97	139	ARHGEF7	ARHGEF7	ARHGEF7	1	.
chr22	37829822	37894348	64527	71533.5	20280.5	140	CARD10,MFNG	ELFN2	MFNG	1	.
chr4	41856431	41890288	33858	55674.5	4587.62	141		TMEM33	TMEM33	1	.
chr6	7135580	7152033	16454	53979	2895.73	142	RREB1	RREB1	RREB1	1	.
chr1	204981920	205025351	43432	64156.3	13172.6	143	NFASC,CNTN2	TMEM81	CNTN2	1	.
chr9	139582111	139598626	16516	59881.7	8926.36	144		EGFL7,SNORA43,LCN10,SNORA17,LOC100128593,AGPAT2,LCN6,SNHG7,MIR126,FAM69B	AGPAT2	1	.
chr6	34982061	35026901	44841	57969.2	7057.82	145	ANKS1A		TCP11	1	.
chr1	23914671	23946813	32143	58112.7	7563.01	146		ID3,MDS2	MDS2	1	ID3
chr6	10380543	10409072	28530	55825.5	5292.13	147	TFAP2A	LOC100130275,C6orf218	LOC100130275	1	.
chr22	27034708	27057788	23081	57245.3	6847.84	148	MIAT	CRYBA4,TPST2,CRYBB1	MIAT	1	.
chr21	39200103	39259439	59337	58256.1	7945.09	149	KCNJ6		KCNJ6	1	.
chr2	109225129	109252895	27767	54829.5	4570.28	150	LIMS1	LIMS1	LIMS1	1	.
chr7	92837872	92858850	20979	51903.8	1688.73	151	HEPACAM2	CCDC132	HEPACAM2	1	.
chr14	89640885	89681309	40425	55255.6	5327.88	152	FOXN3		FOXN3	1	.
chr5	50688064	50698993	10930	51025.3	1256.84	153	ISL1		ISL1	1	.
chr11	33910767	33937204	26438	54830.3	5083.84	154	LMO2	LMO2	LMO2	1	.
chr20	62773698	62800969	27272	59437.1	9727.57	155	MYT1	NPBWR2	MYT1	1	.
chr1	180894259	180934550	40292	63619.5	13912.5	156	KIAA1614		KIAA1614	1	.
chr4	25810729	25829790	19062	53923.6	4344	157	SEL1L3		SEL1L3	1	.
chr9	135420017	135437761	17745	55723.3	6268.96	158	C9orf171	BARHL1	BARHL1	1	.
chr4	147940123	147975510	35388	52769.1	3372.38	159			TTC29	1	.
chr1	32519136	32529279	10144	51800.3	2420.12	160		KHDRBS1,TMEM39B,KPNA6	TMEM39B	1	.
chr16	75271701	75339874	68174	70831.7	21569.9	161	BCAR1,CFDP1	CTRB2,CTRB1	BCAR1	1	.
chr9	37964034	38004039	40006	59075.4	9841.23	162	SHB		MCART1	1	.
chr3	181408559	181435762	27204	53932.7	4853.02	163	SOX2,SOX2OT		SOX2	1	.
chr22	39128329	39157910	29582	60034.6	11231.9	164	SUN2,GTPBP1	DNAL4,JOSD1	SUN2	1	.
chr1	205243685	205287454	43770	61456.1	12798.1	165	NUAK2	TMCC2,KLHDC8A	NUAK2	1	.
chr2	216863681	216883205	19525	52701.1	4057.09	166	MREG		MREG	1	.
chr9	139124542	139141334	16793	54132.4	5679.05	167	QSOX2	LHX3	QSOX2	1	.
chr15	40337594	40414436	76843	66714.2	18426.7	168	BMF	SRP14,BUB1B,BMF	BMF	1	.
chr2	102083652	102097825	14174	51766.9	3595.69	169	RFX8		RFX8	1	.
chr1	204801684	204829192	27509	53195	5243.02	170	NFASC	NFASC	NFASC	1	.
chr2	208148097	208180057	31961	51417.2	3515.6	171			KLF7	1	.
chr1	53828772	53856994	28223	57505.1	9640.64	172		LRP8,FLJ40434	LRP8	1	.
chr3	142574224	142586272	12049	50155.8	2412.01	173	PCOLCE2		PCOLCE2	1	.
chr3	182183186	182210194	27009	50985.7	3408.41	174			ATP11B	1	.
chr11	46002688	46025437	22750	50796.2	3296.33	175	PHF21A		GYLTL1B	1	.
chr17	55358996	55393520	34525	54112.9	7208.61	176	MSI2		MSI2	1	.
chr21	41030710	41049758	19049	51589.6	4750.57	177	B3GALT5	B3GALT5,C21orf88	B3GALT5	1	.
chr11	117574991	117615698	40708	54946.3	8137.33	178	DSCAML1		DSCAML1	1	.
chr12	52568544	52601836	33293	58593.9	11845.3	179	KRT80	LOC283404,KRT7	KRT80	1	.
chr16	56289884	56346963	57080	58174.9	11472.9	180	GNAO1	MIR3935	MIR3935	1	.
chr6	6656017	6667074	11058	48441.8	1754.75	181		LY86-AS1	LY86-AS1	1	.
chr7	104650433	104662253	11821	49861.5	3328.51	182	MLL5,LOC100216545		MLL5	1	.
chr2	235569963	235612163	42201	52956.8	6671.82	183			ARL4C	1	.
chr14	106326555	106343153	16599	52441.4	6207.65	184		KIAA0125	KIAA0125	1	.
chr16	47899842	47930456	30615	49995.7	3768.58	185			ABCC12	1	.
chr22	43400198	43441116	40919	61434.3	15475.2	186	PACSIN2,TTLL1	TTLL1,PACSIN2	PACSIN2	1	.
chr3	18443072	18488396	45325	48043.4	2166.49	187	SATB1	SATB1	SATB1	1	.
chr20	18630630	18662818	32189	52163.9	6389.32	188	DTD1		DTD1	1	.
chr1	116851735	116890124	38390	51410.5	5708.44	189		ATP1A1	ATP1A1	1	.
chr14	23464143	23479985	15843	49929.2	4321.7	190	C14orf93	JUB,PSMB5,HAUS4,CDH24,PSMB11	C14orf93	1	.
chr11	62303414	62323079	19666	56220.3	10630.9	191	AHNAK	EEF1G,TUT1,MTA2	AHNAK	1	.
chr2	217481602	217505819	24218	52243.3	6710.53	192	IGFBP2		IGFBP2	1	.
chr4	82584934	82646752	61819	52502	7022.52	193			RASGEF1B	1	.
chr7	112141903	112164965	23063	50217.5	4981.39	194		IFRD1,C7orf53	C7orf53	1	.
chr7	55569738	55615061	45324	55498	10460.5	195	VOPP1		VOPP1	1	.
chr19	30998934	31021098	22165	49077.7	4124.72	196	ZNF536		ZNF536	1	.
chr5	64355626	64372760	17135	46816.9	1987.54	197			CWC27	1	.
chr5	50754495	50776996	22502	46601.8	1840.58	198			ISL1	1	.
chr4	41751627	41776583	24957	46919.8	2869.94	199		PHOX2B	PHOX2B	1	.
chr22	24514625	24562655	48031	59614.8	15619.4	200	CABIN1	SUSD2	SUSD2	1	.
chr7	105777285	105793799	16515	47704	3827.95	201		SYPL1	SYPL1	1	.
chr14	89889054	89900089	11036	46885.5	3093.11	202	FOXN3	LOC400236,FOXN3	LOC400236	1	.
chr4	8039388	8053277	13890	50047.6	6325.05	203	ABLIM2		AFAP1	1	.
chr2	174083225	174120645	37421	47691.8	4366.91	204	LOC339751,ZAK		LOC339751	1	.
chr11	57191884	57206270	14387	46579	3320.29	205	SLC43A3	RTN4RL2,PRG2,PRG3	SLC43A3	1	.
chr16	80135898	80158141	22244	45206.7	2037.46	206			DYNLRB2	1	.
chr19	34157867	34181415	23549	51426.5	8430.18	207	CHST8		CHST8	1	.
chr17	32925038	32968146	43109	54290.2	11432.2	208	TMEM132E	C17orf102	TMEM132E	1	.
chr22	36401590	36434662	33073	48348	5493.26	209	RBFOX2		RBFOX2	1	.
chr1	16918364	16951681	33318	64495	21652.7	210	NBPF1,CROCCP2	MIR3675,MST1P2	NBPF1	1	.
chr5	73312500	73354435	41936	47210.4	4432.53	211			RGNEF	1	.
chr1	168655242	168666053	10812	43649.4	981.639	212	DPT		DPT	1	.
chr13	72064478	72122236	57759	48695.8	6041.49	213	DACH1		DACH1	1	.
chr8	134488535	134539314	50780	57674.8	15157.5	214	ST3GAL1		ST3GAL1	1	.
chr5	131420768	131439992	19225	45559	3045.08	215		CSF2,IL3	CSF2	1	.
chr2	96416551	96428083	11533	46480.9	3979.69	216			TRIM43	1	.
chr8	73776179	73801364	25186	44708.4	2211.24	217	KCNB2		TERF1	1	.
chr1	92936768	92952886	16119	47780.2	5301.21	218	GFI1		GFI1	1	.
chr17	48980088	49044827	64740	61780.4	19305.2	219	SPAG9	TOB1	TOB1	1	.
chr8	137484286	137500770	16485	44894.2	2708.32	220				1	.
chr3	178301476	178350293	48818	48284.9	6170.47	221	KCNMB2		KCNMB2	1	.
chr22	46392675	46411398	18724	51295.4	9382.1	222	LOC730668	WNT7B,LOC100271722,LOC150381,C22orf26	LOC730668	1	.
chr17	72044007	72080136	36130	50360.2	8544.51	223			RPL38	1	.
chr19	13726420	13745376	18957	46859.2	5228.06	224			CACNA1A	1	.
chr13	60731999	60754160	22162	46307.6	4760.18	225	DIAPH3		DIAPH3	1	.
chr1	202654703	202666205	11503	43856	2309.6	226	SYT2	SYT2	SYT2	1	.
chr14	59553872	59623324	69453	50568	9237.12	227		DAAM1	DAAM1	1	.
chr22	38137578	38162259	24682	50450.4	9433.08	228	TRIOBP	H1F0,GCAT	TRIOBP	1	.
chr20	3776067	3793379	17313	46983	6133.64	229	CDC25B	CDC25B,C20orf29,C20orf27,SPEF1,MAVS,CENPB	CDC25B	1	.
chr1	60203098	60235357	32260	44536.8	3696.88	230	FGGY	HOOK1	HOOK1	1	.
chr8	41736284	41774801	38518	50376.4	9556.07	231	ANK1		ANK1	1	.
chr1	61508866	61524593	15728	44630.1	3840.53	232		NFIA	NFIA	1	.
chr17	37705397	37748840	43444	49620.6	9092.62	233		PPP1R1B,STARD3,NEUROD2	NEUROD2	1	.
chr3	39151679	39190771	39093	44936.3	4429.12	234	TTC21A,CSRNP1	GORASP1,XIRP1,TTC21A	TTC21A	1	.
chr18	52967915	53021564	53650	44614.5	4195.35	235	TCF4		TCF4	1	.
chr13	52358733	52419724	60992	45993.3	5672.16	236	NCRNA00282,DHRS12	CCDC70	DHRS12	1	.
chr1	154449572	154466592	17021	43099.7	2845.74	237	SHE	TDRD10	SHE	1	.
chr12	47642965	47668363	25399	45084	4863.72	238		LOC100233209,FAM113B	LOC100233209	1	.
chr11	31823066	31834878	11813	43383.1	3459.73	239	PAX6	DKFZp686K1684	PAX6	1	.
chr12	47459884	47482885	23002	42749.7	2849.82	240	AMIGO2		AMIGO2	1	.
chr5	1377322	1391100	13779	62134.6	22437.5	241		CLPTM1L	CLPTM1L	1	.
chr3	182280670	182294071	13402	41426.5	1801.09	242			ATP11B	1	.
chr8	61895704	61942345	46642	46328.5	6753.62	243		LOC100130298	LOC100130298	1	.
chr2	197109090	197141424	32335	43683.2	4151.69	244	HECW2		STK17B	1	.
chr4	147997678	148015853	18176	41220.9	1839.31	245			TTC29	1	.
chr5	170613864	170641601	27738	41860.7	2737.64	246	RANBP17		TLX3	1	.
chr2	29621635	29667481	45847	44759.4	5698.66	247	ALK		CLIP4	1	.
chr7	73117797	73137070	19274	46943.2	8075.39	248	MIR4284,STX1A	ABHD11,STX1A,DNAJC30,WBSCR26,CLDN3,WBSCR22,VPS37D	MIR4284	1	.
chr7	5460102	5469784	9683	43831.4	5014.31	249	TNRC18		TNRC18	1	.
chr17	17778076	17823031	44956	44141.3	5349.65	250	TOM1L2	SREBF1	SREBF1	1	.
chr7	135506097	135519733	13637	41540.7	2852.65	251			FAM180A	1	.
chr4	181577006	181610816	33811	42113.7	3492.57	252			NCRNA00290	1	.
chr21	44598196	44613074	14879	44738.1	6181.81	253		CRYAA	CRYAA	1	.
chr1	17215323	17241382	26060	47299.7	8766.25	254		CROCC	CROCC	1	.
chr9	138020572	138040685	20114	46613.9	8113.58	255			OLFM1	1	.
chr3	189646055	189661415	15361	41084.9	2608.13	256			MIR944	1	.
chr12	49583178	49629011	45834	48638	10335.3	257		TUBA1C,TUBA1A	TUBA1A	1	.
chr15	39843675	39851126	7452	39362.9	1064.75	258		THBS1	THBS1	1	.
chr1	242811322	242856665	45344	44717.3	6570.2	259			PLD5	1	.
chr8	8167238	8192071	24834	42168.9	4090	260	SGK223		SGK223	1	.
chr11	63684774	63698107	13334	42677.6	4655.88	261		RCOR2,MARK2,NAA40,COX8A	RCOR2	1	.
chr16	69122519	69136729	14211	42854.5	4893.92	262		HAS3,CIRH1A,CHTF8	HAS3	1	.
chr15	53726334	53750113	23780	39756.1	1885.67	263			WDR72	1	.
chr5	42994620	43020988	26369	43678.6	5822.05	264	LOC648987	LOC153684,C5orf39,LOC100132356	LOC648987	1	.
chr3	179645810	179697803	51994	43279	5573.65	265	PEX5L		PEX5L	1	.
chr18	56554076	56575372	21297	42146.9	4472.16	266	ZNF532		ZNF532	1	.
chr4	182140929	182188241	47313	41284.5	3742.38	267			NCRNA00290	1	.
chr3	132750143	132797445	47303	42855.6	5378.24	268	TMEM108		TMEM108	1	.
chr11	117635740	117671291	35552	45629.7	8233.61	269	DSCAML1	FXYD2	DSCAML1	1	.
chr2	217623061	217657103	34043	42246.1	4857.79	270			IGFBP5	1	.
chr11	20767992	20794897	26906	40836.4	3476.13	271	NELL1		NELL1	1	.
chr19	50305444	50328153	22710	45658.7	8381.89	272	AP2A1,FUZ,MED25	TSKS,PNKP,FUZ,PTOV1	FUZ	1	.
chr7	115833423	115854589	21167	40285.2	3177.02	273	TES	TES	TES	1	.
chr12	129412708	129421252	8545	39926.1	2820.37	274	GLT1D1		GLT1D1	1	.
chr3	130530300	130572921	42622	42467.6	5408.6	275	ATP2C1	ATP2C1	ATP2C1	1	.
chr12	125139201	125181954	42754	50358.8	13356	276			NCOR2	1	.
chr6	6906201	6934281	28081	41558.4	4568.62	277			RREB1	1	.
chr12	63303514	63329012	25499	40957.4	4010.84	278	PPM1H		PPM1H	1	.
chr7	150661862	150676107	14246	42206.5	5266.38	279	KCNH2	ATG9B,KCNH2,ABCB8,NOS3	KCNH2	1	.
chr19	47109851	47142906	33056	49361	12478.3	280	CALM3,PTGIR,GNG8	DACT3	PTGIR	1	.
chr1	234734831	234775491	40661	43550.9	6688.57	281	IRF2BP2,NCRNA00184		IRF2BP2	1	.
chr1	113413417	113432885	19469	43259.8	6418.6	282		AKR7A2P1	AKR7A2P1	1	.
chr16	67418742	67434518	15777	43972.4	7135.48	283	TPPP3,ZDHHC1,LRRC36	HSD11B2	TPPP3	1	.
chr6	81229607	81238690	9084	37579.1	782.955	284			BCKDHB	1	.
chr18	31849726	31864338	14613	38112.5	1370.61	285		NOL4	NOL4	1	.
chr19	39393235	39411844	18610	44468.1	7756.23	286	NFKBIB,SARS2	SARS2,MRPS12,SIRT2,NFKBIB,RINL,FBXO17	NFKBIB	1	.
chr12	31504754	31517115	12362	40978	4336.24	287		FLJ13224,FAM60A	FAM60A	1	.
chr2	58745046	58775274	30229	40402.7	3772.45	288	FLJ30838		FLJ30838	1	.
chr1	18856308	18878257	21950	42385.7	5853.8	289		KLHDC7A	KLHDC7A	1	.
chr9	133016909	133052685	35777	48444.3	11931.3	290			NCS1	1	.
chr14	70153936	70183535	29600	42563.4	6198.03	291	KIAA0247		SRSF5	1	.
chr20	17039791	17059414	19624	38751.5	2499.97	292			PCSK2	1	.
chr12	68721159	68746734	25576	40091.4	3915.53	293	MDM1		MDM1	1	.
chr19	43985947	44006276	20330	42747.8	6688.24	294	PHLDB3	ETHE1,ZNF575,LYPD3	PHLDB3	1	.
chr12	113235705	113251731	16027	38617.9	2578.58	295	RPH3A		RPH3A	1	.
chr8	61861042	61882247	21206	39702.1	3693.91	296	LOC100130298		LOC100130298	1	.
chr7	27187675	27202081	14407	42480.4	6543.21	297	HOXA7,HOXA9	HOXA6,HOXA11-AS1,HOXA11,HOXA10,HOXA3,HOXA5,HOXA2,HOXA4,MIR196B,HOXA13	HOXA7	1	.
chr22	26434381	26478844	44464	40897.1	5028.77	298			SEZ6L	1	.
chr9	98255250	98274519	19270	39804	4009.88	299	PTCH1	PTCH1	PTCH1	1	.
chr5	43231968	43256825	24858	39940.2	4146.15	300	MGC42105		MGC42105	1	.
chr1	225611353	225651247	39895	45231.8	9502.75	301	LBR		LBR	1	.
chr14	59104857	59142824	37968	40533.6	4878.76	302	DACT1	DACT1	DACT1	1	.
chr11	117469925	117491588	21664	40293.2	4700.87	303	DSCAML1		DSCAML1	1	.
chr4	147553968	147575880	21913	39404.3	3887.19	304	POU4F2		POU4F2	1	.
chr3	61649580	61691906	42327	38216.1	2700.4	305	PTPRG		PTPRG	1	.
chr12	58281637	58293157	11521	39756.7	4252.03	306		XRCC6BP1,CTDSP2	CTDSP2	1	.
chr10	24722872	24757649	34778	38195.6	2778.68	307	KIAA1217		MIR603	1	.
chr11	8304185	8313456	9272	38321.7	2929.64	308		LMO1	LMO1	1	.
chr7	104563536	104590817	27282	44929.1	9605.64	309	LOC723809		LOC723809	1	.
chr19	42771837	42784607	12771	40787.4	5483.44	310		CIC,MEGF8,PAFAH1B3,PRR19,TMEM145,ZNF526,ERF,GSK3A	CIC	1	.
chr13	67791079	67816868	25790	38745.4	3530.51	311	PCDH9	PCDH9	PCDH9	1	.
chr2	86260314	86266729	6416	37280.8	2097.06	312	POLR1A	LOC90784	LOC90784	1	.
chr1	156059225	156100134	40910	47491.3	12399.5	313	LMNA	ROBLD3,RAB25,SEMA4A,UBQLN4,MEX3A	LMNA	1	.
chr7	142023805	142032689	8885	37321.7	2310.73	314			LOC730441	1	.
chr1	182246398	182287942	41545	41024.7	6061.27	315			GLUL	1	.
chr3	181829744	181847772	18029	37875	3005.27	316			SOX2	1	.
chr5	146813423	146867951	54529	40710.6	5845.4	317	DPYSL3		DPYSL3	1	.
chr1	12389233	12406152	16920	36342	1612.38	318	VPS13D		VPS13D	1	.
chr1	202070644	202083587	12944	40248.8	5583.61	319		GPR37L1,ARL8A,PTPN7	GPR37L1	1	.
chr17	71739524	71768131	28608	43459.8	8802.37	320	C17orf54		C17orf54	1	.
chr5	145705223	145715068	9846	36646	2047.76	321		POU4F3	POU4F3	1	POU4F3
chr1	27461478	27476941	15464	39514.2	4918.78	322	SLC9A1		SLC9A1	1	.
chr1	17901334	17932822	31489	44420.1	9899.83	323	ARHGEF10L		ARHGEF10L	1	.
chr9	135505918	135525794	19877	37251.6	2758.79	324	DDX31	BARHL1,GTF3C4	GTF3C4	1	.
chr2	159982539	160017962	35424	39029.1	4541.23	325	TANC1		WDSUB1	1	.
chr5	107130182	107146160	15979	36465	2038.79	326			EFNA5	1	.
chr12	64327922	64362604	34683	38993	4574.56	327	SRGAP1		SRGAP1	1	.
chr12	113670355	113700766	30412	43052.9	8667.14	328	TPCN1	DDX54,IQCD,C12orf52	TPCN1	1	.
chr9	131883513	131904658	21146	40270.7	5891	329	PPP2R4	DOLPP1,IER5L,CRAT	PPP2R4	1	.
chr9	111592266	111608863	16598	37348.2	2990.78	330		ACTL7A,ACTL7B	ACTL7B	1	.
chr18	31322718	31342010	19293	36795.6	2459.73	331	ASXL3		ASXL3	1	.
chr3	140538452	140543563	5112	35331.8	1004.82	332			SLC25A36	1	.
chr7	137672160	137684119	11960	36150.9	1924.2	333	CREB3L2		CREB3L2	1	.
chr1	205318745	205329981	11237	37382.2	3194.39	334	KLHDC8A	NUAK2	KLHDC8A	1	.
chr4	81164024	81191363	27340	39051	4907.35	335	FGF5	PRDM8,FGF5	FGF5	1	.
chr15	91338890	91364533	25644	41182.7	7118.5	336	BLM	FURIN	FURIN	1	.
chr1	242589389	242619009	29621	37795.1	3820.98	337	PLD5	PLD5	PLD5	1	.
chr20	35447439	35481152	33714	42586.3	8637.27	338	C20orf117	DSN1,C20orf118	C20orf117	1	.
chr5	51282394	51313806	31413	36767.7	2852.21	339			ISL1	1	.
chr1	48988885	48999101	10217	35438.3	1614.13	340	AGBL4		SPATA6	1	.
chr6	24899921	24922655	22735	37824.8	4033.01	341	FAM65B	FAM65B	FAM65B	1	.
chr5	14556859	14587368	30510	38953.9	5220.09	342	FAM105A		FAM105A	1	.
chr1	155083454	155103293	19840	41443.7	7723.32	343	EFNA1	EFNA3,DPM3,EFNA4,TRIM46,EFNA1,KRTCAP2,SLC50A1	EFNA1	1	.
chr5	115744759	115778799	34041	37879.7	4248.19	344			SEMA6A	1	.
chr20	34030591	34052075	21485	39494	5920.99	345	CEP250	UQCC,GDF5	CEP250	1	.
chr19	13187611	13205899	18289	43637	10071.2	346	NFIX	NACC1,LYL1,TRMT1	LYL1	1	.
chr1	150533693	150552941	19249	38093.7	4532.9	347	MCL1	MIR4257,MCL1,ADAMTSL4,ENSA	MCL1	1	.
chr6	296241	312589	16349	37430.4	3985.64	348	DUSP22		DUSP22	1	.
chr6	50793048	50823570	30523	37343.7	3955.65	349	TFAP2B		TFAP2B	1	.
chr15	32936777	32969965	33189	36616.3	3325.44	350	SCG5	GREM1,ARHGAP11A	SCG5	1	.
chr5	115887527	115911875	24349	37401	4126.99	351	SEMA6A		SEMA6A	1	.
chr2	149644941	149681035	36095	37299.5	4089.45	352	KIF5C		KIF5C	1	.
chr5	143393683	143413454	19772	35374.3	2257.85	353			YIPF5	1	.
chr11	61970309	61984682	14374	36455.7	3432.27	354	SCGB2A1	SCGB1D1,SCGB1D2	SCGB2A1	1	.
chr4	146445836	146468119	22284	35260.6	2272.87	355	SMAD1		SMAD1	1	.
chr15	66437338	66465607	28270	41018.3	8042.53	356	MEGF11		MEGF11	1	.
chr5	133256969	133263425	6457	35136.1	2167.92	357		C5orf15	C5orf15	1	.
chr15	76603953	76636432	32480	40748.2	7788.46	358	ISL2	ETFA	ISL2	1	.
chr14	77488197	77502200	14004	37019.7	4076.27	359	C14orf4		C14orf4	1	.
chr19	10995526	11010280	14755	39145.3	6202.58	360	CARM1	YIPF2,C19orf52,C19orf38,TMED1	CARM1	1	.
chr19	13075875	13097263	21389	46364.9	13459.5	361	DAND5	GADD45GIP1,CALR,SYCE2,NFIX,RAD23A,FARSA	DAND5	1	.
chr9	13033902	13066030	32129	36031.6	3187.1	362			MPDZ	1	.
chr16	70721547	70751014	29468	44088.5	11291.8	363	VAC14	LOC100130894,MTSS1L	MTSS1L	1	.
chr13	22885336	22897373	12038	35556.1	2819.07	364			BASP1P1	1	.
chr1	116907002	116930166	23165	36851.6	4162.57	365	ATP1A1	ATP1A1OS	ATP1A1	1	.
chr11	32007410	32037090	29681	36898.2	4214.56	366			RCN1	1	.
chr7	24852875	24885647	32773	37648.5	5040.33	367	OSBPL3		DFNA5	1	.
chr8	18950971	18956606	5636	34033.7	1529.9	368			PSD3	1	.
chr14	100796560	100830397	33838	41020.6	8597.98	369	SLC25A47,WARS	WDR25,MIR345,SLC25A29	SLC25A47	1	.
chr3	195164087	195183303	19217	38633.8	6300.93	370		ACAP2	ACAP2	1	.
chr16	53105465	53134799	29335	38280.9	5972.4	371	CHD9		CHD9	1	.
chr4	183706969	183728703	21735	35808.9	3570.9	372	ODZ3		DCTD	1	.
chr8	93710442	93769440	58999	38720.4	6531.08	373			C8orf83	1	.
chr7	28104636	28155481	50846	37335.5	5150.6	374	JAZF1		LOC100128081	1	.
chr4	42704588	42715839	11252	33827.3	1668.52	375		ATP8A1	ATP8A1	1	.
chr19	34202629	34227508	24880	39425.8	7349.26	376	CHST8		CHST8	1	.
chr5	133160400	133178884	18485	36291.5	4360.38	377			C5orf15	1	.
chr1	20581842	20611027	29186	35950.1	4074.23	378		VWA5B1	VWA5B1	1	.
chr18	20737658	20784068	46411	42019.6	10205.6	379	CABLES1		CABLES1	1	.
chr9	86753929	86769820	15892	34009.9	2218.38	380			RMI1	1	.
chr12	52509973	52525552	15580	37036	5310.88	381		C12orf44	C12orf44	1	.
chr6	14380072	14409185	29114	34478.5	2818.14	382			CD83	1	.
chr7	129771072	129795474	24403	41073.4	9497.26	383	KLHDC10	TMEM209	TMEM209	1	.
chr12	53979365	53996663	17299	34172.2	2599.89	384	ATF7		ATF7	1	.
chr2	47234954	47284575	49622	45487.6	14022.9	385	TTC7A		MCFD2	1	.
chr4	110083605	110116534	32930	34516.2	3075.57	386	COL25A1		COL25A1	1	.
chr19	47996659	48019149	22491	39791.6	8355.03	387	NAPA	SLC8A2,ZNF541,KPTN	NAPA	1	.
chr20	44942224	44964284	22061	37435.8	6011.35	388		SLC35C2	SLC35C2	1	.
chr6	19972672	19989804	17133	32708.4	1493.91	389			ID4	1	.
chr18	53070104	53091848	21745	33007.4	1833.02	390	TCF4		TCF4	1	.
chr12	109083171	109108992	25822	34765.4	3718.22	391	CORO1C		CORO1C	1	.
chr1	31948971	31957544	8574	32785.7	1851.77	392		LOC149086,LOC284551	LOC149086	1	.
chr1	226004263	226014668	10406	34079.5	3233.87	393	EPHX1	SRP9	EPHX1	1	.
chr8	129441565	129483234	41670	35597.8	4858.61	394			MIR1208	1	.
chr8	81048533	81064565	16033	34154.6	3421.23	395	TPD52	TPD52	TPD52	1	.
chr1	226612482	226626403	13922	36194.6	5522.46	396		PARP1	PARP1	1	.
chr12	99163005	99194250	31246	35272.5	4664.88	397	ANKS1B		APAF1	1	.
chr3	66441565	66453549	11985	32497	1892.27	398	LRIG1		LRIG1	1	.
chr12	108568914	108594007	25094	34384.9	3811.63	399	WSCD2		WSCD2	1	.
chr11	112669899	112694536	24638	32616.9	2086.75	400			NCAM1	1	.
chr11	119715354	119747204	31851	38452.5	7972.06	401			PVRL1	1	.
chr9	86784636	86807646	23011	34020.3	3626.38	402			SLC28A3	1	.
chr14	78120073	78132899	12827	33501.5	3116.72	403		C14orf156,ALKBH1,SPTLC2	SPTLC2	1	.
chr12	47496134	47509467	13334	32331.2	1954.62	404		AMIGO2	AMIGO2	1	.
chr5	175250166	175290303	40138	39543	9171.3	405	CPLX2	CPLX2	CPLX2	1	.
chr7	25894310	25911986	17677	33460.7	3149.86	406			MIR148A	1	.
chr17	71560465	71588512	28048	39190.1	8977.84	407	SDK2		SDK2	1	.
chr19	48824695	48844982	20288	37206.4	7033.5	408	TMEM143,EMP3	CCDC114,KDELR1,SYNGR4	EMP3	1	.
chr5	50855295	50883979	28685	32912	2793.82	409			ISL1	1	.
chr18	35017561	35052884	35324	38978.9	8890.8	410	CELF4		CELF4	1	.
chr12	3788884	3796798	7915	31383	1306.6	411	EFCAB4B		EFCAB4B	1	.
chr1	48077563	48129407	51845	39240.7	9383.76	412			FOXD2	1	.
chr1	44700447	44729787	29341	38271.1	8482.19	413	ERI3	DMAP1	DMAP1	1	.
chr9	134268441	134299402	30962	37611.4	7823.84	414		BAT2L1	BAT2L1	1	.
chr20	17148817	17158321	9505	30495.5	752.717	415		PCSK2	PCSK2	1	.
chr6	81040728	81059273	18546	31200.1	1459.49	416	BCKDHB		BCKDHB	1	.
chr1	159885675	159915840	30166	38840.5	9203.34	417	TAGLN2,IGSF9	SLAMF9,CCDC19	TAGLN2	1	.
chr17	17907264	17939823	32560	33903.7	4288.02	418	LRRC48,ATPAF2	TOM1L2,C17orf39	ATPAF2	1	.
chr1	17026408	17038171	11764	44718.2	15130.7	419	ESPNP		ESPNP	1	.
chr2	226268367	226331317	62951	35812.3	6257.23	420	KIAA1486		KIAA1486	1	.
chr7	140888311	140921623	33313	36330.1	6808.97	421	LOC100131199		LOC100131199	1	.
chr9	117668663	117682358	13696	31087.7	1572.19	422	TNFSF8		TNFSF8	1	.
chr12	122232513	122238462	5950	32766.5	3266.6	423	LOC338799	RHOF,SETD1B	RHOF	1	.
chr1	164675365	164693862	18498	31764.9	2380.56	424	PBX1		PBX1	1	.
chr1	27890140	27926586	36447	39664.2	10358	425	AHDC1	FGR	AHDC1	1	.
chr4	78934919	78957073	22155	31762.2	2467.96	426		FRAS1	FRAS1	1	.
chr4	775964	802480	26517	37976.2	8715.81	427	CPLX1	LOC100129917	LOC100129917	1	.
chr16	51946717	51978492	31776	32686.9	3444.41	428			TOX3	1	.
chr11	118491512	118497222	5711	32244.9	3030.3	429	PHLDB1	ARCN1,PHLDB1	PHLDB1	1	.
chr19	2967903	2987621	19719	37148.7	7934.52	430	TLE6	TLE2,ZNF77,TLE6	TLE6	1	.
chr6	21586881	21598293	11413	32893.9	3765.96	431	SOX4		SOX4	1	SOX4
chr11	94979996	95000232	20237	31865.6	2839.11	432		SESN3	SESN3	1	.
chr20	44993178	45045915	52738	35423.4	6423.37	433	ELMO2	SLC35C2,ELMO2,LOC100240726	ELMO2	1	.
chr7	45754355	45761807	7453	31621.1	2643.22	434	ADCY1	SEPT7P2	SEPT7P2	1	.
chr9	38413482	38425281	11800	32275	3347.38	435	IGFBPL1	ALDH1B1	IGFBPL1	1	.
chr3	192185333	192196044	10712	30536	1757.68	436	FGF12		FGF12	1	.
chr1	48024223	48034243	10021	31110.1	2345.68	437			FOXD2	1	.
chr7	150774056	150787873	13818	34126.6	5373.43	438	TMUB1,FASTK,AGAP3	SLC4A2,ACCN3,ABCB8,CDK5	TMUB1	1	.
chr19	1851417	1882002	30586	39182.4	10441.7	439	KLF16,FAM108A1	REXO1,ATP8B3,LOC100288123,ADAT3,SCAMP4,MIR1909	KLF16	1	.
chr1	229114303	229141137	26835	35726.8	7051.98	440			RHOU	1	.
chr1	43502429	43529123	26695	34299.1	5659.13	441			SLC2A1	1	.
chr16	55944942	55951167	6226	29381.4	849.09	442	CES5A	CES5A	CES5A	1	.
chr1	40301903	40318497	16595	30416.8	1919.93	443	TRIT1	BMP8B,MYCL1	TRIT1	1	.
chr5	163315559	163344100	28542	31826.1	3362.13	444			MAT2B	1	.
chrX	7776557	7804723	28167	30140.4	1712.49	445		VCX	VCX	1	.
chr1	206872469	206881355	8887	30669.1	2284.59	446	MAPKAPK2		MAPKAPK2	1	.
chr15	69351698	69367966	16269	31467.2	3084.41	447	MIR548H4	NOX5,NCRNA00277	NCRNA00277	1	.
chr1	231814733	231832989	18257	33107.3	4781.25	448	DISC1,TSNAX-DISC1		DISC1	1	.
chr9	100717056	100749082	32027	34367.1	6043.31	449	ANP32B	C9orf156,HEMGN	ANP32B	1	.
chr1	230942579	230975323	32745	34332.1	6015.07	450	C1orf198		C1orf198	1	.
chr16	81624452	81636594	12143	32392.4	4137.99	451	CMIP		CMIP	1	.
chr2	10341022	10350020	8999	30860.4	2616.62	452	C2orf48	MIR4261	MIR4261	1	.
chr1	116206366	116221013	14648	31231.8	3004.1	453	VANGL1	VANGL1	VANGL1	1	.
chr2	48421113	48436737	15625	30710.5	2506.09	454			FOXN2	1	.
chr12	122202890	122211616	8727	31593.4	3428.45	455	TMEM120B	RHOF,SETD1B,LOC338799	RHOF	1	.
chr11	61594137	61618516	24380	34981.4	6855.37	456	FADS2	MIR611,FEN1,FADS1,MIR1908,FADS3,C11orf10	FADS2	1	.
chr7	86625474	86634920	9447	28625.2	547.868	457	KIAA1324L	KIAA1324L	KIAA1324L	1	.
chr8	81108985	81122641	13657	32005.6	3943.85	458		TPD52	TPD52	1	.
chr4	42629814	42660743	30930	31238.3	3179.5	459	ATP8A1		ATP8A1	1	.
chr11	72472141	72491609	19469	34912	6905.3	460	STARD10	ARAP1,ATG16L2	ARAP1	1	.
chr11	116069551	116106602	37052	34879.8	6887.78	461			LOC283143	1	.
chr17	32806188	32814727	8540	30567.1	2608.66	462			C17orf102	1	.
chr14	106036429	106048640	12212	31073.3	3141.89	463		TMEM121	TMEM121	1	.
chr18	10246954	10306012	59059	36692.7	8764.21	464			APCDD1	1	.
chr1	162135120	162149712	14593	30265.3	2390.17	465	NOS1AP		NOS1AP	1	.
chr8	137522992	137532467	9476	29586.6	1735.82	466				1	.
chr6	42709126	42715976	6851	31498.4	3663.38	467	TBCC	LOC442211,PRPH2	TBCC	1	.
chr4	141070254	141084811	14558	31498.4	3666.91	468	MAML3		MAML3	1	.
chr17	57564573	57599692	35120	35182.2	7353.92	469		DHX40	DHX40	1	.
chr18	43979831	44012582	32752	34689.9	6880.99	470	RNF165		RNF165	1	.
chr11	45047056	45065696	18641	30955.4	3220.99	471		PRDM11	PRDM11	1	.
chr8	61820221	61840174	19954	31579.6	3876.87	472		LOC100130298	LOC100130298	1	.
chr9	111539733	111576936	37204	31845.8	4144.41	473		ACTL7A,ACTL7B	ACTL7B	1	.
chr12	6711592	6723863	12272	30995.3	3321.76	474	CHD4	IFFO1,ACRBP,LPAR5,NOP2,ING4,SCARNA11	CHD4	1	.
chr8	140486572	140490966	4395	28422.6	749.177	475			KCNK9	1	.
chr9	72107184	72128772	21589	29433.1	1796.12	476	APBA1		APBA1	1	.
chr1	156711153	156724217	13065	30895.1	3314.34	477	HDGF	C1orf66,PRCC,ISG20L2,MRPL24,CRABP2	HDGF	1	.
chr11	20859703	20894727	35025	30495.4	2998.05	478	NELL1		NELL1	1	.
chr9	135988294	136011559	23266	37375.2	9892.28	479	RALGDS	CELP,GBGT1	RALGDS	1	.
chr11	47482931	47492960	10030	29491.3	2023.85	480	CELF1	PSMC3,RAPSN	RAPSN	1	.
chr7	75263709	75296043	32335	36828.4	9370.39	481	HIP1		HIP1	1	.
chr17	71794022	71817840	23819	31020.6	3572.7	482	C17orf54		C17orf54	1	.
chr9	138246116	138264147	18032	34561.8	7116.84	483			KIAA0649	1	.
chr3	11991240	12014022	22783	29739.6	2310.09	484		SYN2	SYN2	1	.
chr5	170575829	170590073	14245	29530.7	2103.84	485	RANBP17		TLX3	1	.
chr6	37459421	37486030	26610	34035.6	6617.66	486	C6orf129		C6orf129	1	.
chr14	78662422	78672514	10093	29018.5	1601.6	487			NRXN3	1	.
chr22	39922904	39937269	14366	33471.9	6060.59	488	RPS19BP1	MGAT3,ATF4,CACNA1I,SMCR7L	RPS19BP1	1	.
chr19	13993398	14000451	7054	31492.4	4120.36	489	C19orf57	MIR181C,MIR23A,MIR27A,MIR24-2,MIR181D,PODNL1,CC2D1A,NANOS3,LOC284454	NANOS3	1	.
chr18	34958914	34990347	31434	35679.6	8345.46	490	CELF4		CELF4	1	.
chr2	58096609	58114318	17710	28722.2	1437.97	491			VRK2	1	.
chr2	239143092	239165227	22136	33541.2	6312.9	492	HES6,PER2	ILKAP,LOC643387,HES6,LOC151174	HES6	1	.
chr22	35847199	35903070	55872	43328	16107.6	493		RASD2	RASD2	1	.
chr14	99681638	99708666	27029	32130.9	4913.69	494	BCL11B		BCL11B	1	.
chr15	64302149	64322142	19994	30407.4	3214.87	495	DAPK2		DAPK2	1	.
chr6	34306157	34331231	25075	32932.2	5749.47	496	NUDT3		NUDT3	1	.
chr3	176995793	177001206	5414	28876.2	1717.54	497			TBL1XR1	1	.
chr11	62359310	62370563	11254	31835.9	4680.12	498	MTA2,EML3	B3GAT3,ROM1,TUT1,GANAB,EEF1G,AHNAK	MTA2	1	.
chr12	51616889	51624718	7830	29173.2	2045.72	499		TFCP2,POU6F1,SMAGP,DAZAP2	POU6F1	1	.
chr7	73153346	73161268	7923	31497.1	4371.36	500		ABHD11,STX1A,WBSCR26,CLDN3,MIR4284	ABHD11	1	.
chr9	96428264	96436405	8142	30422.9	3341.88	501	PHF2		PHF2	1	.
chr1	161903592	161928664	25073	29647.6	2592.44	502	ATF6		OLFML2B	1	.
chr20	3141755	3154927	13173	31461.3	4423.16	503	ProSAPiP1	FASTKD5,UBOX5,ITPA,DDRGK1	ProSAPiP1	1	.
chr2	3416460	3456432	39973	34503.8	7474.76	504	TTC15	TSSC1	TTC15	1	.
chr5	50909688	50929262	19575	29472.6	2444.79	505			ISL1	1	.
chr1	111070376	111084990	14615	30087.3	3068.94	506		KCNA10,CYMP	KCNA10	1	.
chr1	229543734	229549171	5438	29078.7	2092.16	507		ACTA1	ACTA1	1	.
chr5	136610676	136648079	37404	30999.6	4020.82	508	SPOCK1		SPOCK1	1	.
chr15	69822338	69851550	29213	32220.8	5296.14	509		LOC145837	LOC145837	1	.
chr1	204414934	204477273	62340	41056.5	14144.7	510	PIK3C2B	PPP1R15B,MDM4	PIK3C2B	1	.
chr22	41838121	41845708	7588	30002	3115.22	511	TOB2	ACO2,PHF5A	TOB2	1	.
chr12	5381350	5388206	6857	28619.7	1746.22	512			NTF3	1	.
chr18	31792624	31807402	14779	29850.1	2979.24	513	NOL4	NOL4	NOL4	1	.
chr4	117280962	117300490	19529	29393.5	2534.73	514			MIR1973	1	.
chr9	132217030	132223783	6754	30101.5	3298.84	515			C9orf106	1	.
chr12	54552532	54567855	15324	31010.7	4229.15	516		SMUG1,LOC400043	SMUG1	1	.
chr8	19248551	19276735	28185	31447.7	4681.36	517	SH2D4A,CSGALNACT1		SH2D4A	1	.
chr7	30179517	30188766	9250	28702.4	1948.76	518	C7orf41		C7orf41	1	.
chr7	131578882	131586979	8098	28154.9	1421.02	519			PODXL	1	.
chr6	3220941	3233056	12116	30303.2	3598.16	520	TUBB2B	PSMG4	TUBB2B	1	.
chr7	2643791	2659719	15929	33815.1	7143.71	521	IQCE	C7orf27,TTYH3,IQCE	TTYH3	1	.
chr8	110596732	110623786	27055	30614.3	3958	522	SYBU	EBAG9,SYBU	SYBU	1	.
chr22	20225210	20247976	22767	36657.8	10033	523	RTN4R,MIR1286	LOC150197	MIR1286	1	.
chr17	48052120	48073071	20952	33515.3	6938.97	524	DLX4,DLX3	DLX4	DLX3	1	.
chr5	146704834	146741421	36588	30334.3	3819.68	525	STK32A		STK32A	1	.
chr3	171034877	171063504	28628	30330.3	3815.98	526	TNIK		TNIK	1	.
chr8	101426636	101431196	4561	27948.7	1448.71	527			RNF19A	1	.
chr1	154301291	154307592	6302	27816.4	1320.69	528	ATP8B2	AQP10	ATP8B2	1	.
chr11	92946836	92959406	12571	27753.3	1268.31	529		SLC36A4	SLC36A4	1	.
chr12	113273252	113291645	18394	28895.4	2420.52	530	RPH3A		RPH3A	1	.
chr16	85184505	85192128	7624	30360.9	3886.21	531		FAM92B,LOC400548	LOC400548	1	.
chr11	117398398	117435264	36867	34488.1	8022.04	532	DSCAML1		CEP164	1	.
chr7	81860239	81919392	59154	32475	6015.86	533	CACNA2D1		CACNA2D1	1	.
chr2	219748737	219774547	25811	33707.9	7262.93	534	WNT10A	WNT6,CDK5R2	WNT10A	1	.
chr11	133581458	133604711	23254	28715.1	2283.44	535			SPATA19	1	.
chr2	97558473	97573668	15196	32386.6	5957.96	536	FAM178B	ANKRD39,ANKRD23,SEMA4C	FAM178B	1	.
chr8	106762818	106792527	29710	28586	2183.61	537	ZFPM2		ZFPM2	1	.
chr3	135915396	135929933	14538	31478.4	5099.58	538		MSL2,PCCB	MSL2	1	.
chr12	4905540	4938904	33365	31001.8	4637.6	539	KCNA6		KCNA6	1	.
chr14	91836061	91845876	9816	31372.7	5032.15	540	CCDC88C		CCDC88C	1	.
chr2	70353248	70370893	17646	30975.8	4674.16	541		PCBP1,LOC100133985,LOC400960,C2orf42	LOC100133985	1	.
chr1	120448753	120456755	8003	27566.1	1279.52	542	NOTCH2	ADAM30	ADAM30	1	.
chr2	23752494	23780397	27904	34401.6	8136.51	543	KLHL29		KLHL29	1	.
chr2	98947918	98956443	8526	27684.1	1421.12	544		CNGA3	CNGA3	1	.
chr15	74458605	74471242	12638	30739.5	4491.19	545	ISLR	ISLR2,STRA6,LOC283731	ISLR	1	.
chr2	71112292	71118714	6423	28503.4	2257.98	546		ATP6V1B1,CD207,VAX2	VAX2	1	.
chr5	66122687	66159638	36952	29431.5	3199.96	547	MAST4		MAST4	1	.
chr2	25528535	25538809	10275	30703.8	4481.52	548	DNMT3A	MIR1301	MIR1301	1	.
chr10	98868884	98901175	32292	30508.5	4288.24	549	SLIT1		SLIT1	1	.
chr9	123616991	123641377	24387	31899.3	5720.96	550	PHF19	TRAF1,PSMD5,LOC253039	PHF19	1	.
chr17	72324958	72342546	17589	33383.8	7209.32	551	KIF19	GPR142,BTBD17	KIF19	1	.
chr2	145224168	145281590	57423	30181	4082.7	552	ZEB2		ZEB2	1	.
chr17	38698686	38709787	11102	29953.8	3921.98	553		CCR7,TNS4	CCR7	1	.
chr1	67231323	67256212	24890	28169.4	2202.68	554	TCTEX1D1	INSL5	INSL5	1	.
chr1	210834908	210839016	4109	26469.1	506.927	555	HHAT		HHAT	1	.
chr6	77161014	77171027	10014	27757	1818.36	556			IMPG1	1	.
chr1	203598504	203620282	21779	31393	5461.92	557	ATP2B4	ATP2B4	ATP2B4	1	.
chr19	41035410	41076408	40999	37357.4	11450.7	558	SPTBN4	SHKBP1,LTBP4	SPTBN4	1	.
chr16	13873013	13876782	3770	26360.8	488.839	559			ERCC4	1	.
chr7	75923535	75948675	25141	37068.9	11212.4	560	HSPB1	YWHAG	HSPB1	1	.
chr15	31506541	31534421	27881	33478.3	7622.39	561			KLF13	1	.
chr17	41484302	41535245	50944	37025.4	11171.8	562	MIR2117	ARL4D,LOC100130581,DHX8	MIR2117	1	.
chr4	3649140	3663074	13935	31283.2	5488.6	563		LOC100133461	LOC100133461	1	.
chr17	55803403	55840756	37354	33483.2	7698.45	564			MRPS23	1	.
chr1	38550007	38564439	14433	30864.3	5098.83	565	MIR3659	POU3F1	MIR3659	1	.
chr1	26247867	26255356	7490	28130.2	2377.01	566		STMN1,MIR3917	STMN1	1	.
chr7	98398937	98409034	10098	28931.9	3183.58	567			TMEM130	1	.
chr8	139738283	139758159	19877	31026.4	5306.89	568	COL22A1		COL22A1	1	.
chr7	135593705	135600794	7090	26769.5	1116.52	569			MTPN	1	.
chr13	97863394	97888804	25411	28517.6	2868.79	570	MBNL2	MBNL2	MBNL2	1	.
chr9	100836911	100855612	18702	29465.3	3848.67	571	TRIM14,NANS	TRIM14	NANS	1	.
chr14	106156378	106168183	11806	28480.7	2894.59	572			TMEM121	1	.
chr9	131143651	131152212	8562	28293.2	2725.82	573	URM1	SLC27A4,CERCAM,MIR219-2	MIR219-2	1	.
chr17	41436739	41447491	10753	29007.8	3459.99	574	LOC100130581	ARL4D	LOC100130581	1	.
chr4	82661931	82711031	49101	30068.8	4536.84	575			RASGEF1B	1	.
chr6	36315403	36326793	11391	28123	2645.9	576		C6orf222,ETV7	C6orf222	1	.
chr15	35394917	35410637	15721	27462.8	2012.16	577			ZNF770	1	.
chr3	127602647	127607963	5317	26928.2	1531.01	578		KBTBD12	KBTBD12	1	.
chr7	92382858	92400416	17559	27374.7	2105.2	579	CDK6		CDK6	1	.
chr10	119261635	119294149	32515	27783.2	2523.09	580	EMX2OS	EMX2	EMX2	1	.
chr11	87066519	87071460	4942	26626.6	1432.4	581			TMEM135	1	.
chr1	177944129	177953702	9574	26408.1	1242.58	582		SEC16B	SEC16B	1	.
chr19	12880241	12894540	14300	31372	6364.48	583	HOOK2	ASNA1,RNASEH2A,TNPO2,JUNB,PRDX2,RTBDN,C19orf43,BEST2	HOOK2	1	.
chr16	23062107	23065580	3474	26292.3	1324.6	584			USP31	1	.
chr1	50549122	50577613	28492	27724.6	2760.78	585	ELAVL4		ELAVL4	1	.
chr22	30234440	30252409	17970	28960.6	4017.87	586		MTMR3,ASCC2	ASCC2	1	.
chr11	11552354	11561148	8795	27359.9	2453.53	587	GALNTL4		GALNTL4	1	.
chr9	122646139	122667556	21418	27158.9	2306.61	588			MIR147	1	.
chr3	182309895	182336958	27064	29999.3	5150.09	589			ATP11B	1	.
chr6	10302205	10317043	14839	27404.3	2566.97	590			LOC100130275	1	.
chr16	30060274	30108112	47839	40533.1	15705.2	591	YPEL3,ALDOA,PPP4C,TBX6	DOC2A,C16orf92,MAPK3,LOC100271831,FAM57B,GDPD3	PPP4C	1	.
chr8	23756311	23781786	25476	27130.9	2320.77	592		STC1	STC1	1	.
chr14	96544418	96563476	19059	29637.1	4831.2	593	C14orf132		C14orf132	1	.
chr3	50502196	50528740	26545	29668.2	4886.75	594	CACNA2D2		CACNA2D2	1	.
chr9	139080939	139100546	19608	32173.1	7411.45	595	LHX3,QSOX2		LHX3	1	.
chr9	73032757	73037093	4337	26980.8	2251.68	596		KLF9	KLF9	1	.
chr15	74001765	74016825	15061	28898.6	4245.41	597	CD276	C15orf59,CD276	CD276	1	.
chr9	134493192	134522253	29062	32420.5	7779.63	598	RAPGEF1		RAPGEF1	1	.
chr5	2526106	2538578	12473	27793.9	3177.87	599			IRX2	1	.
chr4	82058976	82089970	30995	26639.3	2030.11	600	PRKG2		PRKG2	1	.
chr22	36354972	36385508	30537	27702.3	3108.56	601	RBFOX2		RBFOX2	1	.
chr5	111601350	111628051	26702	27437.9	2865.02	602	EPB41L4A		SNORA13	1	.
chr1	116234159	116249545	15387	26982.4	2415.6	603	VANGL1,CASQ2	VANGL1	VANGL1	1	.
chr1	85312105	85324442	12338	26381.4	1817.24	604	LPAR3		LPAR3	1	.
chr12	12101485	12107951	6467	26175	1615.85	605			BCL2L14	1	.
chr18	21461526	21481550	20025	27136.5	2597.11	606	LAMA3		LAMA3	1	.
chr5	145669844	145687656	17813	27295.1	2762.64	607		POU4F3	POU4F3	1	.
chr4	182424769	182459117	34349	28502	3991.24	608			NCRNA00290	1	.
chr8	72759562	72781249	21688	26657.7	2181.71	609	LOC100132891	MSC	MSC	1	.
chr16	83554019	83585506	31488	28061.2	3592.67	610	CDH13	MIR3182	MIR3182	1	.
chr12	55444682	55462305	17624	26364	1908.57	611		NEUROD4	NEUROD4	1	.
chr4	53805562	53825029	19468	25932	1545.68	612	SCFD2		RASL11B	1	.
chr1	48160775	48175991	15217	28473.7	4135.71	613			FOXD2	1	.
chr15	67681602	67706725	25124	26994.7	2718.31	614	IQCH		C15orf61	1	.
chr8	62502683	62522115	19433	26744.3	2473.69	615	ASPH		ASPH	1	.
chr7	20822276	20838637	16362	27380.1	3110.23	616	SP8	RPL23P8,SP8	SP8	1	.
chr10	103042691	103053514	10824	26158.1	1897.27	617			FLJ41350	1	.
chr22	17737037	17742640	5604	25988.4	1734.13	618		CECR1	CECR1	1	.
chr15	41197899	41234721	36823	37768.3	13517.4	619	DLL4	VPS18,CHAC1,RHOV	DLL4	1	.
chr6	33892978	33929491	36514	35359.2	11151.1	620		MIR1275	MIR1275	1	.
chr16	85382111	85395654	13544	29843.4	5659.62	621			LOC400548	1	.
chr8	126590044	126603200	13157	25514.7	1355.07	622			TRIB1	1	.
chr4	183935899	183944071	8173	25808.8	1655.65	623		FAM92A3	FAM92A3	1	.
chr1	180135719	180153859	18141	31115.5	7011.11	624	QSOX1	LHX4,FLJ23867	QSOX1	1	.
chr6	152991597	153008333	16737	25522.4	1420.89	625		SYNE1,MYCT1	MYCT1	1	.
chr5	43194730	43216808	22079	28747.8	4647.42	626	MGC42105		MGC42105	1	.
chr14	80071412	80091576	20165	26439	2381.37	627	NRXN3		NRXN3	1	.
chr21	42126173	42143472	17300	27285.7	3255.67	628	DSCAM		DSCAM	1	.
chrX	20064295	20085398	21104	26079.1	2053.32	629	MAP7D2	MIR23C	MIR23C	1	.
chr1	156456697	156475200	18504	29695.5	5674.87	630	MEF2D		MEF2D	1	.
chr17	55424804	55448159	23356	27890.5	3895.61	631	MSI2		MSI2	1	.
chr1	37704441	37733653	29213	30824.5	6847.29	632			MIR4255	1	.
chr12	125001313	125023008	21696	31917.7	7946.88	633	NCOR2	NCOR2	NCOR2	1	.
chr15	102065370	102070160	4791	26192.2	2285.31	634		PCSK6	PCSK6	1	.
chr11	94405625	94411530	5906	24617.4	731.63	635			AMOTL1	1	.
chr17	39042022	39066398	24377	27769.1	3887.97	636		KRT23,KRT12,KRT20	KRT20	1	.
chr15	67749678	67762566	12889	26562.2	2703.9	637	IQCH		C15orf61	1	.
chr14	59205071	59229541	24471	26170.7	2378.48	638			DACT1	1	.
chr11	17859320	17864871	5552	24454.4	718.299	639	SERGEF		KCNC1	1	.
chr16	83698261	83723570	25310	26946.5	3277.52	640	CDH13		HSBP1	1	.
chr9	119916568	119947263	30696	26299.5	2636.7	641	SNORA70C,ASTN2		SNORA70C	1	.
chr1	16159337	16171464	12128	28499.7	4856.86	642	FLJ37453	SPEN,UQCRHL	SPEN	1	.
chr14	95922094	95931901	9808	27017.3	3381.45	643	C14orf49	C14orf139	C14orf49	1	.
chr11	85571662	85581657	9996	25094.4	1462.27	644	CCDC83	SYTL2	CCDC83	1	.
chr7	100140885	100146244	5360	24517.4	895.489	645	AGFG2	LRCH4,SAP25,FBXO24	AGFG2	1	.
chr20	51829851	51847577	17727	25883.5	2270.7	646	TSHZ2		TSHZ2	1	.
chr15	88215041	88233026	17986	25508.1	1944.18	647			NCRNA00052	1	.
chr2	95953358	95974788	21431	30700.6	7155.48	648	KCNIP3,PROM2	PROM2,KCNIP3	KCNIP3	1	.
chr2	217554999	217565786	10788	26114.2	2587.8	649	IGFBP5		IGFBP5	1	.
chr15	85362933	85379430	16498	26870.3	3363.74	650	ALPK3	SLC28A1	ALPK3	1	.
chr7	18533438	18538456	5019	23754.2	249.395	651	HDAC9		HDAC9	1	.
chr12	49203868	49219285	15418	28017.3	4532.6	652	CACNB3	ADCY6,RND1,DDX23	CACNB3	1	.
chr1	230480029	230489659	9631	25806.5	2390.17	653	PGBD5		PGBD5	1	.
chr4	6342411	6357141	14731	27705.7	4335.04	654	PPP2R2C		PPP2R2C	1	.
chr15	76488545	76511439	22895	29796.5	6440.08	655	C15orf27,ETFA	TYRO3P	TYRO3P	1	.
chr18	11044697	11049463	4767	24443.4	1096.18	656	FAM38B		FAM38B	1	.
chr8	144519502	144524493	4992	27442.5	4098.11	657	ZC3H3	MAFA	MAFA	1	.
chr1	53777310	53790205	12896	28585.6	5355.29	658	LRP8	LRP8	LRP8	1	.
chr11	12806087	12828233	22147	26530.9	3306.4	659	TEAD1		TEAD1	1	.
chr1	61354050	61378425	24376	26610.2	3556.31	660			NFIA	1	.
chr5	58049195	58085297	36103	25903.2	2859.28	661	RAB3C		RAB3C	1	.
chr7	144778622	144803561	24940	25380.4	2336.78	662			TPK1	1	.
chr3	111398839	111433129	34291	26650.2	3607.31	663	PLCXD2	PLCXD2,PHLDB2	PLCXD2	1	.
chr2	86092710	86116938	24229	27670.8	4634.82	664	ST3GAL5		ST3GAL5	1	.
chr6	35051603	35074889	23287	28786.2	5758.63	665	ANKS1A	TCP11	TCP11	1	.
chr16	9412928	9436441	23514	25897.2	2870.94	666			MIR548X	1	.
chr8	95961739	95965427	3689	24124.7	1130.74	667		TP53INP1	TP53INP1	1	.
chr18	56632496	56640505	8010	24355.4	1363.93	668	ZNF532		LOC390858	1	.
chr6	81147044	81153275	6232	23461.6	491.003	669			BCKDHB	1	.
chr15	33307989	33325720	17732	25483	2610	670	FMN1		FMN1	1	.
chr19	20424114	20446439	22326	25725.1	2891.09	671			MIR1270-1	1	.
chr8	126396470	126400344	3875	25314.3	2481.3	672		TRIB1	TRIB1	1	.
chr12	65113923	65153686	39764	29432.6	6600.66	673	GNS		GNS	1	.
chr3	12032532	12057507	24976	24493	1663.34	674	SYN2		SYN2	1	.
chr11	72016331	72029464	13134	25064.3	2241.8	675	CLPB		PHOX2A	1	.
chr14	66530431	66546240	15810	25264.4	2455.14	676			FUT8	1	.
chr9	109865897	109871993	6097	23239.2	506.578	677		MIR548Q	MIR548Q	1	.
chr18	31378521	31400938	22418	25613.7	2905.24	678			ASXL3	1	.
chr17	41180830	41198996	18167	26546	3838.48	679	BRCA1,RND2	AARSD1,RUNDC1,VAT1,RPL27,IFI35	RND2	1	.
chr5	115694114	115732059	37946	27468.4	4769.69	680			SEMA6A	1	.
chr1	65633294	65642590	9297	24676.2	2010.72	681	AK4		AK4	1	.
chr1	201647278	201677882	30605	29676.7	7026.68	682	NAV1	NAV1	NAV1	1	.
chr4	166358462	166385995	27534	26665.7	4058.36	683	CPE		MIR578	1	.
chr12	639658	668486	28829	30641.3	8092.02	684	B4GALNT3		B4GALNT3	1	.
chr1	154929014	154944327	15314	26336.8	3817.53	685	SHC1,PYGO2	PBXIP1,MIR4258,FLAD1,ZBTB7B,PMVK,SHC1,CKS1B,LENEP	PYGO2	1	.
chrX	109256061	109298444	42384	25018.7	2509.07	686	TMEM164		TMEM164	1	.
chr11	73690520	73695946	5427	24886.9	2420	687	UCP2	UCP3,DNAJB13	UCP2	1	.
chr1	182573761	182587239	13479	25864.3	3403.2	688	LOC284648	RNASEL,RGS16	LOC284648	1	.
chr1	61548130	61559814	11685	23552.6	1118.16	689	NFIA	NFIA	NFIA	1	.
chr12	609662	620471	10810	25229.3	2803.85	690	B4GALNT3		B4GALNT3	1	.
chr5	146012799	146028521	15723	24538.9	2125.61	691	PPP2R2B		GPR151	1	.
chr3	71828250	71859722	31473	24563.9	2171.57	692	PROK2	GPR27,EIF4E3	PROK2	1	.
chr1	113834884	113847090	12207	24075.1	1683.21	693			MAGI3	1	.
chr8	80978080	80996320	18241	26621.3	4251.74	694	TPD52	MRPS28	TPD52	1	.
chr2	106258805	106263845	5041	23113.9	886.032	695			NCK2	1	.
chr3	169161220	169195880	34661	26140.6	3920.05	696	MECOM		MECOM	1	.
chr7	5516895	5531547	14653	28621.2	6424.9	697	FBXL18	MIR589,ACTB	MIR589	1	.
chr16	2822831	2828459	5629	24511.1	2344.06	698	TCEB2	PRSS33,PRSS41,LOC100128788,SRRM2,PRSS21	TCEB2	1	.
chr19	31116449	31123309	6861	25102.8	2958.72	699			ZNF536	1	.
chr17	75652283	75664030	11748	24457.3	2347.05	700			SEPT9	1	.
chr2	62426815	62444866	18052	25192	3119.21	701	B3GNT2		B3GNT2	1	.
chr4	184050979	184079973	28995	25578.5	3572.06	702	WWC2	C4orf38	WWC2	1	.
chr5	1345296	1356913	11618	37520.6	15550.5	703		CLPTM1L	CLPTM1L	1	.
chr18	20966896	21003831	36936	29717.9	7748.96	704	C18orf45	RIOK3	C18orf45	1	.
chr2	27108160	27126401	18242	24760.3	2825.53	705	DPYSL5		DPYSL5	1	.
chr6	37640487	37656683	16197	26768.7	4850.7	706	MDGA1		MDGA1	1	.
chr5	61541568	61558843	17276	24682.5	2786.46	707		KIF2A	KIF2A	1	.
chr22	42737022	42796357	59336	41540.4	19705.2	708	NFAM1		NFAM1	1	.
chr16	69970747	69978470	7724	25177	3344.83	709	WWP2	CLEC18A,MIR140	MIR140	1	.
chr8	135467792	135470871	3080	23531.6	1709.46	710			ZFAT-AS1	1	.
chr16	2084871	2107712	22842	30926.7	9108.99	711	SLC9A3R2,NTHL1,TSC2	NPW,ZNF598,TSC2,SYNGR3,MIR1225	NTHL1	1	.
chr11	117527828	117559453	31626	29015.9	7213.66	712	DSCAML1		DSCAML1	1	.
chr17	30601949	30640441	38493	32699	10912.5	713	RHBDL3	ZNF207,C17orf75,MIR632	RHBDL3	1	.
chr7	2020786	2042088	21303	28919.6	7136.17	714	MAD1L1		MAD1L1	1	.
chr1	47988155	48003329	15175	24489.3	2731.32	715			FOXD2	1	.
chr17	79223323	79227282	3960	24252.4	2564.64	716	SLC38A10	C17orf89,AZI1,C17orf56	C17orf89	1	.
chr12	47963922	47986777	22856	24850.2	3172.27	717			RPAP3	1	.
chr8	130523938	130529191	5254	22219.7	559.444	718			GSDMC	1	.
chr20	49712912	49729319	16408	23832.8	2177.21	719			KCNG1	1	.
chr17	32289905	32314010	24106	24833	3191.5	720	ACCN1		ACCN1	1	.
chr1	203329529	203343267	13739	24371.2	2748.97	721		FMOD	FMOD	1	.
chr22	40810580	40824734	14155	26218.9	4614.2	722	MKL1	SGSM3	SGSM3	1	.
chr17	35168785	35173306	4522	23316.2	1713.91	723			LHX1	1	.
chr9	138332200	138349421	17222	26081.2	4484.35	724		C9orf116,MRPS2,KIAA0649	KIAA0649	1	.
chr1	183828680	183852195	23516	24396.8	2812.39	725	RGL1		GLT25D2	1	.
chr18	31880026	31904078	24053	24042.4	2460.52	726			NOL4	1	.
chr13	78865890	78884823	18934	23066.1	1503.28	727			POU4F1	1	.
chr15	76803751	76824217	20467	23797.9	2251.26	728	SCAPER		ISL2	1	.
chr19	13022242	13030514	8273	25773.9	4245.19	729	SYCE2	KLF1,GADD45GIP1,GCDH,DAND5,RAD23A,FARSA,CALR,DNASE2	SYCE2	1	.
chr1	13840346	13843855	3510	22822.9	1295.17	730		LRRC38	LRRC38	1	.
chr1	33616124	33626992	10869	24941	3463.63	731	TRIM62		TRIM62	1	.
chr14	35715510	35720402	4893	22057	599.759	732	KIAA0391	PSMA6	PSMA6	1	.
chr11	48099922	48131586	31665	26667.4	5215.06	733	PTPRJ		PTPRJ	1	.
chr2	68148420	68182314	33895	25264.6	3833.41	734			C1D	1	.
chr1	163832052	163846351	14300	22788.3	1395.58	735			NUF2	1	.
chr14	101247809	101252167	4359	23636.5	2251.34	736		MEG3	MEG3	1	.
chr17	60236777	60242069	5293	23107	1723.08	737			MED13	1	.
chr8	137359230	137379079	19850	23844.6	2475.17	738			KHDRBS3	1	.
chr5	73942564	73969727	27164	24789	3438.84	739		HEXB,ENC1	ENC1	1	.
chr21	41234368	41258303	23936	25495.6	4157.51	740	PCP4		PCP4	1	.
chr9	3526033	3534245	8213	22880.3	1552.89	741		RFX3	RFX3	1	.
chr3	182149909	182169377	19469	24364.2	3044.8	742			ATP11B	1	.
chr2	29929297	29971082	41786	25267.4	3982.11	743	ALK		ALK	1	.
chr20	58549480	58565326	15847	23277.8	2020.37	744	CDH26	CDH26,C20orf177,PPP1R3D,SYCP2	CDH26	1	.
chr2	50755966	50767364	11399	22237.5	1044.06	745	NRXN1		NRXN1	1	.
chr3	139905742	139926792	21051	23729.7	2549.16	746	CLSTN2		CLSTN2	1	.
chr6	25356909	25371575	14667	23283.7	2104.57	747	LRRC16A		LRRC16A	1	.
chr2	227655518	227666668	11151	25239.1	4071.98	748	IRS1	RHBDD1	IRS1	1	.
chr9	136707288	136720891	13604	26664.6	5537.78	749	VAV2		SARDH	1	.
chr1	182666918	182695073	28156	25162.1	4037.43	750		RGS8	RGS8	1	.
chr7	34073635	34102317	28683	23220.9	2111	751	BMPER		BMPER	1	.
chr17	72833008	72853481	20474	29597.8	8494.25	752	GRIN2C,TMEM104	FDXR,FADS6	GRIN2C	1	.
chr22	27496176	27505847	9672	22932.8	1904.22	753			MIAT	1	.
chr20	21244906	21248608	3703	22402.3	1403.8	754		XRN2	XRN2	1	.
chr9	134759071	134768335	9265	22815.4	1834.27	755	MED27		RAPGEF1	1	.
chr8	109794820	109800322	5503	22172.5	1194.48	756	TMEM74		TMEM74	1	.
chr1	204223082	204239195	16114	24835	3884.84	757	PLEKHA6	GOLT1A	GOLT1A	1	.
chr4	82533926	82553881	19956	23227.6	2302.81	758			RASGEF1B	1	.
chr16	82692560	82696731	4172	21359.3	440.458	759	CDH13		CDH13	1	.
chr17	56065826	56073401	7576	22240.2	1356.68	760		VEZF1,SRSF1	VEZF1	1	.
chr4	125510420	125518691	8272	21917.3	1038.84	761			ANKRD50	1	.
chr1	37855433	37876446	21014	25247.1	4370.7	762			ZC3H12A	1	.
chr11	128633110	128637586	4477	22907.7	2167.28	763	FLI1		FLI1	1	.
chr14	21979659	21996007	16349	24873.5	4139.31	764	SALL2	RAB2B,METTL3,TOX4,OR10G3	METTL3	1	.
chr22	38563695	38591545	27851	28209.3	7486.08	765	PLA2G6	MAFF,PLA2G6	PLA2G6	1	.
chr4	82384972	82394429	9458	22109.5	1409.09	766	RASGEF1B		RASGEF1B	1	.
chr17	71693822	71718659	24838	26232.8	5556.04	767			SDK2	1	.
chr4	94806131	94842954	36824	24664	3998.98	768			ATOH1	1	ATOH1
chr11	9158949	9182473	23525	25504.7	4843.59	769	DENND5A	FLJ46111,SCUBE2	FLJ46111	1	.
chr10	97884044	97912041	27998	22655.2	2012.98	770	ZNF518A		ZNF518A	1	.
chr12	52467089	52486272	19184	26829.3	6205.7	771	C12orf44	C12orf44,NR4A1	C12orf44	1	.
chr17	7782979	7793442	10464	22137.6	1531.78	772	CHD3	SCARNA21,CNTROB,LOC284023,KDM6B,TRAPPC1,LSMD1,KCNAB3,CYB5D1,CHD3,TMEM88	CHD3	1	.
chr1	62813019	62829426	16408	24836.9	4236.29	773		KANK4	KANK4	1	.
chr1	242683293	242689660	6368	22026.6	1433.21	774	PLD5		PLD5	1	.
chr1	242945830	242952566	6737	21502.7	931.589	775			PLD5	1	.
chr16	7884452	7900485	16034	22470.2	1904.72	776			RBFOX1	1	.
chr16	19974028	19995746	21719	23926.7	3381.49	777			GPRC5B	1	.
chr9	116225961	116236870	10910	23867.8	3325.06	778	RGS3	RGS3	RGS3	1	.
chr1	3735457	3740091	4635	21457.7	922.166	779	KIAA0562	DFFB,LRRC47,LOC388588	LRRC47	1	.
chr9	37904372	37907315	2944	21516.9	992.085	780		MCART1	MCART1	1	.
chr1	216592425	216607941	15517	21697.6	1193.18	781	USH2A		USH2A	1	.
chr12	57022315	57040496	18182	25562.5	5077.95	782	SNORD59B,ATP5B,BAZ2A,SNORD59A	PTGES3	BAZ2A	1	.
chr15	46567825	46574222	6398	20928.4	461.863	783			SQRDL	1	.
chr4	183620350	183673779	53430	25875.7	5433.73	784	ODZ3		DCTD	1	.
chr12	125041462	125054071	12610	24970.9	4530.41	785	NCOR2	NCOR2	NCOR2	1	.
chr12	46494176	46504845	10670	22601.2	2195.68	786			SRSF2IP	1	.
chr11	793919	807121	13203	25841.6	5444.5	787	SLC25A22,LRDD	SNORA52,EFCAB4A,POLR2L,RPLP2,PNPLA2,CD151,TSPAN4,TALDO1,CEND1,PDDC1	SLC25A22	1	.
chr12	57418629	57426590	7962	22750.1	2359.64	788	MYO1A	TAC3,GPR182,ZBTB39,TMEM194A	TAC3	1	.
chr16	34661372	34671013	9642	21172.6	783.813	789		LOC146481	LOC146481	1	.
chr1	200209816	200230767	20952	22993.7	2650.3	790		FAM58B	FAM58B	1	.
chr13	23488694	23511670	22977	26309.8	5976.06	791		BASP1P1	BASP1P1	1	.
chr2	3148872	3156625	7754	22774.4	2442.2	792			TSSC1	1	.
chr5	179430084	179437172	7089	21603.5	1285.76	793	RNF130	MIR340	MIR340	1	.
chr15	47577067	47598917	21851	22691.2	2386.02	794	SEMA6D		SEMA6D	1	.
chr9	138221864	138229287	7424	23128.6	2828.91	795			KIAA0649	1	.
chr11	8263682	8285304	21623	27602.6	7312.56	796	LMO1		LMO1	1	.
chr4	178271348	178282486	11139	21555.4	1281.98	797	NEIL3		NEIL3	1	.
chr2	30246576	30254478	7903	21937.5	1675.22	798			ALK	1	.
chr6	36190739	36203690	12952	22396.2	2151.16	799	BRPF3	PNPLA1	PNPLA1	1	.
chr10	134225221	134246663	21443	24952.1	4719.38	800	PWWP2B	C10orf91	C10orf91	1	.
chr3	38749176	38769078	19903	21820.6	1614.05	801	SCN10A		SCN5A	1	.
chr11	71748898	71754001	5104	21381.6	1185.43	802	NUMA1	LRTOMT,MIR3165,IL18BP	MIR3165	1	.
chr16	87838344	87846488	8145	23898.6	3710.41	803		KLHDC4	KLHDC4	1	.
chr2	43117634	43142723	25090	24323.8	4162.27	804			HAAO	1	.
chr8	94506411	94510129	3719	21414.9	1265.24	805	LOC642924		LOC642924	1	.
chr16	625145	644056	18912	27640.3	7515.23	806	PIGQ,RAB40C	WFIKKN1,C16orf11,MIR3176,NHLRC4,FAM195A,SOLH,C16orf13,RAB40C,NCRNA00235	RAB40C	1	.
chr9	13431473	13448362	16890	21699	1589.25	807		FLJ41200	FLJ41200	1	.
chr10	32037543	32049958	12416	22059	1976.47	808			ARHGAP12	1	.
chr2	74599321	74603227	3907	21208.8	1128.44	809	DCTN1	WDR54,DCTN1,SLC4A5,C2orf81,LOC100189589	DCTN1	1	.
chr6	80481818	80524449	42632	24286.9	4229	810		RNY4	RNY4	1	.
chr11	34809821	34814939	5119	20663.4	622.861	811			PDHX	1	.
chr1	41119427	41145489	26063	26163.6	6275.73	812	RIMS3	NFYC,LOC100130557	RIMS3	1	.
chr5	63907994	63931770	23777	21812.1	1925.86	813	RGS7BP		FAM159B	1	.
chr17	71330766	71340930	10165	23800	3927.37	814	SDK2	CDC42EP4	CDC42EP4	1	.
chr5	176820376	176832002	11627	24965.7	5095.68	815	SLC34A1,PFN3,F12	PRR7,LMAN2,GRK6,SLC34A1,RGS14	PFN3	1	.
chr9	14312361	14345275	32915	23546.7	3702.82	816	NFIB	NFIB	NFIB	1	.
chr10	52351086	52385807	34722	22815.2	2979.06	817	SGMS1		SGMS1	1	.
chr9	110119958	110126472	6515	22113.1	2282.51	818			RAD23B	1	.
chr8	26127220	26130350	3131	20628.9	896.745	819		PPP2R2A	PPP2R2A	1	.
chr20	37380230	37399799	19570	22357.6	2633.99	820	ACTR5	SLC32A1,PPP1R16B	ACTR5	1	.
chr16	56133945	56159302	25358	22443.5	2743.63	821	LOC283856		LOC283856	1	.
chrX	71137296	71157303	20008	21071.4	1374.48	822	NHSL2		NHSL2	1	.
chr12	121763500	121770056	6557	21171.3	1495.42	823	ANAPC5	CAMKK2	ANAPC5	1	.
chr1	16964182	16966404	2223	22330.4	2659.07	824		MST1P2,CROCCP2,NBPF1	MST1P2	1	.
chr2	191216774	191225290	8517	20932.3	1262.07	825	INPP1	MFSD6,HIBCH	INPP1	1	.
chr17	37764407	37789052	24646	27999.2	8347.26	826	PPP1R1B	STARD3,PNMT,TCAP,NEUROD2	PPP1R1B	1	.
chr18	60808479	60826654	18176	22006.3	2364.57	827	BCL2		BCL2	1	.
chr7	82038866	82074878	36013	24264.9	4641.95	828	CACNA2D1		CACNA2D1	1	.
chr5	34239360	34265188	25829	21261.6	1668.49	829			C1QTNF3	1	.
chr1	205582861	205604845	21985	24639.7	5047.53	830	ELK4	SLC45A3,MFSD4	ELK4	1	.
chr11	94560288	94566332	6045	20374.9	805.061	831	AMOTL1		AMOTL1	1	.
chr7	129950465	129970021	19557	23969.8	4452.9	832	CPA4	CPA4,CPA2,CPA5	CPA5	1	.
chr16	49525919	49545601	19683	25025.7	5528.67	833	ZNF423		C16orf78	1	.
chr9	130422082	130427721	5640	20559.2	1077.05	834	STXBP1	C9orf117,MIR3911	MIR3911	1	.
chr9	76924899	76960111	35213	22609.6	3151.47	835			RORB	1	.
chr8	139913459	139920280	6822	21578.2	2122.7	836	COL22A1		COL22A1	1	.
chr15	74033115	74048669	15555	23872.3	4446.89	837	C15orf59		C15orf59	1	.
chr2	178424720	178451602	26883	22102.4	2677.45	838		TTC30B,TTC30A	TTC30B	1	.
chr5	149611808	149617180	5373	20629.6	1208.7	839	CAMK2A	SLC6A7	SLC6A7	1	.
chr5	179390539	179409462	18924	23035	3621.86	840	RNF130	MIR340	MIR340	1	.
chr21	41420705	41442065	21361	22626.6	3242.45	841	DSCAM		PCP4	1	.
chr17	61914636	61921948	7313	22640.9	3267.73	842	SMARCD2	PSMC5,CSH2,GH2,FTSJ3,TCAM1P	SMARCD2	1	.
chr3	176911561	176932199	20639	23834.8	4478.45	843	TBL1XR1		TBL1XR1	1	.
chr8	31667392	31701201	33810	22057	2714.86	844	NRG1		NRG1	1	.
chr2	96778988	96785401	6414	22762.9	3447.63	845	ADRA2B	ASTL,DUSP2	ADRA2B	1	.
chr1	27732516	27758298	25783	23355.9	4052.93	846	WASF2	GPR3,CD164L2,MAP3K6,FCN3	GPR3	1	.
chr7	152311306	152323005	11700	22566.2	3268.7	847			XRCC2	1	.
chr2	177879689	177897860	18172	21069.3	1773.49	848			HNRNPA3	1	.
chr7	9265933	9272894	6962	19738.6	445.504	849			PER4	1	.
chr10	62094734	62159473	64740	22367.3	3075.1	850	ANK3		ANK3	1	.
chr8	124027975	124038215	10241	21065.7	1775.62	851	DERL1	DERL1,WDR67	DERL1	1	.
chr7	74063023	74068456	5434	21152.3	1912.42	852		GTF2I	GTF2I	1	.
chr6	41496004	41505393	9390	22389	3158.46	853		FOXP4	FOXP4	1	.
chr19	39360143	39377331	17189	25173.5	5965.95	854	SIRT2,RINL	SARS2,ECH1,MRPS12,HNRNPL,SIRT2,NFKBIB	RINL	1	.
chr15	92452950	92480995	28046	23173.6	3990.8	855	SLCO3A1		SLCO3A1	1	.
chr4	182699605	182763853	64249	25455.1	6302.73	856			MGC45800	1	.
chr17	48187798	48209237	21440	24592.7	5451.94	857	SAMD14,PDK2	HILS1,PPP1R9B,SGCA	SAMD14	1	.
chr8	131310166	131331247	21082	22120.3	3016.69	858	ASAP1	ASAP1-IT	ASAP1-IT	1	.
chr1	28011107	28014496	3390	20493.3	1416.6	859		IFI6,FAM76A,FGR	IFI6	1	.
chr18	76301952	76323560	21609	22792.1	3720.9	860			SALL3	1	.
chr14	103571539	103589294	17756	26373.3	7309.73	861	C14orf73	CDC42BPB,TNFAIP2	TNFAIP2	1	.
chr3	50415807	50428708	12902	22505.8	3445.86	862	CACNA2D2	RASSF1,ZMYND10,NPRL2,CYB561D2,TMEM115	TMEM115	1	.
chr4	26142611	26156660	14050	20761.6	1742.08	863			RBPJ	1	.
chr1	120369882	120377510	7629	20134.1	1131.23	864	NBPF7	REG4	NBPF7	1	.
chr5	50467026	50498504	31479	21165.8	2203.46	865			ISL1	1	.
chr7	105861715	105888797	27083	24084	5129.33	866	NAMPT		NAMPT	1	.
chr6	129926976	129953770	26795	20572.4	1631.75	867	ARHGAP18		ARHGAP18	1	.
chr4	3582891	3593352	10462	24137.7	5234.68	868		LRPAP1	LRPAP1	1	.
chr6	88955500	88980395	24896	21681.1	2785.75	869			CNR1	1	.
chr10	105294058	105315630	21573	22307.6	3414.85	870	NEURL		NEURL	1	.
chr8	146111163	146127713	16551	24527.1	5636.93	871	ZNF250	COMMD5,ZNF250,ZNF16	ZNF250	1	.
chr7	104617096	104625448	8353	20772.3	1905.09	872		MLL5,LOC100216545	LOC100216545	1	.
chr4	169931596	169952848	21253	21908.7	3043.29	873		CBR4	CBR4	1	.
chr5	163037909	163062249	24341	20706	1849.84	874			MAT2B	1	.
chr1	175461646	175466727	5082	19638.1	798.225	875	TNR		TNR	1	.
chr15	91724444	91743720	19277	21658.5	2827.79	876	SV2B		SV2B	1	.
chr10	121834479	121846952	12474	20040.4	1229.84	877			SEC23IP	1	.
chr2	6192480	6222190	29711	21456.6	2647.16	878			LOC400940	1	.
chr11	2713813	2739833	26021	27045.2	8248.34	879	KCNQ1,KCNQ1OT1		KCNQ1OT1	1	.
chr1	23871407	23888784	17378	23353	4568.41	880	ID3	E2F2	ID3	1	.
chr1	77034093	77058668	24576	20569.3	1791.52	881	ST6GALNAC3		ST6GALNAC5	1	.
chr11	116180929	116186051	5123	19863.1	1122.23	882			BUD13	1	.
chr6	11603486	11608349	4864	18976.9	238.773	883			TMEM170B	1	.
chr4	128543176	128550903	7728	19815.1	1101.1	884		INTU	INTU	1	.
chr11	33881485	33896885	15401	21851.1	3147.76	885	LMO2		LMO2	1	.
chr17	31154341	31162815	8475	20639.3	1944.78	886	MYO1D		MYO1D	1	.
chr2	102114228	102119195	4968	19519.3	825.019	887		RFX8	RFX8	1	.
chr9	27435918	27447799	11882	19361.3	670.088	888	MOBKL2B		IFNK	1	.
chr3	127489608	127508056	18449	24000.8	5320.4	889	MGLL		MGLL	1	.
chr8	61674907	61721682	46776	23439	4766.37	890	CHD7		CHD7	1	.
chr11	117326975	117347775	20801	23687	5041.92	891	DSCAML1		CEP164	1	.
chr2	100953131	100967888	14758	20915.1	2285.86	892		LONRF2	LONRF2	1	.
chr7	32288273	32300130	11858	20000.4	1381.34	893	PDE1C		PDE1C	1	.
chr4	176683808	176711608	27801	21114.1	2535.36	894	GPM6A		GPM6A	1	.
chr18	8493486	8505563	12078	21348.5	2770.46	895			RAB12	1	.
chr9	130717439	130744094	26656	28800.7	10278.2	896	FAM102A	FAM102A,PIP5KL1,ST6GALNAC4,DPM2	FAM102A	1	.
chr16	25431030	25438325	7296	19713.3	1194.92	897			ZKSCAN2	1	.
chr2	207994744	208025828	31085	20866.7	2362.38	898	KLF7	MIR2355	KLF7	1	.
chr2	53770390	53775142	4753	19153.9	649.598	899			CHAC2	1	.
chr5	106988803	107009394	20592	21324	2825.09	900	EFNA5		EFNA5	1	.
chr18	60924464	60939431	14968	21061.6	2563.85	901	BCL2		BCL2	1	.
chr2	220712667	220729878	17212	20806.4	2316.6	902		MIR4268	MIR4268	1	.
chr4	151234539	151245197	10659	19159.9	681.046	903	LRBA		DCLK2	1	.
chr6	10266925	10271478	4554	19452.2	1011.68	904			LOC100130275	1	.
chr6	34542810	34574790	31981	23885.9	5465.38	905	C6orf106	SPDEF	SPDEF	1	.
chr11	9820698	9827534	6837	19537.3	1119.05	906	LOC283104,SBF2	LOC440028	LOC440028	1	.
chr20	52509376	52532478	23103	21940	3532.3	907		SUMO1P1	SUMO1P1	1	.
chr3	68180348	68216632	36285	20032.4	1694.46	908	FAM19A1		FAM19A1	1	.
chr17	47848242	47862800	14559	21049.4	2712.16	909		MYST2,FAM117A	MYST2	1	.
chr3	157119923	157146415	26493	21106.2	2779.01	910	VEPH1	PTX3	PTX3	1	.
chr13	76609489	76618469	8981	18766.4	442.714	911			LMO7	1	.
chr1	77222862	77238393	15532	20036.5	1807.81	912			ST6GALNAC5	1	.
chr17	38504261	38508669	4409	20492.4	2277.17	913	RARA	RARA,GJD3	RARA	1	.
chr21	27919088	27930465	11378	19478.6	1266.26	914	CYYR1		CYYR1	1	.
chr2	47451529	47455768	4240	18844.5	635.426	915		CALM2	CALM2	1	.
chr5	97696889	97714226	17338	19667.1	1506.59	916			RGMB	1	.
chr7	125825174	125828721	3548	18937.8	809.78	917			MIR592	1	.
chr1	52415827	52424101	8275	19516.7	1390.03	918	RAB3B		RAB3B	1	.
chr2	80515873	80533424	17552	20373.2	2257.06	919	LRRTM1,CTNNA2		LRRTM1	1	.
chr1	110071242	110079740	8499	21941	3827.5	920		ATXN7L2,AMIGO1,CYB561D1,GNAI3,GPR61	GPR61	1	.
chr7	140323026	140340306	17281	22942.7	4836.67	921		ADCK2,DENND2A	DENND2A	1	.
chr6	43863785	43870638	6854	19461.1	1358.95	922	LOC100132354		LOC100132354	1	.
chr6	23178780	23183310	4531	18677.6	596.601	923			HDGFL1	1	.
chr17	61558438	61591091	32654	27908.5	9851.41	924	ACE	KCNH6,CYB561,DCAF7	ACE	1	.
chr13	113323175	113341478	18304	22267.4	4222.5	925	C13orf35	ATP11A	ATP11A	1	.
chr5	113389248	113393545	4298	18972.5	939.754	926			KCNN2	1	.
chr12	104656534	104683490	26957	24605.4	6574.57	927	TXNRD1	EID3,TXNRD1	TXNRD1	1	.
chr14	35758625	35763797	5173	19780.3	1795.2	928	PSMA6		PSMA6	1	.
chr19	3985571	3990314	4744	19732.8	1747.8	929		PIAS4,MIR637,EEF2,DAPK3,SNORD37	EEF2	1	.
chr11	122110340	122126895	16556	19566.4	1582.66	930		LOC399959	LOC399959	1	.
chr7	107786986	107820864	33879	21959.7	4007.77	931	NRCAM	LAMB4	LAMB4	1	.
chr20	48292992	48331082	38091	24766.1	6821.92	932	B4GALT5		B4GALT5	1	.
chr7	5724746	5744191	19446	20804.2	2879.8	933	RNF216		RNF216	1	.
chr1	151536548	151547604	11057	19675.3	1759.01	934	TUFT1	TUFT1,SNX27,MIR554	MIR554	1	.
chr8	37698595	37707759	9165	20326.7	2426.63	935	GPR124,BRF2	RAB11FIP1	BRF2	1	.
chr12	55402542	55431557	29016	20310.5	2425.65	936	NEUROD4	KIAA0748	NEUROD4	1	.
chr1	37756101	37773521	17421	22132.1	4248.74	937			MIR4255	1	.
chr16	56220052	56229620	9569	20023.9	2160.45	938	LOC283856,GNAO1,DKFZP434H168	MIR3935	LOC283856	1	.
chr2	220294785	220326378	31594	29659.5	11812.6	939	SPEG	GMPPA,DNPEP,DES	SPEG	1	.
chr1	51779642	51803040	23399	24418.2	6574.84	940	TTC39A		TTC39A	1	.
chr11	133798759	133836944	38186	23017.9	5200.8	941	IGSF9B	LOC283174	IGSF9B	1	.
chr3	170953690	170979139	25450	20030.9	2216.61	942	TNIK		MIR569	1	.
chr14	35853862	35857397	3536	19574.7	1761.49	943		NFKBIA	NFKBIA	1	.
chr2	105350806	105367281	16476	20089.6	2298.26	944			POU3F3	1	.
chr4	25864859	25885900	21042	20571.8	2794.24	945		C4orf52,SEL1L3	SEL1L3	1	.
chr20	20280667	20312562	31896	22903.8	5144.66	946	C20orf26	INSM1	INSM1	1	.
chr1	43285398	43291677	6280	19297.3	1543.38	947	ERMAP	ZNF691,CCDC23	ERMAP	1	.
chrX	9843403	9851457	8055	19004.2	1256.42	948	SHROOM2		LOC100288814	1	.
chr11	22197681	22205653	7973	18765.3	1049.12	949		ANO5	ANO5	1	.
chr13	60835501	60864605	29105	22101.6	4388.88	950			DIAPH3	1	.
chr4	79000268	79026821	26554	20315.7	2604.85	951	FRAS1		FRAS1	1	.
chr16	34443122	34447826	4705	18316.4	611.99	952		UBE2MP1	UBE2MP1	1	.
chr2	159581225	159610685	29461	21435.1	3735.53	953		DAPL1	DAPL1	1	.
chr7	25099355	25118951	19597	21512.5	3819.26	954		CYCS	CYCS	1	.
chr5	74945305	74966716	21412	20160.6	2494.38	955		POC5	POC5	1	.
chrX	128272549	128298155	25607	18902.3	1241.89	956			SMARCA1	1	.
chr2	58271277	58282881	11605	19522.6	1872.89	957	VRK2	VRK2	VRK2	1	.
chr8	74072126	74093786	21661	21021	3415.78	958			C8orf84	1	.
chr19	42536919	42557212	20294	24258.3	6674.37	959	GRIK5	ZNF574,ATP1A3	GRIK5	1	.
chr9	133372148	133377541	5394	19376	1792.09	960	ASS1		ASS1	1	.
chr12	117549021	117564090	15070	22736.1	5161.13	961		TESC	TESC	1	.
chr22	50574935	50581127	6193	19506.7	1948.62	962	MOV10L1	MOV10L1,PANX2,TRABD	MOV10L1	1	.
chr19	484339	489660	5322	19815.4	2298.67	963		C19orf20,CDC34,MADCAM1,ODF3L2,SHC2	MADCAM1	1	.
chr3	140048406	140063724	15319	19309.9	1836.63	964	CLSTN2		TRIM42	1	.
chr7	107697785	107714476	16692	20680.1	3226.37	965				0	.
chr2	60755766	60762837	7072	18368.3	919.23	966				0	.
chr18	71945301	71959988	14688	20987.7	3539.57	967				0	.
chr13	59982012	59991410	9399	18789.4	1370.23	968				0	.
chr4	146629377	146655447	26071	20843	3436.03	969				0	.
chr7	104264580	104275380	10801	18634.3	1231.2	970				0	.
chr7	37045547	37057083	11537	18570.7	1173.21	971				0	.
chr10	82218033	82233133	15101	19112.1	1728.95	972				0	.
chr1	27624820	27635092	10273	21092.5	3732.84	973				0	.
chr13	76265579	76278906	13328	19102.9	1753.83	974				0	.
chr5	123459778	123472646	12869	18607.1	1261.06	975				0	.
chr22	28639535	28656840	17306	19239.7	1901.82	976				0	.
chr2	80411638	80421576	9939	18352.5	1018.64	977				0	.
chr4	6438722	6456627	17906	23226.4	5894.33	978				0	.
chr4	182208886	182231059	22174	19459	2150.78	979				0	.
chr11	66490283	66499867	9585	19487.1	2195.69	980				0	.
chr7	72860521	72866274	5754	18304.9	1022.88	981				0	.
chr2	29784962	29844383	59422	24047.7	6779.94	982				0	.
chr2	227834632	227853341	18710	19212.3	1960.7	983				0	.
chr1	118392490	118404698	12209	18721	1488.16	984				0	.
chr4	184878890	184884585	5696	17688.1	473.824	985				0	.
chr11	72337729	72344341	6613	20860.9	3658.42	986				0	.
chr1	49340353	49361558	21206	19559.5	2387.68	987				0	.
chr8	141598144	141601765	3622	19913.7	2750.87	988				0	.
chr17	64611058	64616854	5797	18052.8	897.221	989				0	.
chr10	130339814	130373804	33991	20033.7	2885.75	990				0	.
chr19	44066465	44087691	21227	23009	5898.71	991				0	.
chr20	44786042	44811943	25902	23036.3	5944.28	992				0	.
chr7	6261463	6269972	8510	18590.5	1513.75	993				0	.
chr5	81143997	81151172	7176	18058	990.15	994				0	.
chr11	115906280	115914142	7863	18173	1114.05	995				0	.
chr1	18605482	18618059	12578	20630.1	3585.7	996				0	.
chr1	48240427	48244738	4312	19168.4	2124.46	997				0	.
chr16	85409696	85429995	20300	24502.9	7459.88	998				0	.
chr5	169426464	169452767	26304	19574.7	2548.76	999				0	.
chr3	10503910	10512556	8647	18832.7	1818.25	1000				0	.
chr5	73408279	73427969	19691	18835.5	1821.33	1001				0	.
chr1	60437277	60447013	9737	18382.5	1400.04	1002				0	.
chr15	74071581	74078480	6900	18833.6	1864.11	1003				0	.
chr3	140844917	140849799	4883	18416.4	1450.44	1004				0	.
chr11	35287353	35317155	29803	19621.6	2667.28	1005				0	.
chr1	61825816	61831665	5850	17885.7	980.292	1006				0	.
chr5	123985017	124014422	29406	20210.1	3311	1007				0	.
chr5	111002023	111019603	17581	18511.7	1615.6	1008				0	.
chr4	166310548	166335088	24541	19843	2974.25	1009				0	.
chr3	132588440	132599166	10727	17828.8	966.413	1010				0	.
chr7	127469094	127505029	35936	21776.6	4937.47	1011				0	.
chr10	79679447	79703470	24024	20071.2	3250.31	1012				0	.
chr7	862858	871789	8932	20159.9	3339.3	1013				0	.
chr1	207231128	207235007	3880	17613.4	802.953	1014				0	.
chr1	110781154	110802602	21449	20989	4190.94	1015				0	.
chr8	129805149	129808726	3578	17787.7	997.268	1016				0	.
chr4	141264254	141273391	9138	18219.2	1432.68	1017				0	.
chr14	57191483	57222703	31221	20848.7	4080.45	1018				0	.
chr2	216744031	216749166	5136	17491.4	727.63	1019				0	.
chr3	139951197	139972946	21750	18743.3	1990.03	1020				0	.
chr18	44338807	44344783	5977	17236	485.849	1021				0	.
chr12	53443840	53455806	11967	21693.2	4945.55	1022				0	.
chr13	72146851	72227795	80945	25440.7	8693.39	1023				0	.
chr4	140649426	140662380	12955	19193.9	2457.37	1024				0	.
chr5	111076769	111094884	18116	18366.8	1646.65	1025				0	.
chr1	206729874	206749910	20037	21202.1	4492.07	1026				0	.
chrX	39955574	39969389	13816	19353.4	2669.06	1027				0	.
chr12	128246321	128266198	19878	18867.2	2190.45	1028				0	.
chr1	76832316	76841447	9132	17238.4	567.948	1029				0	.
chr22	45724460	45733874	9415	20114	3447.41	1030				0	.
chr9	140131372	140139640	8269	20900.7	4238.18	1031				0	.
chr18	6398220	6415491	17272	19391.9	2730.55	1032				0	.
chr3	132814936	132856875	41940	21485.3	4827.18	1033				0	.
chr1	31215838	31234697	18860	21797.2	5150.39	1034				0	.
chrX	38922322	38927110	4789	17143.9	499.388	1035				0	.
chr1	236086153	236107592	21440	20798	4154.88	1036				0	.
chr12	108507618	108527667	20050	20454	3829.36	1037				0	.
chr15	45459478	45490768	31291	23661.5	7049.64	1038				0	.
chr3	178275928	178281263	5336	17044.3	458.276	1039				0	.
chr11	12339500	12353034	13535	17699.8	1115.2	1040				0	.
chr2	16178366	16196495	18130	19169.6	2628.7	1041				0	.
chr12	127435051	127445147	10097	17844.7	1310.46	1042				0	.
chr15	37383321	37395054	11734	19334.8	2804.19	1043				0	.
chr18	46385064	46393643	8580	19355.9	2837.08	1044				0	.
chr3	71881445	71908284	26840	18416.9	1902.89	1045				0	.
chr18	43027053	43045538	18486	18455.4	1952.02	1046				0	.
chr10	61624622	61668420	43799	19240.5	2754.89	1047				0	.
chr4	17739732	17743497	3766	17480.9	995.466	1048				0	.
chr8	2091567	2124648	33082	21889.7	5421.98	1049				0	.
chr5	6058344	6067083	8740	18041.7	1586.13	1050				0	.
chr14	76799773	76805339	5567	18105.1	1659.22	1051				0	.
chr1	246308039	246325407	17369	18573.3	2134.53	1052				0	.
chr4	42787907	42800272	12366	18077.6	1651.96	1053				0	.
chr3	99362732	99379473	16742	17969.8	1550.22	1054				0	.
chr16	77477186	77491496	14311	18578.7	2190.86	1055				0	.
chr19	51338905	51363201	24297	22153.1	5777.59	1056				0	.
chr12	46598616	46605680	7065	17106.2	756.554	1057				0	.
chr10	84420829	84446564	25736	17950.2	1621.31	1058				0	.
chr14	95952649	95957757	5109	17661.9	1342.89	1059				0	.
chr10	80980394	81035652	55259	25175.5	8868.91	1060				0	.
chr5	154651590	154658559	6970	17468.5	1171.49	1061				0	.
chr9	127173949	127204295	30347	25178.1	8885.31	1062				0	.
chr17	46026886	46038240	11355	19844.5	3568.56	1063				0	.
chr9	91620943	91627239	6297	17492.8	1220.16	1064				0	.
chr1	117901724	117914384	12661	18072.2	1800.25	1065				0	.
chr1	61896366	61919781	23416	18333.9	2062.86	1066				0	.
chr16	24758019	24767113	9095	16921.2	652.04	1067				0	.
chr11	64833187	64836154	2968	17894.6	1636.3	1068				0	.
chr17	79315756	79319812	4057	17735.3	1503.15	1069				0	.
chr4	178721228	178733129	11902	17634.9	1415.03	1070				0	.
chr1	109138938	109164590	25653	19849.5	3632.32	1071				0	.
chr12	109726372	109748627	22256	21932.3	5721.76	1072				0	.
chr20	35089091	35112904	23814	21646	5474.61	1073				0	.
chr12	68599630	68617020	17391	18221.2	2052.02	1074				0	.
chr14	74230822	74241413	10592	19021.4	2853.22	1075				0	.
chr13	27091011	27114701	23691	20255	4117.32	1076				0	.
chr11	16022991	16039337	16347	16993.3	872.876	1077				0	.
chr22	40403617	40420782	17166	21911.1	5793.19	1078				0	.
chr4	140830063	140856722	26660	19050.5	2948.49	1079				0	.
chr5	145361077	145388053	26977	18686.3	2595.09	1080				0	.
chr3	156810986	156827592	16607	18115.5	2025.93	1081				0	.
chr1	42884739	42889647	4909	16813.8	727.856	1082				0	.
chr12	58258363	58265002	6640	18318.3	2232.7	1083				0	.
chr1	117654796	117664792	9997	18137.7	2060.18	1084				0	.
chr11	67640101	67655233	15133	17721.1	1653.93	1085				0	.
chr7	22862593	22889997	27405	20092.6	4036.61	1086				0	.
chr17	60853936	60858138	4203	17591.7	1535.83	1087				0	.
chr7	96174245	96180244	6000	16431.3	397.734	1088				0	.
chr21	25301671	25307328	5658	16990.8	964.519	1089				0	.
chr1	109795661	109800044	4384	18707.1	2689.85	1090				0	.
chr5	131341818	131353056	11239	19134.9	3118.55	1091				0	.
chr13	26377813	26397432	19620	19126.6	3115.5	1092				0	.
chr5	33940481	33952147	11667	17636.7	1626.24	1093				0	.
chr12	40278326	40299406	21081	17521.7	1521.98	1094				0	.
chr12	108483491	108489103	5613	16566.6	593.188	1095				0	.
chr1	249075750	249087875	12126	17732.8	1762.97	1096				0	.
chr7	101788561	101797810	9250	20014.8	4046.44	1097				0	.
chr13	23592598	23597936	5339	17653.8	1690.01	1098				0	.
chr17	55483276	55502066	18791	18872.7	2910.57	1099				0	.
chr2	97524059	97543961	19903	22495.2	6545.77	1100				0	.
chr3	180460576	180466836	6261	17287	1343.4	1101				0	.
chr2	157189423	157200244	10822	17992.1	2052.74	1102				0	.
chr1	31886189	31922154	35966	25290.6	9354.5	1103				0	.
chr11	119904549	119907049	2501	16768.5	838	1104				0	.
chr1	232193820	232197596	3777	16432	503.718	1105				0	.
chr15	82333429	82341173	7745	18282.8	2378.18	1106				0	.
chr4	141206922	141219834	12913	18036.8	2151.14	1107				0	.
chr8	137176203	137220588	44386	21034.1	5161.98	1108				0	.
chr13	24387741	24397130	9390	17952.7	2081.54	1109				0	.
chr11	115515316	115542317	27002	22640.3	6785.35	1110				0	.
chr2	202824242	202832628	8387	17962	2112.43	1111				0	.
chr3	167809669	167816051	6383	17859.4	2014.16	1112				0	.
chr12	113103978	113124883	20906	18781.1	2937.15	1113				0	.
chr8	94454927	94468418	13492	18324.8	2480.99	1114				0	.
chr9	109885383	109908087	22705	18758	2928.82	1115				0	.
chr5	175957450	175965599	8150	19141.2	3343.53	1116				0	.
chr8	77585939	77599816	13878	17623.8	1837.31	1117				0	.
chr2	67486246	67508890	22645	17648.7	1879.45	1118				0	.
chr12	129174720	129184637	9918	17161.4	1406.23	1119				0	.
chr8	72858149	72894905	36757	19366.7	3616.79	1120				0	.
chr8	93822970	93854794	31825	18604.3	2892.8	1121				0	.
chr11	16100458	16140777	40320	19026.5	3374.7	1122				0	.
chr13	32559388	32586289	26902	20208	4557.03	1123				0	.
chr1	37310367	37323422	13056	19598.2	3956.97	1124				0	.
chr16	5254866	5266926	12061	17745.1	2109.29	1125				0	.
chr5	57404586	57432480	27895	17802	2178.52	1126				0	.
chr16	48075137	48091104	15968	17769.7	2157.14	1127				0	.
chr9	139033000	139041251	8252	19930.3	4319.4	1128				0	.
chr11	78643675	78654477	10803	17355.6	1747.76	1129				0	.
chr12	129210462	129219223	8762	17366.1	1763.59	1130				0	.
chr6	34770684	34774360	3677	16409.3	849.891	1131				0	.
chr3	13879985	13886225	6241	16463	904.176	1132				0	.
chr22	43186808	43211171	24364	22740.4	7184.65	1133				0	.
chr3	192231732	192235102	3371	17275	1724.43	1134				0	.
chr7	99056550	99059912	3363	16922.3	1381.78	1135				0	.
chr11	15216827	15222310	5484	15947.9	423.288	1136				0	.
chr17	38447149	38479041	31893	22930.3	7411.7	1137				0	.
chr2	227697385	227710617	13233	17906.9	2397.64	1138				0	.
chr9	123046650	123050029	3380	16178	677.827	1139				0	.
chr9	98792136	98811273	19138	20338.8	4843.57	1140				0	.
chr1	204680297	204706361	26065	21369.9	5874.83	1141				0	.
chr13	31040324	31067835	27512	23117.5	7626.05	1142				0	.
chr15	27614945	27629578	14634	16943.6	1458.91	1143				0	.
chr11	92753854	92771338	17485	17045.2	1563.07	1144				0	.
chr2	111645715	111667833	22119	18209.7	2731.57	1145				0	.
chr4	125615560	125634898	19339	17682.7	2227.74	1146				0	.
chr1	77798655	77821436	22782	18218	2786.12	1147				0	.
chr7	111922395	111928975	6581	17069.2	1640.39	1148				0	.
chr15	88245740	88267741	22002	17376.4	1949.29	1149				0	.
chrX	129970414	129986156	15743	16340.2	920.907	1150				0	.
chr2	2325925	2331623	5699	16116.2	725.355	1151				0	.
chr7	110161395	110175122	13728	16947.4	1563.51	1152				0	.
chr3	171097897	171115266	17370	17299.5	1915.8	1153				0	.
chr9	130330542	130341956	11415	19442.6	4065.67	1154				0	.
chr5	64322808	64332612	9805	17024.6	1650.99	1155				0	.
chr1	205410556	205425867	15312	20253.4	4887.27	1156				0	.
chr1	154154413	154167970	13558	18491.7	3153.36	1157				0	.
chr8	118243454	118260180	16727	17139.1	1806.41	1158				0	.
chr14	66481371	66490749	9379	16189.2	882.47	1159				0	.
chr3	193520676	193550130	29455	22994.7	7696.33	1160				0	.
chr6	88040165	88061109	20945	17280.9	1987.59	1161				0	.
chr2	177294149	177338471	44323	18526.6	3248.8	1162				0	.
chr16	56742337	56759842	17506	19089.2	3840.6	1163				0	.
chr1	120393787	120420775	26989	18573.1	3333.02	1164				0	.
chr7	36108315	36115217	6903	16415	1178.17	1165				0	.
chr19	41196734	41199422	2689	16859.4	1623.01	1166				0	.
chr6	42747358	42752855	5498	16189.2	955.379	1167				0	.
chr12	58211069	58236540	25472	20519.4	5305.61	1168				0	.
chr9	98743119	98761059	17941	16922.8	1720.45	1169				0	.
chr1	34125246	34129330	4085	15682.2	499.882	1170				0	.
chr2	54775511	54787885	12375	17232	2051.61	1171				0	.
chr4	16123706	16139491	15786	17172.5	2034.69	1172				0	.
chr1	156820500	156851082	30583	25138.4	10003.4	1173				0	.
chr17	53766560	53784970	18411	16780.7	1655.06	1174				0	.
chr8	21220993	21229379	8387	16494.4	1372.79	1175				0	.
chr2	98239400	98244762	5363	16318.2	1196.8	1176				0	.
chr14	78616454	78630613	14160	17070.1	1958.19	1177				0	.
chr2	210458047	210498901	40855	18743.8	3644.18	1178				0	.
chr13	27410209	27414539	4331	16554	1468.3	1179				0	.
chr5	124070755	124085669	14915	16600.8	1519.74	1180				0	.
chr9	13568174	13571146	2973	15434.2	360.801	1181				0	.
chr2	226217973	226245296	27324	17085.1	2016.44	1182				0	.
chr8	93369553	93372426	2874	15675.7	607.927	1183				0	.
chr5	143264170	143272997	8828	15906.3	844.744	1184				0	.
chr8	101320892	101325910	5019	17233.3	2175.3	1185				0	.
chr20	14991474	14994632	3159	15490	444.962	1186				0	.
chr4	7352987	7368876	15890	19988.4	4949.42	1187				0	.
chr10	21806396	21818170	11775	15581.7	549.846	1188				0	.
chr10	50704083	50729404	25322	16539.7	1516.73	1189				0	.
chr15	68937922	68958922	21001	19729.5	4718.7	1190				0	.
chrX	49740797	49764135	23339	16203.6	1201.91	1191				0	.
chr1	205212848	205219085	6238	17234.7	2233.47	1192				0	.
chr6	129966562	129989092	22531	16512.2	1518.52	1193				0	.
chr9	100945391	100955962	10572	17903	2912.31	1194				0	.
chr7	121436582	121451506	14925	17052.2	2062.5	1195				0	.
chr4	94983263	94998410	15148	16340.6	1352.63	1196				0	.
chr22	37727389	37747431	20043	22246.6	7259.21	1197				0	.
chr1	59695307	59710147	14841	16433.8	1452.84	1198				0	.
chr7	29389707	29438093	48387	20578.6	5598.26	1199				0	.
chr12	122174535	122179620	5086	16762.2	1790.94	1200				0	.
chr5	176211294	176261981	50688	32135.6	17182.9	1201				0	.
chr2	191331556	191354418	22863	17450.6	2501.1	1202				0	.
chr7	103555276	103573673	18398	17681.4	2735.63	1203				0	.
chr7	155210686	155219657	8972	17734.8	2789.08	1204				0	.
chr9	13511717	13530463	18747	16950.1	2020.82	1205				0	.
chr18	46072138	46102204	30067	20529.1	5601.3	1206				0	.
chr3	195895070	195915738	20669	25799.9	10877.6	1207				0	.
chr2	174247943	174253298	5356	16374.5	1461.91	1208				0	.
chr6	99938914	99963922	25009	17073	2188.2	1209				0	.
chr9	122434086	122448238	14153	16850.8	1977.03	1210				0	.
chr8	82119121	82130881	11761	16354.6	1485.29	1211				0	.
chr16	6411614	6440466	28853	18162.3	3303.55	1212				0	.
chr1	163005489	163026112	20624	17042.8	2196.35	1213				0	.
chr18	21641387	21658038	16652	17478.6	2634.19	1214				0	.
chr9	138996398	139011747	15350	21803.3	6969.98	1215				0	.
chr19	13928063	13959019	30957	25250.8	10426	1216				0	.
chr11	72627436	72635743	8308	16758.5	1941.35	1217				0	.
chr2	148213987	148224161	10175	15674.1	864.79	1218				0	.
chr4	182583609	182595377	11769	15869.1	1069.71	1219				0	.
chr15	76525049	76546759	21711	18449.2	3664.65	1220				0	.
chr9	103460761	103465357	4597	15114.9	334.589	1221				0	.
chr5	138357164	138364242	7079	15776.2	998.706	1222				0	.
chr12	106103807	106110963	7157	15447.7	676.242	1223				0	.
chr11	2791852	2801059	9208	18885.4	4121.97	1224				0	.
chr11	2494577	2499202	4626	17001.5	2242.2	1225				0	.
chr19	42746837	42755604	8768	18209.1	3487.51	1226				0	.
chr13	74708649	74720520	11872	16323.8	1603.77	1227				0	.
chr9	123317842	123322350	4509	16282.4	1582.31	1228				0	.
chr4	7894869	7907077	12209	17323.2	2627.16	1229				0	.
chr5	80564707	80566999	2293	15280.1	594.316	1230				0	.
chr22	39847175	39850075	2901	16010	1326.75	1231				0	.
chr11	119223613	119242554	18942	18700.4	4017.39	1232				0	.
chr1	235788472	235821806	33335	23223.8	8543.5	1233				0	.
chr1	72250710	72270998	20289	16352.1	1681.88	1234				0	.
chr13	60061720	60085965	24246	18324.4	3677.97	1235				0	.
chr13	74861429	74864710	3282	14985	350.739	1236				0	.
chr5	163076451	163088506	12056	15964.4	1341.72	1237				0	.
chr7	8124275	8131518	7244	15581.1	958.973	1238				0	.
chr1	40768853	40772431	3579	16812.3	2200.83	1239				0	.
chr9	96738212	96742504	4293	15531.9	922.351	1240				0	.
chr16	19538426	19555590	17165	17061	2459.6	1241				0	.
chr3	132976511	132996045	19535	16332.4	1744.39	1242				0	.
chr8	110109791	110120762	10972	15848.7	1262.76	1243				0	.
chr3	18153201	18171668	18468	15346.1	779.307	1244				0	.
chr19	49216991	49238888	21898	20977.3	6415.82	1245				0	.
chr14	65270458	65285709	15252	18386.6	3831.05	1246				0	.
chr8	81077465	81086414	8950	17721.7	3174.21	1247				0	.
chr8	29116106	29147166	31061	20735.7	6193.36	1248				0	.
chr7	100239647	100242704	3058	16834.3	2296.11	1249				0	.
chr8	94230997	94273596	42600	20089.7	5559.17	1250				0	.
chr2	85472997	85483142	10146	16411.6	1900.16	1251				0	.
chr7	130061551	130071862	10312	16925.5	2414.84	1252				0	.
chr14	77586486	77591376	4891	15931.1	1473.36	1253				0	.
chr19	49126654	49137808	11155	18923.9	4471.64	1254				0	.
chr12	44547833	44553995	6163	14893.6	460.301	1255				0	.
chr8	140324212	140353823	29612	20020	5599.44	1256				0	.
chr5	173509408	173528624	19217	18380.1	3970.03	1257				0	.
chr11	24952830	24955879	3050	15053.8	649.132	1258				0	.
chr20	54101158	54104896	3739	14840.6	436.598	1259				0	.
chr14	64910372	64915387	5016	15383.5	990.964	1260				0	.
chr16	78512341	78535085	22745	16932.9	2547.33	1261				0	.
chr6	24097867	24107356	9490	15325.7	941.309	1262				0	.
chr6	25313169	25336777	23609	17689.5	3307.48	1263				0	.
chr9	36896136	36914626	18491	18377.2	3995.69	1264				0	.
chr8	144675270	144684689	9420	21171.1	6794.87	1265				0	.
chr1	224767001	224771581	4581	14831.9	462.58	1266				0	.
chr13	51329577	51341320	11744	15469.1	1107.36	1267				0	.
chr6	34621105	34627281	6177	15495	1140.09	1268				0	.
chr8	26887072	26908751	21680	16744.9	2395.53	1269				0	.
chr12	124432659	124445578	12920	16701.7	2356.43	1270				0	.
chr12	106205881	106210421	4541	14928.9	586.568	1271				0	.
chr1	224688684	224692487	3804	15926.6	1585.09	1272				0	.
chr11	116282882	116299769	16888	17652	3318.3	1273				0	.
chr6	25655541	25699438	43898	17809	3485.42	1274				0	.
chr8	30580519	30591813	11295	16648.5	2327.69	1275				0	.
chr7	30898889	30910339	11451	18344	4023.53	1276				0	.
chrX	131953493	131968651	15159	15132.2	815.5	1277				0	.
chr16	81249397	81255308	5912	16157.7	1847.78	1278				0	.
chr6	80247294	80256487	9194	15474.6	1164.75	1279				0	.
chr8	127094355	127112437	18083	16129.1	1820.86	1280				0	.
chr11	121221628	121243660	22033	16698.1	2397.08	1281				0	.
chr16	65339702	65354050	14349	15805.8	1507.97	1282				0	.
chr22	33276186	33282742	6557	15993.4	1697.35	1283				0	.
chr16	55407123	55441379	34257	18022.1	3761.31	1284				0	.
chr1	66867598	66898727	31130	17684.4	3439.75	1285				0	.
chr9	22372583	22390104	17522	15614.7	1373.65	1286				0	.
chr19	30555035	30563252	8218	17137.4	2899.78	1287				0	.
chr2	48622606	48627107	4502	14929.4	695.404	1288				0	.
chr18	56751321	56765315	13995	16728.4	2496.53	1289				0	.
chr7	105363539	105378588	15050	18091.9	3861.57	1290				0	.
chr18	56716304	56722692	6389	15328.6	1119.82	1291				0	.
chr7	135642526	135662766	20241	16194	1985.54	1292				0	.
chr21	47812914	47816205	3292	15531.5	1323.97	1293				0	.
chr5	169805381	169823028	17648	18388.2	4182.34	1294				0	.
chr22	28741328	28754937	13610	15761.9	1558.23	1295				0	.
chr12	79580273	79612601	32329	16797.6	2595.94	1296				0	.
chr2	3286525	3293624	7100	17236.4	3036.95	1297				0	.
chr1	232054483	232077183	22701	17242.9	3044.07	1298				0	.
chr22	26389446	26409419	19974	16497.7	2298.89	1299				0	.
chr1	249143719	249168940	25222	20146.5	5949.63	1300				0	.
chr17	42295092	42300298	5207	15813.2	1632.6	1301				0	.
chr12	52444242	52454323	10082	18284.9	4111.03	1302				0	.
chr18	13164055	13166716	2662	15203.6	1030.87	1303				0	.
chrX	40004258	40031891	27634	18768.3	4606.42	1304				0	.
chr7	25990330	26002878	12549	15879.5	1717.82	1305				0	.
chr11	78050169	78066622	16454	15880.4	1722.63	1306				0	.
chr5	17003876	17007035	3160	14902.6	746.156	1307				0	.
chr8	137237224	137253161	15938	17172.1	3039.19	1308				0	.
chr5	98109896	98127629	17734	15768.2	1649.17	1309				0	.
chr2	208300932	208316399	15468	15779.4	1667.34	1310				0	.
chr5	24605504	24612145	6642	14948.9	839.422	1311				0	.
chr17	77997132	78004635	7504	17865.4	3759	1312				0	.
chr17	17588209	17606701	18493	17741.2	3646.62	1313				0	.
chr6	24122001	24142008	20008	16545.8	2466.86	1314				0	.
chr1	98386680	98393219	6540	14682.7	627.09	1315				0	.
chr3	178616714	178619807	3094	14828.2	780.982	1316				0	.
chr1	208241347	208261847	20501	17710	3663.35	1317				0	.
chr3	71991380	72005281	13902	15236.9	1201.05	1318				0	.
chr8	114444428	114451208	6781	16933	2920.15	1319				0	.
chr11	65460754	65474347	13594	17946.8	3937.89	1320				0	.
chr11	64441863	64456787	14925	17684.9	3690.71	1321				0	.
chr11	79372239	79380086	7848	15292.2	1301.03	1322				0	.
chr12	125115625	125120869	5245	16037.7	2063.51	1323				0	.
chr2	42355006	42370415	15410	16949.9	2981.64	1324				0	.
chr5	141122606	141128181	5576	15337.4	1371.45	1325				0	.
chr9	90942698	90955362	12665	16887.4	2951.98	1326				0	.
chr2	54822686	54826521	3836	14652.4	720.213	1327				0	.
chr8	40705114	40717776	12663	16089.6	2157.6	1328				0	.
chr16	12129713	12133850	4138	14714.5	794.304	1329				0	.
chr22	19836040	19843985	7946	17331.2	3411.58	1330				0	.
chr22	40592918	40611883	18966	16628.5	2738.55	1331				0	.
chr7	24266277	24282045	15769	15572.5	1729.75	1332				0	.
chr15	52018377	52031160	12784	16174.3	2341.85	1333				0	.
chr18	32767290	32774009	6720	14652.8	860.032	1334				0	.
chr14	24547483	24550478	2996	14798.6	1011.11	1335				0	.
chr17	33409094	33428397	19304	17442.2	3659.85	1336				0	.
chr1	201391043	201401047	10005	16822.7	3045.22	1337				0	.
chr5	154868910	154886439	17530	15245	1472.44	1338				0	.
chr21	28336040	28344845	8806	15808.5	2036.6	1339				0	.
chr9	37922953	37939296	16344	18459.4	4690.44	1340				0	.
chr9	124411868	124426298	14431	17158.7	3404.04	1341				0	.
chr5	87673607	87695744	22138	15467.1	1717.83	1342				0	.
chr16	89084022	89119215	35194	26137.8	12395	1343				0	.
chr11	35806986	35816135	9150	14449	711.792	1344				0	.
chr3	159480588	159484833	4246	15285	1550.27	1345				0	.
chr11	62599753	62609577	9825	18053.6	4323.54	1346				0	.
chr14	104745374	104751631	6258	17504	3778.6	1347				0	.
chr9	123171393	123177714	6322	14470.7	750.935	1348				0	.
chr9	126149507	126158359	8853	17118	3406.25	1349				0	.
chr1	36601776	36617063	15288	17838.4	4133.6	1350				0	.
chr2	208331378	208338549	7172	14595.9	897.092	1351				0	.
chr12	13581532	13589293	7762	14402.9	709.355	1352				0	.
chr12	108765846	108788541	22696	16621.8	2932.19	1353				0	.
chr12	129862647	129878377	15731	15341.5	1654.8	1354				0	.
chr4	169989321	169993910	4590	15204.7	1519.88	1355				0	.
chr1	6329252	6338015	8764	16955.5	3276.49	1356				0	.
chr14	24007804	24026056	18253	18025.7	4356.75	1357				0	.
chr16	8523847	8544175	20329	16758.4	3091.89	1358				0	.
chr20	30148139	30161970	13832	18151.8	4486.78	1359				0	.
chr22	28416365	28432215	15851	17160.8	3498.09	1360				0	.
chr10	76690754	76729065	38312	16573.3	2911.64	1361				0	.
chr5	136730210	136750160	19951	15983.9	2328.16	1362				0	.
chr11	1998256	2002275	4020	16037	2384.87	1363				0	.
chr11	32064221	32071723	7503	14583.9	943.752	1364				0	.
chr3	16880181	16891394	11214	14162	525.89	1365				0	.
chr3	123371703	123399764	28062	15764.7	2141.05	1366				0	.
chr19	59066572	59075133	8562	17043.2	3426.11	1367				0	.
chr2	36348941	36358034	9094	15095.3	1480.34	1368				0	.
chr8	140609880	140617486	7607	16773.5	3162.57	1369				0	.
chr22	46494152	46505639	11488	19084.5	5478.15	1370				0	.
chr4	146734911	146746446	11536	14808.6	1204.25	1371				0	.
chr1	65530380	65535012	4633	14756.2	1154.76	1372				0	.
chr2	2849273	2853601	4329	15723.6	2135	1373				0	.
chr3	180287014	180296342	9329	15182.3	1595.09	1374				0	.
chr1	226187298	226191036	3739	14517.3	948.331	1375				0	.
chr1	204847721	204863094	15374	15951	2398.19	1376				0	.
chr7	12129398	12145019	15622	15739.7	2191.63	1377				0	.
chr7	23510963	23514919	3957	14637.2	1098.19	1378				0	.
chr17	45144517	45151894	7378	14867.6	1332.29	1379				0	.
chr5	110788836	110800049	11214	14959.3	1424.05	1380				0	.
chr5	167588525	167600336	11812	15021.2	1488.19	1381				0	.
chr19	510323	512957	2635	15353.3	1845.64	1382				0	.
chr4	157330120	157335043	4924	14169.4	682.328	1383				0	.
chr6	19460331	19464532	4202	14161.6	683.083	1384				0	.
chr7	45471665	45476900	5236	14172.2	695.731	1385				0	.
chr5	126354850	126363347	8498	14308.9	832.706	1386				0	.
chr1	117362183	117376529	14347	15706	2236.54	1387				0	.
chr11	64387484	64410752	23269	18681.9	5221.34	1388				0	.
chr1	21958825	21974398	15574	17368.6	3919.72	1389				0	.
chr11	83252857	83266391	13535	14620.8	1174.75	1390				0	.
chr7	155178285	155189232	10948	17231.7	3792.04	1391				0	.
chr20	49379454	49382187	2734	14757.7	1326.05	1392				0	.
chr1	243874254	243896287	22034	15471.6	2044.66	1393				0	.
chr11	12776086	12790510	14425	15068.8	1642.89	1394				0	.
chr9	130672493	130679827	7335	15948.5	2527.3	1395				0	.
chr14	104059627	104062827	3201	15279	1881.6	1396				0	.
chr11	46708617	46717877	9261	16267	2893.75	1397				0	.
chr7	11232319	11253288	20970	15437.4	2069.64	1398				0	.
chr2	55324719	55348531	23813	16780.3	3428.93	1399				0	.
chr11	41892025	41897004	4980	13614.6	265.879	1400				0	.
chr20	55847771	55866886	19116	17129	3784.77	1401				0	.
chr3	126030088	126033701	3614	14616.8	1283.34	1402				0	.
chr5	131538582	131558207	19626	16571.3	3240.09	1403				0	.
chr8	102765149	102777499	12351	14742.2	1412.84	1404				0	.
chr20	44757535	44769462	11928	17078.3	3765.35	1405				0	.
chr18	24878255	24883462	5208	13711.6	408.75	1406				0	.
chr7	23035374	23042674	7301	13744.4	443.84	1407				0	.
chr16	85672911	85708303	35393	25638	12337.7	1408				0	.
chr10	80849798	80877300	27503	17216.3	3919.03	1409				0	.
chr3	77118835	77131294	12460	14112.3	816.064	1410				0	.
chr17	56590841	56597353	6513	15789.6	2503.21	1411				0	.
chr3	134578084	134600893	22810	17156.9	3872.97	1412				0	.
chr19	39264243	39272119	7877	15990.6	2716.43	1413				0	.
chr12	16682391	16687082	4692	13598.7	326.494	1414				0	.
chr3	58140418	58150425	10008	14308	1042.73	1415				0	.
chr1	224384447	224412348	27902	20152.9	6891.55	1416				0	.
chr10	95454031	95463946	9916	13914.7	658.356	1417				0	.
chr10	99662473	99683087	20615	16068.6	2815.87	1418				0	.
chr18	77502390	77509908	7519	15510.4	2259.91	1419				0	.
chr13	97932354	97954411	22058	15303.1	2053.51	1420				0	.
chr6	33662210	33676893	14684	16873.7	3629.64	1421				0	.
chrX	135536046	135554356	18311	14519.8	1285.36	1422				0	.
chr1	236028279	236042719	14441	16071.7	2837.46	1423				0	.
chr7	103586275	103604674	18400	16500.2	3269.5	1424				0	.
chr20	60982445	60986091	3647	15363.5	2140.2	1425				0	.
chr12	113735231	113744070	8840	16871.9	3660.23	1426				0	.
chr2	85671578	85699006	27429	20716.4	7507.04	1427				0	.
chr9	27117359	27127344	9986	14680.9	1487.77	1428				0	.
chr16	11775913	11784924	9012	14851.9	1676.95	1429				0	.
chr6	111871306	111887730	16425	15190.6	2021.79	1430				0	.
chr14	42073421	42080504	7084	15284.4	2122.07	1431				0	.
chr1	201727011	201734921	7911	14451.6	1289.33	1432				0	.
chr17	36570789	36572782	1994	14752.2	1597.99	1433				0	.
chr4	115595237	115610028	14792	14626.8	1479.1	1434				0	.
chr4	101962582	101993748	31167	15246.4	2109.94	1435				0	.
chr6	112463897	112471860	7964	13935.2	806.652	1436				0	.
chr15	60482949	60501596	18648	14522.3	1394.8	1437				0	.
chr1	154547400	154552772	5373	14617.2	1490.73	1438				0	.
chr11	44775137	44777850	2714	13748.7	633.214	1439				0	.
chr14	106191854	106198308	6455	14189.8	1082.34	1440				0	.
chr6	15585736	15589773	4038	13497.7	396.837	1441				0	.
chr11	116031719	116056700	24982	16969.6	3874.55	1442				0	.
chr9	121712539	121724405	11867	14278.4	1184.23	1443				0	.
chr6	19553906	19571849	17944	15784.5	2693.24	1444				0	.
chr21	45764983	45769859	4877	15111.7	2021.1	1445				0	.
chr6	34042603	34064638	22036	20208.3	7121.71	1446				0	.
chr15	80321488	80329054	7567	14919.4	1842.32	1447				0	.
chr9	15176784	15184065	7282	13777.1	726.644	1448				0	.
chr16	58295266	58299591	4326	13857.3	812.235	1449				0	.
chr3	196358333	196360382	2050	14464.9	1427.33	1450				0	.
chr5	71885827	71901278	15452	14593.5	1555.92	1451				0	.
chr3	183194942	183197884	2943	14703.8	1666.64	1452				0	.
chr3	126630934	126634723	3790	14405.4	1377.68	1453				0	.
chr8	42690080	42703550	13471	15960.6	2939.15	1454				0	.
chr4	10733415	10737228	3814	13360	351.559	1455				0	.
chr9	92701733	92717102	15370	15851.6	2843.26	1456				0	.
chr16	22670675	22694280	23606	18038.9	5032.59	1457				0	.
chr3	170241342	170249916	8575	14501.2	1497.02	1458				0	.
chr9	104760864	104765661	4798	13721.3	721.469	1459				0	.
chr9	86063660	86087369	23710	15505.7	2536.86	1460				0	.
chr3	134140709	134152662	11954	15516.2	2548.38	1461				0	.
chr3	135994802	135997449	2648	13686	723.16	1462				0	.
chr9	131490278	131493319	3042	15134.8	2175.84	1463				0	.
chr1	1343153	1366799	23647	16992	4034.01	1464				0	.
chr17	61508972	61525591	16620	18837.6	5879.8	1465				0	.
chr12	120729617	120731598	1982	13532.2	578.65	1466				0	.
chr8	30423024	30437825	14802	15967.3	3019.4	1467				0	.
chr1	75034538	75039210	4673	13942.6	997.472	1468				0	.
chr1	95774100	95826975	52876	17776.6	4838.06	1469				0	.
chr2	96754256	96758566	4311	15586.7	2653.67	1470				0	.
chr1	9896043	9913354	17312	16916.3	3990.19	1471				0	.
chr8	29657945	29668477	10533	14270.9	1344.94	1472				0	.
chr20	61464208	61472024	7817	15619.5	2712.93	1473				0	.
chr1	216877632	216897701	20070	14754.7	1860.4	1474				0	.
chr5	173133940	173162332	28393	19133.4	6246.24	1475				0	.
chr19	31363303	31373845	10543	14120	1243.96	1476				0	.
chr7	47461478	47469260	7783	14729.8	1883.24	1477				0	.
chr1	203655246	203681050	25805	17077.1	4242.18	1478				0	.
chr2	34465712	34469578	3867	13326.9	497.554	1479				0	.
chr17	46079908	46092485	12578	16087.2	3276.31	1480				0	.
chr9	23818136	23831869	13734	15183.2	2382.68	1481				0	.
chr5	115829955	115873253	43299	16778	3979.09	1482				0	.
chr9	134679791	134701212	21422	21131.8	8337.05	1483				0	.
chr10	95561362	95609640	48279	15801.4	3007.72	1484				0	.
chr19	18267051	18271933	4883	15294.8	2503.98	1485				0	.
chr1	155188881	155211178	22298	17362.7	4575.34	1486				0	.
chr4	113625999	113653777	27779	18847.4	6061.16	1487				0	.
chr13	53622509	53644250	21742	13707.7	950.082	1488				0	.
chr1	26945925	26948713	2789	13810.1	1058.88	1489				0	.
chr6	135586985	135593633	6649	13641.7	892.826	1490				0	.
chr7	74030075	74042759	12685	17540.7	4802.16	1491				0	.
chr1	16532673	16543861	11189	17174.7	4441.64	1492				0	.
chr5	143374630	143380082	5453	13566.2	841.789	1493				0	.
chr2	197029889	197049199	19311	15048.3	2330.72	1494				0	.
chr15	90734029	90737047	3019	14170.7	1454.68	1495				0	.
chr16	82984996	82998632	13637	13986.4	1289.97	1496				0	.
chr13	27384295	27387493	3199	13086.5	391.435	1497				0	.
chr2	169007371	169022005	14635	14192.1	1499.98	1498				0	.
chr9	119977237	120010482	33246	15475.5	2789.26	1499				0	.
chr1	226842249	226859825	17577	17011.8	4327.21	1500				0	.
chr7	105289096	105315059	25964	19890.3	7207.33	1501				0	.
chr9	119658679	119676166	17488	14850	2170.14	1502				0	.
chr17	72792195	72813854	21660	19092.4	6415.4	1503				0	.
chr1	77852806	77879386	26581	15801.8	3136.44	1504				0	.
chr17	43018727	43025754	7028	15538.8	2874.75	1505				0	.
chr11	75345051	75351617	6567	13811.6	1151.02	1506				0	.
chr14	22009824	22025952	16129	16518.3	3865.88	1507				0	.
chr1	185447012	185469626	22615	14852.9	2202.6	1508				0	.
chr11	45299206	45308518	9313	14451.3	1802.8	1509				0	.
chr7	25041628	25045592	3965	13340.4	698.457	1510				0	.
chr4	183556770	183570096	13327	14401.4	1777.69	1511				0	.
chr22	23505547	23512206	6660	15511.5	2888.01	1512				0	.
chr14	51750413	51787356	36944	16491.4	3875.32	1513				0	.
chr14	105946462	105949529	3068	14334.2	1731.93	1514				0	.
chr1	145542486	145556658	14173	14921.7	2319.96	1515				0	.
chr8	142538251	142540617	2367	14232.2	1633.01	1516				0	.
chr16	83610185	83614048	3864	13072.4	473.604	1517				0	.
chr1	109817718	109828522	10805	15803	3206.63	1518				0	.
chr9	33101532	33107926	6395	14499.7	1915.64	1519				0	.
chr7	32323470	32338913	15444	15435.3	2858.5	1520				0	.
chr2	80131670	80137883	6214	13176.5	604.525	1521				0	.
chr11	72853400	72856570	3171	13830.1	1264.83	1522				0	.
chr11	31645798	31665745	19948	14034.7	1470.09	1523				0	.
chr18	53249522	53257594	8073	13353.5	790.249	1524				0	.
chr8	131525834	131534436	8603	15994.6	3440.8	1525				0	.
chr8	24622074	24627425	5352	13166.1	617.505	1526				0	.
chr19	48870711	48884899	14189	16670.9	4131.55	1527				0	.
chr19	29801810	29807985	6176	14216.7	1678.98	1528				0	.
chr6	84781687	84785278	3592	13182.2	654.998	1529				0	.
chr4	37745174	37752470	7297	13922.2	1397.91	1530				0	.
chr11	119592102	119600147	8046	15497.1	2992.74	1531				0	.
chr16	85240640	85294986	54347	30542.5	18042.9	1532				0	.
chr13	67404384	67417902	13519	14133.1	1649.2	1533				0	.
chr13	27231226	27239801	8576	14010.7	1528.92	1534				0	.
chr2	239284042	239299037	14996	15660.8	3201.43	1535				0	.
chr10	95388717	95392160	3444	12895.4	440.36	1536				0	.
chr17	73621383	73625050	3668	14688.2	2235.4	1537				0	.
chr1	100904293	100915308	11016	13375.5	926.361	1538				0	.
chr16	15669764	15672432	2669	13104.7	659.53	1539				0	.
chr12	15039420	15067679	28260	14349.9	1915.96	1540				0	.
chrX	128238972	128250730	11759	13245.4	818.357	1541				0	.
chr12	119807322	119837156	29835	16504.2	4081.29	1542				0	.
chr8	29625609	29634330	8722	14328.6	1906.41	1543				0	.
chr12	109195420	109203865	8446	14606.5	2199.08	1544				0	.
chr12	64791879	64802252	10374	15964	3558.98	1545				0	.
chr12	48210163	48224326	14164	15485.8	3081.87	1546				0	.
chr5	143204921	143224870	19950	13960.3	1558.02	1547				0	.
chr1	31350834	31373210	22377	18361.7	5960.97	1548				0	.
chr1	35363752	35395769	32018	17913.5	5519.73	1549				0	.
chr5	21901624	21913358	11735	13285.2	892.957	1550				0	.
chr7	149574172	149578735	4564	14661.8	2299.75	1551				0	.
chr1	15482035	15487791	5757	13770.1	1410.8	1552				0	.
chr1	85152004	85158031	6028	13243.1	885.969	1553				0	.
chr16	48154930	48171906	16977	14809.9	2454.73	1554				0	.
chr16	19702291	19710509	8219	14494.1	2140.79	1555				0	.
chr19	4633445	4648806	15362	18516.1	6165.91	1556				0	.
chr18	5173267	5183218	9952	13401	1059.78	1557				0	.
chr17	78932041	78943038	10998	16525.2	4186.56	1558				0	.
chr7	123724002	123727169	3168	12918.5	590.645	1559				0	.
chr15	78089359	78111119	21761	18907.3	6584.58	1560				0	.
chr8	126645041	126656826	11786	14770.1	2448.92	1561				0	.
chr11	27222785	27255832	33048	15836.1	3529.42	1562				0	.
chr7	121471382	121480120	8739	14084.8	1786.05	1563				0	.
chr6	24719431	24722529	3099	13694.1	1396.27	1564				0	.
chr3	98104787	98114615	9829	13559.7	1304.18	1565				0	.
chr9	136749658	136755575	5918	15054.6	2800.52	1566				0	.
chr12	33028042	33034317	6276	13640	1396.82	1567				0	.
chr2	10303020	10328444	25425	19802.8	7566.18	1568				0	.
chrX	43798736	43817825	19090	13411.9	1179.7	1569				0	.
chr2	6428822	6432347	3526	13471.1	1253.49	1570				0	.
chr10	24156714	24168189	11476	12637.4	423.428	1571				0	.
chr5	112420117	112434807	14691	13993.7	1793.65	1572				0	.
chr1	75102667	75115455	12789	13225.3	1029.43	1573				0	.
chr8	104086319	104095228	8910	13820.5	1636.58	1574				0	.
chr6	71347549	71352755	5207	13089.4	907.926	1575				0	.
chr8	65518340	65532664	14325	12881.6	701.876	1576				0	.
chr20	25601516	25605873	4358	13965.5	1799.01	1577				0	.
chr20	33895042	33908562	13521	14054	1890.1	1578				0	.
chr11	122620635	122623600	2966	12587	432	1579				0	.
chr8	102292065	102309486	17422	16377.5	4228.08	1580				0	.
chr6	7911112	7922325	11214	13674.3	1539.54	1581				0	.
chr8	134909200	134925340	16141	14477.6	2343.53	1582				0	.
chr1	159836464	159860155	23692	15640.8	3511.01	1583				0	.
chr12	116550953	116562339	11387	13035.8	913.157	1584				0	.
chr6	10150846	10166550	15705	13345.3	1224.91	1585				0	.
chr11	64032121	64039470	7350	15623.2	3515.03	1586				0	.
chr9	75695070	75710401	15332	13402.4	1298.54	1587				0	.
chr19	13796047	13805473	9427	15274.8	3184.1	1588				0	.
chr14	100205654	100223081	17428	18357.6	6268.49	1589				0	.
chr9	111032675	111036251	3577	12523.9	438.06	1590				0	.
chr11	95280214	95304369	24156	14150	2077.33	1591				0	.
chr18	25754170	25759063	4894	13581	1519.28	1592				0	.
chr9	111075655	111079638	3984	12583.9	532.527	1593				0	.
chr12	121961145	121976521	15377	16572.3	4523.62	1594				0	.
chr11	46348092	46369543	21452	18389.9	6343.06	1595				0	.
chr13	77893962	77904456	10495	13709.4	1666.45	1596				0	.
chr8	19915518	19921277	5760	12893.8	852.908	1597				0	.
chr16	2172473	2186896	14424	16420.6	4380.27	1598				0	.
chr8	24907416	24923083	15668	14589.1	2556.85	1599				0	.
chr11	129908012	129920944	12933	14904.1	2872.2	1600				0	.
chr15	99803722	99808862	5141	12349.4	323.82	1601				0	.
chr15	82405134	82408513	3380	12665.8	643.699	1602				0	.
chr1	152382071	152391278	9208	13782.9	1764.06	1603				0	.
chr2	29483468	29492203	8736	13354.1	1336.45	1604				0	.
chr14	78693127	78700330	7204	13080.6	1063.16	1605				0	.
chr5	28191083	28194773	3691	12247.8	232.47	1606				0	.
chr2	219146667	219157606	10940	15636.2	3635.03	1607				0	.
chr12	104193088	104205047	11960	14065	2065.32	1608				0	.
chr21	44781266	44791591	10326	16976.4	4997.3	1609				0	.
chr19	19686127	19703229	17103	16681.3	4715.02	1610				0	.
chr5	10286843	10290442	3600	13515.3	1554.41	1611				0	.
chr6	72126768	72139890	13123	13782	1838.39	1612				0	.
chr2	112938791	112941435	2645	13100	1159.13	1613				0	.
chr1	108417598	108426784	9187	12451.6	513.497	1614				0	.
chr7	24725886	24743429	17544	13911.6	1978.85	1615				0	.
chr12	105077394	105090098	12705	14065.9	2138.08	1616				0	.
chr9	96308215	96329911	21697	16098.4	4174.31	1617				0	.
chr16	83770192	83782918	12727	14050.8	2153.24	1618				0	.
chr5	35297948	35318480	20533	14312.9	2437.15	1619				0	.
chrX	137831730	137853350	21621	12585	713.46	1620				0	.
chr2	122659648	122667835	8188	14119.3	2252.24	1621				0	.
chr6	34414917	34429524	14608	16047.3	4183.44	1622				0	.
chr5	11383113	11399444	16332	13812.8	1962.99	1623				0	.
chr17	17717295	17744536	27242	17551.4	5704.27	1624				0	.
chr2	175618341	175631171	12831	13267.5	1421.56	1625				0	.
chr21	38629529	38641128	11600	14366.5	2521.62	1626				0	.
chr2	6711045	6715730	4686	12248.9	407.127	1627				0	.
chr3	53703951	53715290	11340	12881.1	1039.79	1628				0	.
chr10	65460177	65474020	13844	12934.9	1094.98	1629				0	.
chr18	39060643	39069589	8947	12702.4	868.657	1630				0	.
chr4	54510768	54520056	9289	12721.8	888.862	1631				0	.
chr20	45227760	45244194	16435	13945.9	2123.27	1632				0	.
chr12	67130982	67140634	9653	12641.2	832.968	1633				0	.
chr3	157323294	157339021	15728	14086.7	2278.84	1634				0	.
chr8	92665949	92676100	10152	13674.4	1867.78	1635				0	.
chr17	55210091	55214245	4155	13178.6	1389.93	1636				0	.
chr2	224815611	224819538	3928	12307.6	524.255	1637				0	.
chr3	134123566	134126550	2985	12861.6	1094.83	1638				0	.
chr10	115185720	115213205	27486	13316.5	1552.9	1639				0	.
chr3	43405240	43430700	25461	15054.5	3302.16	1640				0	.
chr6	44184112	44192781	8670	14694.8	2948.33	1641				0	.
chr19	47966669	47970239	3571	12476.1	732.921	1642				0	.
chr16	34255081	34260307	5227	12865.4	1124.11	1643				0	.
chr16	71640521	71643975	3455	12720.7	979.554	1644				0	.
chr11	113007357	113044593	37237	13851.8	2122.45	1645				0	.
chr10	77800913	77812100	11188	12365	639.896	1646				0	.
chr4	7816645	7825071	8427	13359.4	1640.54	1647				0	.
chr17	42172520	42201725	29206	19888.6	8177.4	1648				0	.
chr15	38847948	38870167	22220	15135.6	3435.06	1649				0	.
chr1	201463816	201473252	9437	14511.6	2811.93	1650				0	.
chr5	99852028	99854303	2276	12133.5	435.663	1651				0	.
chr11	45404350	45421119	16770	14584	2889.3	1652				0	.
chr14	79527152	79535673	8522	12802	1126.48	1653				0	.
chr17	64378865	64406164	27300	15841.6	4176.75	1654				0	.
chr20	32149551	32166674	17124	14546	2885.23	1655				0	.
chr2	129048736	129073667	24932	20480.8	8823.08	1656				0	.
chr10	76398497	76406727	8231	12282.5	635.356	1657				0	.
chr5	53911811	53919929	8119	12997.7	1365.45	1658				0	.
chr22	38610111	38641021	30911	20116.2	8518.8	1659				0	.
chr3	129220687	129227043	6357	12998.7	1402.77	1660				0	.
chr2	197905919	197924868	18950	14465.7	2870.77	1661				0	.
chr2	208227441	208231199	3759	11955.7	369.411	1662				0	.
chr1	213396786	213424084	27299	14669.9	3098.32	1663				0	.
chr5	176123810	176127090	3281	13322	1755.13	1664				0	.
chr1	16573474	16579159	5686	12218.2	654.343	1665				0	.
chr2	30135934	30145432	9499	13343.7	1785.62	1666				0	.
chr14	90848366	90850935	2570	12782.8	1242.63	1667				0	.
chr4	174184965	174187557	2593	11976.9	442.454	1668				0	.
chr9	135056865	135063460	6596	14367.9	2839.15	1669				0	.
chr2	34426096	34429515	3420	11937.1	409.596	1670				0	.
chr2	148435148	148440390	5243	11950.2	423.029	1671				0	.
chr3	132877535	132889396	11862	12849	1322.5	1672				0	.
chr2	106393145	106429828	36684	17622.5	6100.38	1673				0	.
chr3	111728251	111736696	8446	12409.1	892.636	1674				0	.
chr8	130418233	130430557	12325	12889.7	1375.36	1675				0	.
chr7	105688232	105712633	24402	19759.9	8257.3	1676				0	.
chr6	110137225	110151686	14462	12290.4	805.478	1677				0	.
chr2	48338522	48342425	3904	12569.2	1088.94	1678				0	.
chr1	214309213	214320459	11247	12932.9	1458.61	1679				0	.
chr5	55963914	55967625	3712	12012.5	538.466	1680				0	.
chr17	17684054	17695824	11771	14177	2705.92	1681				0	.
chr19	12939584	12952825	13242	18125.6	6668.17	1682				0	.
chr1	27383467	27386842	3376	12767	1311.19	1683				0	.
chr17	27129042	27140304	11263	14487.4	3047.5	1684				0	.
chrX	135980090	135993321	13232	13498.3	2065.36	1685				0	.
chr2	105117788	105122916	5129	11958	525.62	1686				0	.
chr5	6544486	6547907	3422	12570.8	1139.19	1687				0	.
chr1	85223311	85226870	3560	12262.9	838.5	1688				0	.
chrX	62969733	62975883	6151	11910.7	498.15	1689				0	.
chr3	54453044	54462410	9367	12274.1	866.355	1690				0	.
chr10	73750613	73777423	26811	15413.1	4005.41	1691				0	.
chr15	50025216	50034898	9683	13011.6	1608.18	1692				0	.
chr16	2741061	2743896	2836	13227.8	1830.28	1693				0	.
chr1	164657609	164661157	3549	12112.2	716.341	1694				0	.
chr14	98855966	98858920	2955	11822.8	427.148	1695				0	.
chr1	214239191	214250755	11565	12234.7	843.016	1696				0	.
chr20	33224379	33239587	15209	14167.8	2781.54	1697				0	.
chr10	12994504	13004774	10271	12567.4	1197.48	1698				0	.
chr11	83870939	83886863	15925	13175.5	1818.52	1699				0	.
chr1	67395025	67400651	5627	12512.8	1157.83	1700				0	.
chr11	11989550	12001494	11945	15239.3	3897.33	1701				0	.
chr6	13377793	13380864	3072	11972.3	632.012	1702				0	.
chr17	26649218	26653225	4008	12126.8	788.578	1703				0	.
chr18	47401729	47426926	25198	14662.1	3326	1704				0	.
chr21	41917164	41921089	3926	12104.7	769.692	1705				0	.
chr7	120142154	120162432	20279	13038.8	1707.41	1706				0	.
chr2	30054811	30075120	20310	13702.5	2372.09	1707				0	.
chr18	45501993	45535132	33140	16519.8	5189.57	1708				0	.
chr5	13181116	13189264	8149	11815.4	497.843	1709				0	.
chr12	96486354	96499278	12925	13232.9	1917.92	1710				0	.
chr2	102229334	102235017	5684	13055	1744.11	1711				0	.
chr1	116370155	116378172	8018	13116.6	1807.83	1712				0	.
chr11	12698689	12729890	31202	13959.3	2655.21	1713				0	.
chr5	157037923	157040324	2402	11504.6	200.964	1714				0	.
chr13	43690138	43709844	19707	13116.3	1812.95	1715				0	.
chr18	43845271	43856844	11574	12669	1365.61	1716				0	.
chr9	134881803	134899578	17776	12961.5	1663.74	1717				0	.
chr15	49567340	49583143	15804	12765.7	1477.58	1718				0	.
chr7	36084962	36093635	8674	12530.8	1248.91	1719				0	.
chr12	125406017	125425855	19839	17076.6	5798.65	1720				0	.
chr1	232628457	232642267	13811	13405.4	2132.26	1721				0	.
chr21	18724090	18733091	9002	11977.6	705.678	1722				0	.
chr8	82005836	82024819	18984	14005.7	2739.25	1723				0	.
chr8	24584151	24605240	21090	13338.8	2075.16	1724				0	.
chr5	126751757	126755987	4231	11892.6	634.923	1725				0	.
chr12	49429429	49432858	3430	12777.5	1520.08	1726				0	.
chr15	67310466	67323502	13037	14799.8	3544.49	1727				0	.
chr10	128357699	128372198	14500	12063.2	817.744	1728				0	.
chr2	235888546	235898669	10124	14094.3	2857.72	1729				0	.
chr11	11504463	11532184	27722	14423.2	3190.69	1730				0	.
chr10	4603249	4611896	8648	11680.4	465.209	1731				0	.
chr15	64565837	64581525	15689	14249.4	3052.88	1732				0	.
chr2	80338672	80348212	9541	12061.4	877.68	1733				0	.
chr8	4153461	4164741	11281	11873.3	690.336	1734				0	.
chr4	17759400	17763065	3666	11845.3	668.496	1735				0	.
chr19	33923022	33927361	4340	13202.7	2026.31	1736				0	.
chr13	25706407	25729694	23288	14647.5	3472.09	1737				0	.
chr7	110420479	110448766	28288	13244	2070.61	1738				0	.
chr21	42008011	42013435	5425	11815.1	643.286	1739				0	.
chr12	104994670	105006426	11757	12842.3	1672.88	1740				0	.
chr1	59339328	59349356	10029	12534	1366.82	1741				0	.
chr15	90604571	90607161	2591	12666.7	1500.13	1742				0	.
chr17	7137977	7147057	9081	12227.1	1074.16	1743				0	.
chr11	126388214	126393934	5721	13237.8	2090.09	1744				0	.
chr16	20008356	20018480	10125	13072.1	1930.65	1745				0	.
chr6	82767230	82783692	16463	12886.5	1753.2	1746				0	.
chr6	168187842	168212803	24962	14140.4	3012.79	1747				0	.
chr2	200301909	200326612	24704	14305.5	3189.16	1748				0	.
chr15	68053187	68083906	30720	14213.7	3099.55	1749				0	.
chr3	179750206	179755636	5431	12644.8	1534.52	1750				0	.
chr2	218796097	218799270	3174	12379.8	1270.79	1751				0	.
chr3	152016088	152040983	24896	13296.4	2188.27	1752				0	.
chr11	94460133	94475267	15135	12942.6	1835.75	1753				0	.
chr3	18228954	18233656	4703	11295.6	192.312	1754				0	.
chr7	127595039	127616057	21019	13798.3	2698.71	1755				0	.
chr17	74549751	74562032	12282	13537.3	2439.01	1756				0	.
chr20	48480707	48493140	12434	13636.5	2550.01	1757				0	.
chr9	75745298	75760585	15288	12319.8	1233.66	1758				0	.
chr10	35866176	35879041	12866	12564	1485.91	1759				0	.
chr10	105409092	105421156	12065	13622.7	2551.54	1760				0	.
chr16	3002983	3005746	2764	12557.6	1490.64	1761				0	.
chr1	246944836	246963040	18205	17373.9	6307.69	1762				0	.
chr10	61029677	61061060	31384	12556.3	1500.11	1763				0	.
chr7	9983066	10003222	20157	13139.7	2086.15	1764				0	.
chr7	55472780	55482042	9263	13275.2	2223.81	1765				0	.
chr13	23706707	23748520	41814	20584.5	9541.73	1766				0	.
chr11	68207440	68210886	3447	12544.5	1514.17	1767				0	.
chr14	65425634	65439476	13843	15234.5	4214.89	1768				0	.
chr7	44801673	44809524	7852	13998.3	2996.73	1769				0	.
chr7	47348159	47350915	2757	11290.8	298.475	1770				0	.
chrX	153191821	153201142	9322	12712.9	1722.52	1771				0	.
chr2	97593284	97611473	18190	16199.1	5209.33	1772				0	.
chr12	77259876	77284868	24993	14362.9	3376.42	1773				0	.
chr19	13647099	13650093	2995	11658.3	678.141	1774				0	.
chr20	38588505	38591526	3022	11623.3	647.098	1775				0	.
chr12	131871925	131876084	4160	13054.3	2082.41	1776				0	.
chr5	164005456	164020025	14570	12082.1	1115.99	1777				0	.
chr7	22841352	22844091	2740	11622.9	660.647	1778				0	.
chr4	140968523	140972081	3559	11362.5	403.833	1779				0	.
chr17	77783634	77787925	4292	12198.5	1240.53	1780				0	.
chr18	11070068	11076312	6245	11928.5	976.562	1781				0	.
chr17	2336670	2340759	4090	11555.9	605.99	1782				0	.
chr17	40530961	40559613	28653	18019.2	7077.04	1783				0	.
chr20	20572565	20592723	20159	13165.2	2239.55	1784				0	.
chr18	56812475	56816908	4434	12263	1341.87	1785				0	.
chr16	8217628	8231727	14100	12687.7	1769.42	1786				0	.
chr1	183299102	183319098	19997	14065.2	3147.37	1787				0	.
chr3	183524624	183531562	6939	13242.6	2329.09	1788				0	.
chr3	64878506	64883326	4821	11286	376.442	1789				0	.
chr3	177960639	177965026	4388	11181.1	281.207	1790				0	.
chr4	106371177	106377407	6231	11744.2	854.133	1791				0	.
chr2	118942342	118944454	2113	11625.7	747.014	1792				0	.
chr11	61369614	61379726	10113	14177	3300.56	1793				0	.
chr14	104320492	104323516	3025	12277.4	1409.18	1794				0	.
chr1	58274490	58292212	17723	12573.8	1711.95	1795				0	.
chr12	7037449	7047662	10214	13561.8	2703.38	1796				0	.
chr3	140864987	140868857	3871	11942.4	1087.47	1797				0	.
chr1	49381367	49388317	6951	11596.1	749.21	1798				0	.
chr1	153755442	153763885	8444	13661.6	2815.74	1799				0	.
chr13	31584259	31590096	5838	12180.1	1337.84	1800				0	.
chr7	96217894	96226845	8952	11851.1	1009.67	1801				0	.
chr11	127052498	127063607	11110	11688.9	850.949	1802				0	.
chr4	78911010	78917036	6027	11523.5	694.195	1803				0	.
chr10	121022621	121031119	8499	12094.4	1265.35	1804				0	.
chr8	128637278	128658952	21675	14242	3413.66	1805				0	.
chr6	6330813	6342189	11377	11894.7	1081.86	1806				0	.
chr6	41863148	41877442	14295	13230.5	2419.97	1807				0	.
chr5	137967096	137985856	18761	15540.8	4738.78	1808				0	.
chr7	86104663	86108800	4138	11036.3	235.395	1809				0	.
chr20	17401835	17424814	22980	14143.6	3350.34	1810				0	.
chr5	162991509	162997506	5998	11736.7	945.727	1811				0	.
chr2	218944624	218947826	3203	11957.2	1168.41	1812				0	.
chr20	36193470	36197083	3614	11773.3	985.626	1813				0	.
chr14	78335463	78350732	15270	14305.5	3517.98	1814				0	.
chr11	62232385	62240392	8008	12836	2062.6	1815				0	.
chr17	26212788	26226466	13679	12399.1	1629.05	1816				0	.
chr14	89335689	89339733	4045	11470	715.384	1817				0	.
chr17	43124091	43130119	6029	12660	1913.29	1818				0	.
chr17	36710620	36716292	5673	12927.6	2181.45	1819				0	.
chr15	31770179	31775454	5276	11705.2	960.05	1820				0	.
chr9	133066210	133071919	5710	12937.7	2193.4	1821				0	.
chr18	24959941	24965100	5160	11005.7	269.816	1822				0	.
chr15	74427810	74438033	10224	12928	2192.83	1823				0	.
chr14	105437974	105441471	3498	13070.4	2335.3	1824				0	.
chr16	65229121	65232140	3020	10922.1	188.989	1825				0	.
chr8	142032048	142065334	33287	23975.9	13251.2	1826				0	.
chr12	110138390	110158097	19708	16705.6	5981.07	1827				0	.
chr8	139963633	139966719	3087	11504.9	781.992	1828				0	.
chr8	145739337	145749795	10459	16824.8	6107.47	1829				0	.
chr16	59721959	59734332	12374	12036.5	1325.15	1830				0	.
chr2	235793399	235796829	3431	11266.5	555.317	1831				0	.
chr17	1690487	1700971	10485	12534.7	1826.31	1832				0	.
chr16	734520	760786	26267	20127.6	9429.49	1833				0	.
chr2	30882084	30886677	4594	11436.6	747.281	1834				0	.
chr12	118471272	118474326	3055	11208.5	521.929	1835				0	.
chr11	657263	666689	9427	14228.5	3547.95	1836				0	.
chr5	33226562	33233906	7345	11243.7	564.754	1837				0	.
chr1	46598774	46601750	2977	11577.2	907.382	1838				0	.
chr19	46384408	46390652	6245	13294.7	2656.82	1839				0	.
chr19	4293872	4297928	4057	12766.3	2128.59	1840				0	.
chr6	36945882	36949820	3939	11886.5	1249.13	1841				0	.
chr7	156808212	156812442	4231	12300.8	1664.93	1842				0	.
chr20	57451552	57468201	16650	12788.1	2154.38	1843				0	.
chr2	40585879	40594668	8790	11441.5	808.588	1844				0	.
chr22	45929851	45934879	5029	12435.2	1803.04	1845				0	.
chr6	62612282	62622956	10675	12046.7	1416.44	1846				0	.
chr5	176735932	176740169	4238	12797.4	2167.23	1847				0	.
chr2	51065636	51079454	13819	11790.9	1160.71	1848				0	.
chr5	53938796	53974769	35974	14709.4	4093.73	1849				0	.
chr13	65320017	65327838	7822	11465.6	854.835	1850				0	.
chr7	104946064	104950811	4748	10862.6	254.439	1851				0	.
chr9	117034931	117053310	18380	17090.6	6489.62	1852				0	.
chr16	5463101	5478060	14960	12821.4	2221.41	1853				0	.
chr2	163823476	163833061	9586	11047.7	448.578	1854				0	.
chrX	68052178	68069836	17659	12814.4	2219.61	1855				0	.
chr12	53886556	53888919	2364	11339.3	744.818	1856				0	.
chr9	117131393	117135889	4497	12066.8	1472.89	1857				0	.
chr2	234060144	234066067	5924	11756	1162.09	1858				0	.
chr7	137438121	137451957	13837	11714.9	1127.63	1859				0	.
chr10	116721831	116736873	15043	11249.9	667.865	1860				0	.
chr1	156039342	156043772	4431	12208.2	1628.47	1861				0	.
chr1	21574219	21581887	7669	13191.3	2614.02	1862				0	.
chr7	131310317	131314629	4313	12789.8	2221.11	1863				0	.
chr9	99175742	99183223	7482	13000.5	2432.82	1864				0	.
chr11	134912644	134916850	4207	11141.7	574.119	1865				0	.
chr4	154400013	154409297	9285	12452.6	1886.51	1866				0	.
chr3	193619552	193622873	3322	11909.1	1359.95	1867				0	.
chr19	5306665	5309584	2920	11606.2	1061.06	1868				0	.
chr7	21064062	21070341	6280	11062.3	521.785	1869				0	.
chr11	62414288	62421362	7075	14328.4	3792.37	1870				0	.
chr12	29394686	29408946	14261	11927.1	1391.78	1871				0	.
chr9	28529753	28544628	14876	11541.5	1007.04	1872				0	.
chr22	48536537	48550058	13522	14698.7	4165.82	1873				0	.
chr12	51577156	51582932	5777	12225.5	1695.83	1874				0	.
chr10	21443023	21459593	16571	11478	949.461	1875				0	.
chr5	151709384	151717070	7687	11068.6	548.012	1876				0	.
chr5	1231075	1232719	1645	14248.5	3742.24	1877				0	.
chr14	100070949	100079867	8919	13138	2631.7	1878				0	.
chr2	166411875	166431219	19345	11676	1174.18	1879				0	.
chr6	168502377	168505454	3078	10853.5	362.471	1880				0	.
chr18	58903287	58918227	14941	11778.7	1299.78	1881				0	.
chr15	102023198	102042067	18870	14642.3	4171.94	1882				0	.
chr7	65635462	65639387	3926	11862.1	1392.2	1883				0	.
chr8	110649084	110659776	10693	12895.6	2426.01	1884				0	.
chr2	26744211	26747247	3037	11855.3	1392.31	1885				0	.
chr8	82151884	82172399	20516	13178.8	2722.34	1886				0	.
chr8	134110773	134132575	21803	14731.6	4277.55	1887				0	.
chr3	149920130	149935453	15324	12679.8	2226.43	1888				0	.
chr3	64840529	64851659	11131	10925.2	477.477	1889				0	.
chr22	31070741	31074539	3799	11000.9	557.926	1890				0	.
chrX	9503111	9509719	6609	11004.3	563.662	1891				0	.
chr2	210316040	210349942	33903	13259.1	2820.65	1892				0	.
chr12	122110022	122125550	15529	16729.9	6291.95	1893				0	.
chr9	116123249	116139251	16003	13582.5	3157.19	1894				0	.
chr3	42051726	42085103	33378	14468.9	4051.97	1895				0	.
chr17	13357807	13362622	4816	10808.7	393.385	1896				0	.
chr1	154517102	154532149	15048	12865.2	2464.7	1897				0	.
chr20	6460473	6473146	12674	11508.4	1108.89	1898				0	.
chr2	48475146	48486430	11285	11967.8	1569.6	1899				0	.
chr4	187025474	187043206	17733	12999.3	2601.28	1900				0	.
chr2	62514790	62534506	19717	14686.4	4292.17	1901				0	.
chr8	62051832	62067566	15735	12837.4	2446.64	1902				0	.
chr1	117000091	117034885	34795	16127	5737.53	1903				0	.
chr1	7677253	7706147	28895	15152	4764.62	1904				0	.
chr2	226449695	226473189	23495	12322.6	1940.6	1905				0	.
chr14	96406194	96419254	13061	11995.6	1624.66	1906				0	.
chr1	201533370	201537231	3862	11367.9	997.682	1907				0	.
chr10	88433473	88436166	2694	10937.4	578.726	1908				0	.
chr18	21577751	21580507	2757	11028.1	678.252	1909				0	.
chr12	65173854	65177468	3615	11221.1	886.153	1910				0	.
chr6	36634641	36651558	16918	14753.3	4418.72	1911				0	.
chr12	67197027	67218457	21431	13177.3	2843.76	1912				0	.
chr9	108408684	108440925	32242	15359.6	5032.82	1913				0	.
chr9	120751233	120765748	14516	12207.1	1886.95	1914				0	.
chr9	126620164	126624389	4226	10650	332.085	1915				0	.
chr12	63110652	63133989	23338	12667.3	2361.7	1916				0	.
chr11	126413034	126417414	4381	11506.3	1201	1917				0	.
chr11	48044690	48047972	3283	11144	844.459	1918				0	.
chr10	79073937	79093684	19748	11475	1184.82	1919				0	.
chr11	16980262	17007875	27614	13751.3	3462.67	1920				0	.
chr7	104412285	104417389	5105	11744.8	1457.7	1921				0	.
chr2	18722918	18738716	15799	11677.9	1391.8	1922				0	.
chr4	60564748	60574537	9790	11149.7	864.369	1923				0	.
chr10	77892282	77900105	7824	10873.2	590.636	1924				0	.
chr9	79795573	79800450	4878	11556.5	1276.8	1925				0	.
chr2	53788979	53804319	15341	12011.2	1739.56	1926				0	.
chr17	34126525	34129629	3105	11428.6	1159.34	1927				0	.
chr1	183186781	183189754	2974	10962.9	700.439	1928				0	.
chr15	70817857	70820783	2927	10939.1	679.71	1929				0	.
chr2	118703915	118718120	14206	11135.3	880.71	1930				0	.
chr1	8760977	8779483	18507	11734.7	1491.58	1931				0	.
chr1	42794322	42807069	12748	12560.9	2321.23	1932				0	.
chr17	71833762	71836397	2636	11106.3	868.232	1933				0	.
chr1	87859867	87877251	17385	11730.7	1500.24	1934				0	.
chr6	19941221	19944749	3529	10813.7	589.529	1935				0	.
chr9	103424284	103439179	14896	12827.6	2605.14	1936				0	.
chr1	3840217	3845416	5200	11641.6	1422.97	1937				0	.
chr21	42204836	42215745	10910	11434.8	1222.9	1938				0	.
chr1	156440497	156443497	3001	11442.6	1233.3	1939				0	.
chr11	134338276	134351626	13351	11853.5	1647.39	1940				0	.
chr16	19885770	19891475	5706	12200.1	1996.18	1941				0	.
chr5	106834104	106839265	5162	10546	343.723	1942				0	.
chr9	71106133	71121443	15311	11159.5	966.061	1943				0	.
chr10	135178131	135187682	9552	11806	1615.07	1944				0	.
chr11	78450524	78461010	10487	11749.6	1565.56	1945				0	.
chr10	315161	325156	9996	11404.3	1221.39	1946				0	.
chr2	208267647	208274919	7273	10865.1	685.75	1947				0	.
chr6	17707318	17726002	18685	14048.5	3869.46	1948				0	.
chr7	152265249	152272429	7181	12751	2586.24	1949				0	.
chr9	13407003	13414274	7272	10627.3	477.705	1950				0	.
chr12	125230230	125243908	13679	14582.1	4433.04	1951				0	.
chr8	117768148	117775870	7723	11914.3	1767.57	1952				0	.
chr2	217203338	217206621	3284	10797.1	660.54	1953				0	.
chr18	22250910	22255639	4730	10516.8	385.886	1954				0	.
chr20	42426116	42429183	3068	10648.9	520.777	1955				0	.
chr1	18568198	18580615	12418	12572.2	2452.36	1956				0	.
chr21	35573732	35578556	4825	11413.6	1299.59	1957				0	.
chr19	31760205	31767333	7129	11338.5	1236.71	1958				0	.
chr3	40729313	40734015	4703	10485.9	394.968	1959				0	.
chr4	37542242	37545704	3463	10579.5	491.258	1960				0	.
chr17	32700011	32729032	29022	13494.8	3407.07	1961				0	.
chr8	81242682	81245865	3184	10503.3	427.795	1962				0	.
chr1	166948018	166951392	3375	10466.1	394.421	1963				0	.
chr12	8178733	8192282	13550	13009.7	2941.49	1964				0	.
chr20	61610851	61628230	17380	16051.2	5985.33	1965				0	.
chr7	75967947	75994344	26398	16675	6625.65	1966				0	.
chr1	59857649	59860779	3131	10333.7	285.456	1967				0	.
chr8	94343020	94379370	36351	14256.5	4212.97	1968				0	.
chr22	20294287	20297092	2806	11575.4	1537.42	1969				0	.
chr8	42627385	42630700	3316	10820.5	783.003	1970				0	.
chr4	183838680	183852196	13517	12167.1	2134.18	1971				0	.
chr12	43488681	43499124	10444	11043.5	1012.97	1972				0	.
chr2	30908844	30917632	8789	12448.2	2421.09	1973				0	.
chr12	47599458	47603022	3565	10831.4	829.343	1974				0	.
chr11	12264146	12272198	8053	12098.1	2100.77	1975				0	.
chr11	118510878	118531443	20566	15791.9	5797.27	1976				0	.
chr11	64096886	64123125	26240	18813.4	8821.55	1977				0	.
chr6	33776654	33791957	15304	13912	3922.16	1978				0	.
chr13	36072384	36089553	17170	10620.7	645.554	1979				0	.
chr11	59378309	59384373	6065	11051	1076.97	1980				0	.
chr20	34559443	34565671	6229	10773.8	807.149	1981				0	.
chr3	76358933	76364381	5449	10245.5	287.654	1982				0	.
chr1	55230568	55259139	28572	16591.2	6634.19	1983				0	.
chr8	134003983	134033232	29250	14209.2	4264.5	1984				0	.
chr3	106121925	106123816	1892	10344.5	404.296	1985				0	.
chr2	217694582	217716137	21556	12484.7	2545.65	1986				0	.
chr12	5413291	5420591	7301	10667.5	754.09	1987				0	.
chr18	24687866	24691725	3860	10119.1	206.457	1988				0	.
chr11	111172258	111183442	11185	10481.6	569.266	1989				0	.
chr9	6680480	6682525	2046	11139.1	1227	1990				0	.
chr9	35770842	35777629	6788	11254.9	1347.9	1991				0	.
chr15	60590423	60593534	3112	10502.1	600.423	1992				0	.
chr12	95161654	95167080	5427	10377.8	478.031	1993				0	.
chr11	31987883	31991791	3909	10595.8	703.831	1994				0	.
chr16	66748178	66776072	27895	14513.2	4622.04	1995				0	.
chr12	54173918	54177590	3673	10395.4	505.634	1996				0	.
chr10	133053088	133075282	22195	12637.3	2752.06	1997				0	.
chr3	64057418	64069112	11695	10466.1	581.192	1998				0	.
chr1	181065183	181083082	17900	13368.8	3486.73	1999				0	.
[truncated: 15,190 more rows]

## Sheet: MS-1
CHROM	START	STOP	NUM_LOCI	CONSTITUENT_SIZE	MS-1_H3K27ac	MS-1_input	enhancerRank	OVERLAP_GENES	PROXIMAL_GENES	CLOSEST_GENE	isSuper	callout
chr13	97863380	98001225	1	137846	2.51411e+06	764116	1	MBNL2	MBNL2	MBNL2	1	.
chr1	10716853	10865272	1	148420	300044	37505.5	2	CASZ1		CASZ1	1	CASZ1
chr6	20598003	20772482	1	174480	235233	24915.6	3	CDKAL1		CDKAL1	1	.
chr17	55579544	55756909	1	177366	225431	30471.3	4	MSI2		MRPS23	1	.
chr9	139025247	139159526	1	134280	222285	35046.8	5	LHX3,QSOX2	NACC2,C9orf69	LHX3	1	.
chr1	40759943	40772940	1	12998	171297	41375.9	6	COL9A2	TMCO2,ZMPSTE24	COL9A2	1	.
chr1	3577992	3638906	1	60915	144086	18195	7	TP73	KIAA0495,TPRG1L,CCDC27,MEGF6,WDR8	TP73	1	.
chr20	30239928	30311810	1	71883	134527	13858.8	8	BCL2L1	MIR3193,COX4I2,ID1,TPX2	BCL2L1	1	ID1
chr22	30085244	30143193	1	57950	135224	18311.9	9	ZMAT5,CABP7,NF2	UQCR10,ZMAT5	CABP7	1	.
chr15	31587971	31696398	1	108428	132129	23029.9	10	KLF13		KLF13	1	.
chr12	123525702	123636483	1	110782	129115	21912.5	11	PITPNM2	MIR4304	PITPNM2	1	.
chr22	46456422	46478289	1	21868	109031	4515.54	12		LOC400931,C22orf26,MIRLET7A3,MIR3619,LOC100271722,LOC150381,MIRLET7B	LOC400931	1	.
chr16	85447191	85525851	1	78661	112736	11696.7	13			KIAA0182	1	.
chr12	53259342	53321873	1	62532	114463	16176.8	14	KRT8	KRT18,KRT79,KRT78	KRT8	1	.
chr17	55970192	56034388	1	64197	116522	20549.1	15	CUEDC1	MRPS23,VEZF1	CUEDC1	1	.
chr2	166916644	166987922	1	71279	102384	8396.55	16	SCN1A		SCN1A	1	.
chr17	79360229	79404102	1	43874	109748	16452.4	17	BAHCC1	MIR3186	BAHCC1	1	.
chr1	202203186	202261916	1	58731	103453	10301.2	18	LGR6	UBE2T	LGR6	1	.
chr5	50669545	50697765	1	28221	95694	3617.8	19	ISL1		ISL1	1	ISL1
chr12	122202767	122250457	1	47691	98332	12809.5	20	LOC338799,TMEM120B,RHOF,SETD1B	HPD	RHOF	1	.
chr20	20175753	20249136	1	73384	93834.8	9209.57	21	C20orf26		INSM1	1	INSM1
chr16	7352189	7431355	1	79167	94492.5	9887.83	22	RBFOX1	RBFOX1	RBFOX1	1	.
chr9	111523471	111608107	1	84637	92981.1	10190.2	23		ACTL7A,ACTL7B	ACTL7B	1	.
chr5	87951962	87985612	1	33651	86803.5	4727.82	24	LOC645323,MIR9-2		LOC645323	1	.
chr1	156039414	156100210	1	60797	93303.6	13283.9	25	MEX3A,LMNA,RAB25	ROBLD3,SSR2,SEMA4A,UBQLN4	LMNA	1	.
chr7	142023726	142039482	1	15757	83774.7	4364.41	26			LOC730441	1	.
chr9	136676160	136763154	1	86995	100365	21826.8	27	VAV2		SARDH	1	.
chr1	40343192	40349657	1	6466	104994	26981.7	28	TRIT1	MYCL1	TRIT1	1	.
chr2	60713838	60783068	1	69231	86163.7	8529.14	29	BCL11A		BCL11A	1	.
chr15	40336973	40414747	1	77775	90435.6	14302.6	30	BMF	SRP14,BUB1B,BMF	BMF	1	.
chr1	23871498	23889873	1	18376	80363.1	4259.32	31	ID3	E2F2	ID3	1	ID3
chr3	159543950	159610587	1	66638	82923.1	7723.23	32	IQCJ-SCHIP1,SCHIP1		SCHIP1	1	.
chr11	65243584	65278353	1	34770	82976.2	8125.52	33	MALAT1	MIR612,SCYL1,LTBP3	MALAT1	1	.
chr1	160324312	160346287	1	21976	78402.4	3951.11	34	NHLH1,NCSTN	SUMO1P3,VANGL2,COPA	NHLH1	1	.
chr6	129898954	130021173	1	122220	86726.6	13273	35	ARHGAP18		ARHGAP18	1	.
chr17	60757076	60791710	1	34635	85760.7	12592.9	36	MRC2,MARCH10	MIR548W	MIR548W	1	.
chr2	210293321	210508816	1	215496	95356.5	22196	37	MAP2	MAP2	MAP2	1	.
chr20	31109762	31127701	1	17940	77005	4997.81	38		LOC149950,C20orf112	C20orf112	1	.
chr9	21972285	22013809	1	41525	77421.5	5921.32	39	CDKN2A,CDKN2B-AS1,CDKN2B	C9orf53	CDKN2A	1	.
chr5	115828163	115912550	1	84388	79652.9	8666.54	40	SEMA6A		SEMA6A	1	.
chr2	3146701	3190757	1	44057	80666.5	10573.4	41			TSSC1	1	.
chr2	232526545	232550719	1	24175	77501.8	7605.14	42		PTMA,MIR1244-2	PTMA	1	.
chr12	123710271	123743112	1	32842	77777.3	8486.11	43	C12orf65	MPHOSPH9,CDK2AP1	C12orf65	1	.
chr6	10082710	10117222	1	34513	74066.2	5125.03	44			LOC100130275	1	.
chr1	41827309	41870901	1	43593	79546.7	10928.5	45			EDN2	1	.
chr14	104886695	104944614	1	57920	82378.2	13923.7	46			C14orf180	1	.
chr9	14298435	14354008	1	55574	73862.1	6324.21	47	NFIB	NFIB	NFIB	1	.
chr1	12374834	12406364	1	31531	71018.2	4152.5	48	VPS13D		VPS13D	1	.
chr16	2517838	2552058	1	34221	76338	9742.43	49	TBC1D24,NTN3	PDPK1,C16orf59,ATP6V0C,MIR3178,CEMP1,CCNF,AMDHD2	TBC1D24	1	.
chr1	27844720	27863857	1	19138	71945.6	5354.53	50	AHDC1	WASF2	WASF2	1	.
chr2	226262752	226337177	1	74426	72177.4	7881.61	51	KIAA1486		KIAA1486	1	.
chr4	77116328	77139011	1	22684	66996.5	2887.55	52	SCARB2	FAM47E,NUP54	SCARB2	1	.
chr4	140729914	140856824	1	126911	79141.1	15051.5	53	MAML3		MGST2	1	.
chr2	23703734	23773730	1	69997	77814.6	14146.2	54	KLHL29		KLHL29	1	.
chr6	6656001	6703790	1	47790	69748	7756.15	55		LY86-AS1	LY86-AS1	1	.
chr1	40362172	40368491	1	6320	83048.7	21375.9	56	MYCL1	TRIT1	MYCL1	1	.
chr7	1276538	1353925	1	77388	78888.3	17597.8	57	UNCX		UNCX	1	.
chr5	145744583	145821113	1	76531	70445.9	9558.6	58		TCERG1,POU4F3	TCERG1	1	.
chr20	20339204	20357193	1	17990	63625.3	3004.16	59	INSM1,C20orf26		INSM1	1	.
chr12	55381530	55465890	1	84361	68930.6	8368.51	60	NEUROD4	KIAA0748	NEUROD4	1	.
chr17	17625258	17696516	1	71259	69405.3	8893	61	SMCR5,RAI1	MIR33B,SREBF1	SMCR5	1	.
chr12	70078143	70116315	1	38173	64808.4	4809.67	62	BEST3	RAB3IP	BEST3	1	.
chr14	77487935	77519424	1	31490	65191.7	5841.21	63	C14orf4	KIAA1737	C14orf4	1	.
chr4	166310544	166386140	1	75597	67348.5	8202.17	64	CPE	MIR578	MIR578	1	.
chr10	134207671	134246718	1	39048	64802.4	5923.43	65	PWWP2B	C10orf91	PWWP2B	1	.
chr5	42982223	43036256	1	54034	68832.6	10120.4	66	LOC648987	LOC153684,C5orf39,LOC100132356	LOC648987	1	.
chr1	224363051	224412611	1	49561	70132.4	11497.9	67	DEGS1	MIR320B2	DEGS1	1	.
chr1	45096770	45130214	1	33445	65580.3	7033.27	68	RNF220,TMEM53	C1orf228	TMEM53	1	.
chr1	203241616	203266384	1	24769	64325	5842.77	69		CHIT1,LOC730227,BTG2	LOC730227	1	.
chr1	203279330	203309367	1	30038	63960.8	5532.82	70		LOC730227,FMOD,BTG2	BTG2	1	.
chr3	182082127	182169235	1	87109	66515.7	8937.28	71			ATP11B	1	SOX2
chr20	30147438	30184976	1	37539	65729	8806.41	72	HM13	HM13,PSIMCT-1,COX4I2,ID1,MIR3193	ID1	1	.
chr19	30979826	31062013	1	82188	67886.5	11276.1	73	ZNF536		ZNF536	1	.
chr16	85381946	85432332	1	50387	64730.9	8182.69	74			LOC400548	1	.
chr1	226841988	226912392	1	70405	67116.1	11187.2	75	ITPKB		ITPKB	1	.
chr4	82585359	82685648	1	100290	65719.4	11122.1	76			RASGEF1B	1	.
chr2	145188098	145282635	1	94538	62101.4	7562.96	77	ZEB2		ZEB2	1	.
chr1	2362128	2414571	1	52444	68647.9	14290.7	78	PLCH2	MORN1,PANK4,HES5,PEX10,RER1	PLCH2	1	.
chr3	99360511	99410097	1	49587	58928	4923.89	79	COL8A1,MIR548G	COL8A1	COL8A1	1	.
chr1	31948555	31977594	1	29040	58470	4730.45	80	LOC149086	LOC284551	LOC149086	1	.
chr5	139015703	139066479	1	50777	64373.8	10657.9	81	CXXC5		CXXC5	1	.
chr14	91835081	91885040	1	49960	65061.6	11545.5	82	CCDC88C		CCDC88C	1	.
chr4	141155221	141175121	1	19901	56484.2	3289.47	83		SCOC	SCOC	1	.
chr12	64271512	64352285	1	80774	63334.1	10330.9	84	SRGAP1		SRGAP1	1	.
chr1	242811579	242844700	1	33122	57117.2	4302.42	85			PLD5	1	.
chr19	12877038	12907482	1	30445	60933.7	8396.46	86	JUNB,HOOK2	ASNA1,RNASEH2A,PRDX2,RTBDN,TNPO2,C19orf43,MAST1,BEST2	HOOK2	1	.
chr20	20419302	20455292	1	35991	57004.6	4534.74	87	RALGAPA2		INSM1	1	.
chr4	169927261	169964435	1	37175	57571.4	5308.45	88	CBR4		CBR4	1	.
chr9	75744933	75773160	1	28228	55020.1	3054.16	89	ANXA1		ANXA1	1	.
chr1	6321284	6340562	1	19279	57005	5847.02	90	ACOT7	ICMT,HES3,GPR153	GPR153	1	.
chr1	216570967	216611310	1	40344	55132.7	4530.52	91	USH2A		USH2A	1	.
chr4	111539139	111558148	1	19010	54542.5	3974.78	92	PITX2	PITX2	PITX2	1	.
chr17	39804371	39823384	1	19014	56894.5	6397.87	93		GAST,EIF1,KRT17,KRT16,KRT42P	KRT42P	1	.
chr16	7444757	7535729	1	90973	60714.7	10889.3	94	RBFOX1		RBFOX1	1	.
chr15	93351416	93381664	1	30249	55003	5656.38	95		LOC100507217,ASB9P1	ASB9P1	1	.
chr6	56666626	56709399	1	42774	53971	5008.72	96			BEND6	1	.
chr7	5457881	5469810	1	11930	52629.6	4003.37	97	TNRC18		TNRC18	1	.
chr5	145704556	145715132	1	10577	50026.6	1635.05	98		POU4F3	POU4F3	1	.
chr1	184158070	184194934	1	36865	52387.4	4136.14	99			TSEN15	1	.
chr6	88946374	88981928	1	35555	51876.8	3686.95	100			CNR1	1	.
chr22	36400980	36434580	1	33601	53272.8	5201.28	101	RBFOX2		RBFOX2	1	.
chr9	13033260	13069867	1	36608	51421.9	3953.56	102			MPDZ	1	.
chr16	11862143	11893831	1	31689	53182	5757.71	103	ZC3H7A	TXNDC11,BCAR4	ZC3H7A	1	.
chr1	27882929	27921840	1	38912	55794.5	8412.56	104	AHDC1	FGR	AHDC1	1	.
chr5	158475709	158520311	1	44603	51622.4	4451.28	105	EBF1		EBF1	1	.
chr2	192164140	192228621	1	64482	52564.9	5558.26	106	MYO1B		MYO1B	1	.
chr5	170732506	170768183	1	35678	54221.9	7310.22	107	TLX3	MIR3912,NPM1	TLX3	1	.
chr5	107237181	107319563	1	82383	53787.2	6895.37	108	FBXL17		EFNA5	1	.
chr2	58075969	58127079	1	51111	52096.4	5381.88	109			VRK2	1	.
chr6	7134916	7153239	1	18324	49703	3004.97	110	RREB1	RREB1	RREB1	1	.
chr1	225921194	225968754	1	47561	55968.6	9355.05	111	SRP9	EPHX1	SRP9	1	.
chr2	105458530	105478992	1	20463	49730.8	3161.38	112	POU3F3		POU3F3	1	.
chr15	67681124	67706342	1	25219	49286.1	2751.28	113	IQCH		C15orf61	1	.
chr1	214156881	214204253	1	47373	50716.5	4301.38	114	PROX1		PROX1	1	.
chr16	2042882	2105362	1	62481	61917.7	15645	115	NTHL1,ZNF598,NPW,SLC9A3R2,SYNGR3,TSC2	SNORA78,SNORA64,SNORA10,NOXO1,SNHG9,GFER,RNF151,RPL3L,NDUFB10,MIR1225,RPS2,SEPX1,TSC2,TBL3	SLC9A3R2	1	.
chr11	119557461	119600181	1	42721	55745.3	9488.11	116	PVRL1		PVRL1	1	.
chrX	39937046	39969885	1	32840	51215.7	4988.24	117	BCOR		BCOR	1	.
chr22	25790587	25819081	1	28495	51890.4	5707.35	118		LRP5L,CRYBB2P1	LRP5L	1	.
chr20	62777339	62800664	1	23326	51956.4	5954.87	119	MYT1	NPBWR2	MYT1	1	.
chr22	39127739	39157898	1	30160	53779.5	7832.29	120	SUN2,GTPBP1	TOMM22,JOSD1,DNAL4	SUN2	1	.
chr7	92808196	92857318	1	49123	49333.2	3782.39	121	HEPACAM2	CCDC132,SAMD9L	HEPACAM2	1	.
chr6	99275924	99293764	1	17841	48858.4	3394.95	122	POU3F2		POU3F2	1	.
chr19	788375	809227	1	20853	51450.2	6274.37	123	PTBP1	LPPR3,ELANE,AZU1,PRTN3,C19orf21,MIR3187,PTBP1	PTBP1	1	.
chrX	20062385	20085443	1	23059	49007.5	3846.07	124	MAP7D2	MIR23C	MIR23C	1	.
chr8	24760394	24858663	1	98270	52141.5	6986.93	125	NEFM,NEFL		NEFL	1	.
chr16	3026012	3058727	1	32716	54921.9	9798.14	126	PKMYT1,LOC283875	KREMEN2,CCDC64B,CLDN9,PKMYT1,MMP25,THOC6,CLDN6,TNFRSF12A,PAQR4,HCFC1R1	LOC283875	1	.
chr1	116775581	116810703	1	35123	48998.7	4126.84	127			ATP1A1	1	.
chr20	45427733	45445011	1	17279	47740.8	3021.92	128			EYA2	1	.
chr15	69079044	69113620	1	34577	50028	5442.26	129	ANP32A,MIR4312,C15orf28	MIR548H4	MIR4312	1	.
chr12	58280318	58299605	1	19288	48508.7	4088.84	130		XRCC6BP1,CTDSP2	XRCC6BP1	1	.
chr16	85543263	85652063	1	108801	58577.9	14252.8	131	KIAA0182		KIAA0182	1	.
chr17	79314492	79324324	1	9833	48469.8	4195.31	132		SLC38A10,C17orf55,TMEM105,BAHCC1	TMEM105	1	.
chr2	119972187	120008886	1	36700	51474	7200.34	133	STEAP3	STEAP3	STEAP3	1	.
chr17	46626593	46644655	1	18063	47429	3251.16	134	HOXB3	HOXB1,LOC404266,HOXB2,HOXB5,HOXB4,MIR10A,HOXB6,HOXB8,HOXB7	HOXB2	1	.
chrX	40001388	40028094	1	26707	49136.4	5154.26	135	BCOR	BCOR	BCOR	1	.
chr9	138995339	139012177	1	16839	49596.3	5814.16	136	C9orf69	NACC2	C9orf69	1	.
chr12	68713690	68747099	1	33410	47711.4	3935.58	137	MDM1		MDM1	1	.
chr11	20768324	20795220	1	26897	46852.8	3130.69	138	NELL1		NELL1	1	.
chr7	137658004	137687700	1	29697	49132	5437.34	139	CREB3L2		CREB3L2	1	.
chr17	18870240	18908673	1	38434	49205.8	5572.78	140	SLC5A10,FAM83G	GRAP	FAM83G	1	.
chr3	140774860	140828663	1	53804	52813	9286.4	141	SPSB4		SPSB4	1	.
chr9	73017356	73037131	1	19776	46734.3	3423.05	142	KLF9		KLF9	1	.
chr19	34156497	34183341	1	26845	49505.7	6270.76	143	CHST8		CHST8	1	.
chr19	13928296	13977334	1	49039	56339.8	13186.3	144	LOC284454,MIR24-2,ZSWIM4,MIR23A,MIR27A	C19orf53,MIR181C,CC2D1A,NANOS3,C19orf57,MIR181D	MIR23A	1	.
chr11	61454330	61481234	1	26905	50407.3	7290.98	145	DAGLA	C11orf9,DKFZP434K028	DAGLA	1	.
chr5	107129858	107162081	1	32224	46359.2	3335.08	146			EFNA5	1	.
chr11	65183720	65201841	1	18122	47051.2	4137.02	147	NEAT1	FRMD8,SLC25A45,MIR612	NEAT1	1	.
chr1	17221579	17241369	1	19791	51709.3	8867.9	148		CROCC	CROCC	1	.
chr4	82045693	82099368	1	53676	48060.6	5270.89	149	PRKG2		PRKG2	1	.
chr2	241378879	241399324	1	20446	48246.1	5487.44	150	PP14571,GPC1,MIR149		MIR149	1	.
chr7	150661290	150678247	1	16958	48585.2	5985.82	151	KCNH2	ATG9B,KCNH2,ABCB8,NOS3	KCNH2	1	.
chr6	24887344	24924603	1	37260	48243	5644.74	152	FAM65B	FAM65B	FAM65B	1	.
chr1	44007561	44052957	1	45397	52686.6	10164.2	153	PTPRF		PTPRF	1	.
chr3	194959252	194992742	1	33491	49953.7	7461.57	154	C3orf21		C3orf21	1	.
chr14	74430221	74465800	1	35580	48846.4	6553.65	155	ENTPD5	COQ6,C14orf45,FAM161B	COQ6	1	.
chr7	156791734	156814124	1	22391	49305	7048.37	156	MNX1	NOM1	MNX1	1	.
chr8	93563452	93639479	1	76028	49508.8	7321.4	157			C8orf83	1	.
chr7	81937418	82073943	1	136526	56166.4	14075.7	158	CACNA2D1		CACNA2D1	1	.
chr2	70345844	70370749	1	24906	47085.4	5038.28	159	LOC100133985	PCBP1,LOC400960,C2orf42	LOC100133985	1	.
chr21	41031838	41057035	1	25198	46611.9	4588.37	160	B3GALT5	B3GALT5,C21orf88	B3GALT5	1	.
chr9	130716291	130746422	1	30132	50264.5	8644.58	161	FAM102A	FAM102A,PIP5KL1,ST6GALNAC4,DPM2	FAM102A	1	.
chr5	14549164	14587524	1	38361	47305.6	5815.38	162	FAM105A		FAM105A	1	.
chr15	69271682	69293652	1	21971	43149.1	2172.83	163	MIR548H4,NOX5	NOX5	NOX5	1	.
chr1	51426007	51450882	1	24876	44630.7	3718.81	164	CDKN2C	FAF1	CDKN2C	1	.
chr9	79474288	79526863	1	52576	47354.3	6514.04	165	PRUNE2		PRUNE2	1	.
chr1	863961	881831	1	17871	45874.1	5335.98	166	SAMD11,NOC2L	FLJ39609,PLEKHN1,C1orf170,KLHL17	SAMD11	1	.
chr6	152765381	152800212	1	34832	43827.8	3295.01	167	SYNE1		SYNE1	1	.
chr7	25757912	25775295	1	17384	41872.2	1717.44	168			MIR148A	1	.
chr7	31639345	31674285	1	34941	43685.5	3602.31	169	CCDC129		C7orf16	1	.
chr11	12338338	12353311	1	14974	41529.1	1498.8	170	MICALCL	PARVA	MICALCL	1	.
chr1	33802189	33832360	1	30172	44188.4	4269.2	171	PHC2	MIR3605	PHC2	1	.
chr1	33615362	33649497	1	34136	45812.6	6113.58	172	TRIM62		TRIM62	1	.
chr1	3734723	3740529	1	5807	41351.5	1660.52	173	KIAA0562	DFFB,LRRC47,LOC388588	LRRC47	1	.
chr6	41495339	41556017	1	60679	50029	10612.6	174	FOXP4	FOXP4	FOXP4	1	.
chr17	72820835	72870392	1	49558	57773.6	18375.7	175	GRIN2C,FDXR,TMEM104	OTOP2,FDXR,NAT9,USH1G,FADS6	GRIN2C	1	.
chr14	55543759	55603241	1	59483	49608	10296.3	176	LGALS3	LGALS3,MAPK1IP1L,SOCS4,WDHD1	LGALS3	1	.
chr11	22356266	22371733	1	15468	41429.9	2160.74	177	SLC17A6		SLC17A6	1	.
chr7	27187656	27202157	1	14502	43387	4141.49	178	HOXA7,HOXA9	HOXA6,HOXA11-AS1,HOXA11,HOXA10,HOXA3,HOXA5,HOXA2,HOXA4,MIR196B,HOXA13	HOXA7	1	.
chr5	131722557	131755020	1	32464	43877	4759.08	179	SLC22A5,C5orf56	MIR3936	C5orf56	1	.
chr2	208148238	208185159	1	36922	42787.7	3699.48	180			KLF7	1	.
chr7	73117449	73136689	1	19241	44477.1	5564.21	181	MIR4284,STX1A	ABHD11,STX1A,DNAJC30,WBSCR26,CLDN3,WBSCR22,VPS37D	MIR4284	1	.
chr15	57598338	57618094	1	19757	42856.7	4034.18	182	LOC283663		LOC283663	1	.
chr9	133336780	133358577	1	21798	44921.4	6109.7	183	ASS1		ASS1	1	.
chr9	98255275	98275124	1	19850	42032.2	3421.97	184	PTCH1	PTCH1	PTCH1	1	.
chr17	25781813	25846960	1	65148	48782.1	10228.1	185	KSR1	LOC440419	KSR1	1	.
chr5	71557928	71604908	1	46981	44555.8	6018.14	186	MRPS27	PTCD2	MRPS27	1	.
chr1	95968747	96013332	1	44586	42525.2	4066.15	187		FLJ31662	FLJ31662	1	.
chr14	59556621	59623456	1	66836	46062.7	7906.58	188		DAAM1	DAAM1	1	.
chr15	74514753	74552245	1	37493	45912.7	8079.53	189	CCDC33	STRA6,ISLR	CCDC33	1	.
chr1	23849882	23858844	1	8963	40275.2	2452.9	190	E2F2	ASAP3,ID3	E2F2	1	.
chr6	34492574	34515682	1	23109	43972.2	6236.85	191	PACSIN1,SPDEF		SPDEF	1	.
chr11	19885859	19903827	1	17969	40153.1	2528.1	192	NAV2		NAV2	1	.
chr12	1935660	1957639	1	21980	43325	5958.51	193	CACNA2D4,LRTM2		LRTM2	1	.
chr7	73153336	73161164	1	7829	40282.1	2965.25	194		ABHD11,STX1A,WBSCR26,CLDN3,MIR4284	ABHD11	1	.
chr17	38212205	38232231	1	20027	41862.4	4601.97	195	THRA	SNORD124,MSL1,MED24,NR1D1,CSF3	THRA	1	.
chr6	126051125	126074676	1	23552	39605.7	2437.53	196	HEY2	NCOA7	HEY2	1	.
chr6	43056793	43091828	1	35036	44557.5	7423.92	197	PTK7	CUL7,KLC4,SRF,MRPL2,PTK7	PTK7	1	.
chr19	48824708	48848572	1	23865	43019.6	5932.59	198	TMEM143,EMP3	SYNGR4,GRIN2D,CCDC114,KDELR1	EMP3	1	.
chr2	51042278	51134905	1	92628	44951.9	7919.61	199	NRXN1		NRXN1	1	.
chr4	94747162	94757567	1	10406	38936.6	1917.64	200	ATOH1		ATOH1	1	.
chr14	99689705	99740796	1	51092	45808.2	8838.74	201	BCL11B		BCL11B	1	.
chr8	133411580	133431102	1	19523	39797.5	3148.9	202	KCNQ3		KCNQ3	1	.
chr22	42710061	42796796	1	86736	57019.6	20564.9	203	NFAM1	LOC388906	NFAM1	1	.
chr1	44683641	44742902	1	59262	46093.2	9706.95	204	ERI3,DMAP1	DMAP1	DMAP1	1	.
chr2	8817182	8826387	1	9206	37990	1699.24	205	ID2		ID2	1	.
chr3	141101456	141131664	1	30209	39203.9	3283.61	206	ZBTB38		ZBTB38	1	.
chr11	78006504	78030291	1	23788	39198.6	3480.04	207				0	.
chr9	106849358	106860651	1	11294	37578.6	1918.68	208				0	.
chr19	10989748	11010397	1	20650	41775	6157.53	209				0	.
chr7	95688971	95716848	1	27878	38146.9	2595.35	210				0	.
chr8	109855808	109902347	1	46540	39902.5	4383.97	211				0	.
chr1	20576746	20612769	1	36024	39996.3	4513.68	212				0	.
chr1	234734474	234756257	1	21784	37967.8	2692.38	213				0	.
chr11	73022413	73046615	1	24203	39986.5	4949.31	214				0	.
chr5	51103936	51138107	1	34172	38449.2	3454.69	215				0	.
chr6	6900544	6943223	1	42680	40997.4	6043.35	216				0	.
chr11	63802638	63845848	1	43211	46511.2	11649.4	217				0	.
chr7	104650167	104662269	1	12103	37087.8	2254.6	218				0	.
chr11	31988140	32026011	1	37872	38825.3	3995.39	219				0	.
chr19	13129309	13172258	1	42950	42828.7	8005.69	220				0	.
chr7	9218871	9242085	1	23215	36856.9	2066.05	221				0	.
chr2	219748468	219774571	1	26104	39720.9	4972.62	222				0	.
chr19	39393267	39411896	1	18630	40234.9	5488.1	223				0	.
chr8	114424516	114451332	1	26817	38078.7	3365.41	224				0	.
chr11	46003660	46025464	1	21805	37590.1	2921.74	225				0	.
chr12	31505485	31516977	1	11493	37829.4	3164.9	226				0	.
chr1	202070087	202083597	1	13511	38163	3515.3	227				0	.
chr9	100925165	100959325	1	34161	41302.9	6756.85	228				0	.
chr17	61115341	61160817	1	45477	43188.6	8808.7	229				0	.
chr8	62502003	62526394	1	24392	37247.5	3065.95	230				0	.
chr5	146813670	146866823	1	53154	39455.5	5389.71	231				0	.
chr1	32519154	32529456	1	10303	35703.6	1684.38	232				0	.
chr5	158228299	158310962	1	82664	41100	7084.22	233				0	.
chr1	6531106	6557286	1	26181	41359.2	7382.76	234				0	.
chr9	15173394	15189911	1	16518	35853.5	1917.62	235				0	.
chr17	78069849	78093081	1	23233	42879.3	8979.17	236				0	.
chr22	17737034	17754678	1	17645	37865.8	3991.07	237				0	.
chr12	52509984	52546892	1	36909	42064	8311.68	238				0	.
chr20	20495794	20548887	1	53094	40164.9	6546.37	239				0	.
chr3	132849031	132890425	1	41395	38123.9	4545.06	240				0	.
chr9	136556520	136575316	1	18797	38954.7	5450.84	241				0	.
chr7	81853963	81923090	1	69128	40840.2	7389.68	242				0	.
chr17	72752726	72766862	1	14137	38760.9	5378.75	243				0	.
chr1	206722728	206756964	1	34237	38419.6	5207.3	244				0	.
chr6	152972684	153007876	1	35193	37183.9	4057.64	245				0	.
chr19	34209478	34227876	1	18399	37086.7	4047.56	246				0	.
chr5	1483046	1507312	1	24267	39830.2	6806.61	247				0	.
chr11	8303930	8313536	1	9607	35233.8	2220.91	248				0	.
chr6	98961443	99007405	1	45963	37155.7	4173.35	249				0	.
chr7	31471450	31535026	1	63577	38781.4	5823.56	250				0	.
chr1	156711159	156724209	1	13051	34923.1	2097.14	251				0	.
chr7	105777398	105793951	1	16554	34902	2209.83	252				0	.
chr3	179642262	179692307	1	50046	37163.4	4529.07	253				0	.
chr1	2458306	2480814	1	22509	39686.1	7112.53	254				0	.
chr22	35884296	35922779	1	38484	40030	7481.1	255				0	.
chr19	1848913	1882628	1	33716	40859.2	8337.72	256				0	.
chr2	23806011	23844386	1	38376	39718.1	7233.69	257				0	.
chr18	5142020	5194038	1	52019	37744.3	5326.64	258				0	.
chr17	47988119	48030331	1	42213	41722.3	9311.97	259				0	.
chr7	144778654	144803853	1	25200	37274.4	4936.48	260				0	.
chr17	61914456	61926533	1	12078	36851.8	4630.32	261				0	.
chr7	28105372	28156011	1	50640	37174.1	5048.71	262				0	.
chr2	50622838	50687635	1	64798	38320.9	6201.07	263				0	.
chr6	34763595	34788436	1	24842	36839.2	4744.63	264				0	.
chr6	112463805	112475609	1	11805	33982.5	1919.33	265				0	.
chrX	109264774	109310854	1	46081	36163.6	4147.2	266				0	.
chr6	50792986	50823619	1	30634	35264.7	3320.62	267				0	.
chr14	42070685	42095358	1	24674	34611.3	2711.56	268				0	.
chr2	122312574	122334268	1	21695	35192	3455.85	269				0	.
chr1	16159207	16178428	1	19222	36452.6	4753.35	270				0	.
chr6	37625026	37657574	1	32549	37557.1	5881.42	271				0	.
chr12	113670028	113700612	1	30585	38162.7	6670.37	272				0	.
chr9	109864986	109908117	1	43132	35600.3	4119.01	273				0	.
chr1	59884631	59924827	1	40197	34878.1	3408.62	274				0	.
chr15	66437830	66465859	1	28030	37051.5	5600.19	275				0	.
chr16	89083993	89119927	1	35935	36153.2	4703.76	276				0	.
chr17	32924827	32948013	1	23187	35467.6	4078.42	277				0	.
chr8	95957770	95966056	1	8287	32453.8	1072.21	278				0	.
chr1	154971412	154990675	1	19264	35754.1	4386.19	279				0	.
chr7	123282665	123306761	1	24097	34857.3	3510.79	280				0	.
chr12	57606965	57628700	1	21736	36708.2	5407.67	281				0	.
chr1	155041990	155058491	1	16502	36069.5	4805.09	282				0	.
chr3	182183155	182220034	1	36880	34367.5	3308.05	283				0	.
chr15	39843477	39863541	1	20065	32876.9	1831.84	284				0	.
chr19	20418622	20446438	1	27817	34619.8	3602.17	285				0	.
chr9	132243908	132268002	1	24095	37075.8	6249.98	286				0	.
chr3	178301490	178364511	1	63022	37881.9	7058.35	287				0	.
chr17	60853197	60859165	1	5969	33013.8	2204.58	288				0	.
chr6	123031499	123076631	1	45133	34756.2	3958.08	289				0	.
chr17	46073076	46101319	1	28244	36351.6	5617.53	290				0	.
chr15	99649117	99698267	1	49151	38322.3	7652.65	291				0	.
chr4	169552056	169607050	1	54995	37077	6412.3	292				0	.
chr11	109635789	109656830	1	21042	33139.6	2520.71	293				0	.
chr17	48052079	48074513	1	22435	35860.7	5242.83	294				0	.
chr7	2020174	2042038	1	21865	35896.3	5304.21	295				0	.
chr4	141055143	141084896	1	29754	35049	4525.43	296				0	.
chr7	24859549	24884470	1	24922	33660.8	3184.9	297				0	.
chr2	207075924	207106970	1	31047	35321	4883.54	298				0	.
chr2	25524483	25560812	1	36330	38112.8	7887.03	299				0	.
chr7	135641400	135662813	1	21414	33468.5	3338.29	300				0	.
chr3	18442419	18488320	1	45902	32360.2	2313.41	301				0	.
chr11	8250468	8290524	1	40057	38946.4	8936.49	302				0	.
chr5	163308037	163346347	1	38311	33839.2	3846.32	303				0	.
chr20	18630441	18675887	1	45447	36193.2	6330.63	304				0	.
chr2	192327541	192387089	1	59549	37110.3	7258.9	305				0	.
chr4	94805971	94847080	1	41110	33972.5	4123.23	306				0	.
chr9	131887319	131905288	1	17970	33208.5	3367.39	307				0	.
chr4	68612780	68646856	1	34077	33987.4	4191.35	308				0	.
chr16	81654689	81693023	1	38335	33001.7	3216.22	309				0	.
chr21	18698761	18733292	1	34532	34140.8	4368.17	310				0	.
chr7	154627360	154654027	1	26668	36149.8	6440.08	311				0	.
chr12	124873015	124908703	1	35689	38596.6	8939.84	312				0	.
chr8	61747413	61790407	1	42995	34850.9	5258.17	313				0	.
chr2	129038223	129073234	1	35012	39107.3	9526.49	314				0	.
chr5	146688630	146742580	1	53951	35580	6080.16	315				0	.
chr11	46357320	46383144	1	25825	35864.4	6463.75	316				0	.
chr4	1750146	1808269	1	58124	37448.6	8050.04	317				0	.
chr1	226612468	226638421	1	25954	34460.4	5177.62	318				0	.
chr14	103570233	103597404	1	27172	36596.6	7349.76	319				0	.
chr17	77982539	78019655	1	37117	41358.4	12114.7	320				0	.
chr13	72044941	72122215	1	77275	32957.4	3716.88	321				0	.
chr2	62426611	62452666	1	26056	32613	3460.1	322				0	.
chr9	108193027	108220223	1	27197	33355.9	4218.1	323				0	.
chr22	46492834	46505874	1	13041	33836.2	4706.14	324				0	.
chr7	126133587	126183869	1	50283	36082.4	6959.03	325				0	.
chr9	33620689	33651808	1	31120	32394.9	3544.45	326				0	.
chr9	35743590	35777880	1	34291	34187.1	5345.81	327				0	.
chr1	204251864	204297076	1	45213	35161.4	6334.2	328				0	.
chr4	8012226	8055939	1	43714	34231.7	5437.9	329				0	.
chr1	164657686	164704981	1	47296	33423.4	4649.1	330				0	.
chr22	46393076	46411409	1	18334	33879.4	5140.57	331				0	.
chr7	23030007	23049667	1	19661	30581.1	1899.16	332				0	.
chr12	46494114	46504993	1	10880	30256.7	1603.56	333				0	.
chr14	103966758	103989602	1	22845	34535.6	5941.72	334				0	.
chr8	102236145	102264990	1	28846	33673.7	5143.06	335				0	.
chr2	86260838	86266467	1	5630	30258.1	1774.82	336				0	.
chr1	219435939	219449717	1	13779	30308.8	1829.72	337				0	.
chr20	44831291	44861752	1	30462	33750.8	5425.1	338				0	.
chr7	66482700	66515637	1	32938	33582.6	5289.68	339				0	.
chr1	61635936	61670052	1	34117	31990.6	3752.76	340				0	.
chr4	140923956	140973663	1	49708	33432.9	5204.32	341				0	.
chr5	173287582	173329043	1	41462	32899.3	4780.45	342				0	.
chr1	187021042	187056843	1	35802	31744.7	3633.8	343				0	.
chr9	33679952	33720761	1	40810	32643.1	4546.12	344				0	.
chr2	135144965	135170741	1	25777	30508.5	2415.21	345				0	.
chr20	34030315	34051512	1	21198	32660.3	4576.43	346				0	.
chr12	124991324	125013592	1	22269	34023.3	5956.69	347				0	.
chr6	80013154	80025397	1	12244	29770.1	1742.18	348				0	.
chr1	155188925	155243987	1	55063	37756	9729.46	349				0	.
chr16	85665088	85707687	1	42600	34194.2	6168.34	350				0	.
chr13	72425702	72455315	1	29614	29322.8	1297.05	351				0	.
chr14	89888894	89909430	1	20537	31066.9	3055.76	352				0	.
chr9	134684850	134701176	1	16327	32258.5	4272.51	353				0	.
chr3	142574857	142586297	1	11441	29678.8	1697.7	354				0	.
chr14	100936765	100970501	1	33737	33972.2	6210.8	355				0	.
chr19	45601691	45649995	1	48305	39527.2	11781.3	356				0	.
chr9	23805602	23831975	1	26374	30521.5	2814	357				0	.
chr8	61648338	61722941	1	74604	35063.4	7370.78	358				0	.
chr12	109082840	109109753	1	26914	31544.7	3894.31	359				0	.
chr6	142460625	142489044	1	28420	30905.7	3458.59	360				0	.
chr12	52466926	52486347	1	19422	31473.7	4093.95	361				0	.
chr7	86625539	86639094	1	13556	28485.8	1257.9	362				0	.
chr2	188840562	188860400	1	19839	29245.2	2110.76	363				0	.
chr1	203329006	203343853	1	14848	29429.7	2310.19	364				0	.
chr4	82119035	82140397	1	21363	29522.3	2416.04	365				0	.
chr11	61594541	61603277	1	8737	29154.7	2056.45	366				0	.
chr9	120158229	120174220	1	15992	28879.7	1784.6	367				0	.
chr7	146329126	146358590	1	29465	31149.3	4101.39	368				0	.
chrX	33696897	33754380	1	57484	33765.5	6725.51	369				0	.
chr20	3776118	3793353	1	17236	31188.5	4157.08	370				0	.
chr22	26354683	26371506	1	16824	28548.6	1517.43	371				0	.
chr1	23917727	23947082	1	29356	32228.9	5234	372				0	.
chr11	125972375	125987153	1	14779	30577.2	3635.39	373				0	.
chr17	56059730	56072862	1	13133	28956.1	2056.47	374				0	.
chr4	94979320	94998371	1	19052	28648.9	1785.08	375				0	.
chr12	6711454	6723993	1	12540	29164.5	2348.55	376				0	.
chr20	32047142	32070934	1	23793	33235	6445.25	377				0	.
chr15	99845089	99885493	1	40405	30674.7	3943.43	378				0	.
chr7	36106734	36115501	1	8768	27786.1	1103.77	379				0	.
chr4	117101443	117144890	1	43448	30995.1	4370.77	380				0	.
chr6	26119267	26128087	1	8821	28061.7	1503.81	381				0	.
chr14	23451907	23470708	1	18802	29696.2	3141.65	382				0	.
chr17	61509081	61525797	1	16717	32855.3	6320.32	383				0	.
chr17	79815745	79830523	1	14779	33408.6	6877.68	384				0	.
chr5	17002585	17021914	1	19330	29780.2	3376.78	385				0	.
chr21	44776588	44792139	1	15552	30644.8	4296.74	386				0	.
chr6	84761313	84785293	1	23981	29660.9	3333.22	387				0	.
chr9	100177444	100207966	1	30523	29813.9	3500.87	388				0	.
chr17	79447963	79455879	1	7917	29834.6	3541.62	389				0	.
chr2	106257843	106263493	1	5651	27014.3	740.15	390				0	.
chr17	55365752	55407034	1	41283	32476.5	6233.58	391				0	.
chr9	95188367	95210806	1	22440	30438.5	4245.46	392				0	.
chr18	11041867	11053143	1	11277	27441.3	1279.83	393				0	.
chr9	135988681	136025296	1	36616	35432.3	9300.21	394				0	.
chr9	27430154	27472042	1	41889	30276.6	4184.61	395				0	.
chr8	139829173	139868893	1	39721	31255.7	5306.59	396				0	.
chr1	159897745	159916971	1	19227	29531.1	3679.86	397				0	.
chr22	40403617	40423722	1	20106	31615.1	5768.12	398				0	.
chr3	132750207	132797348	1	47142	31301.6	5463.64	399				0	.
chr9	13427877	13446739	1	18863	27602.7	1876.77	400				0	.
chr5	43231910	43256863	1	24954	29165.1	3543.33	401				0	.
chr15	46602458	46618960	1	16503	26830.6	1523.13	402				0	.
chr6	34555313	34574890	1	19578	27997.1	2703.58	403				0	.
chr9	92276407	92302055	1	25649	30731.4	5460.46	404				0	.
chr19	41035328	41060485	1	25158	30538.1	5285.49	405				0	.
chr4	82353276	82393914	1	40639	30348.5	5169.15	406				0	.
chr7	83033009	83146632	1	113624	36279.8	11112.3	407				0	.
chr14	23519963	23542430	1	22468	29184.6	4066.53	408				0	.
chr6	128124795	128139595	1	14801	26508.3	1416.36	409				0	.
chr2	157189327	157200211	1	10885	26818.2	1845.93	410				0	.
chr20	44954019	44977612	1	23594	30246.2	5471.22	411				0	.
chr6	37452446	37485346	1	32901	31393.2	6711.6	412				0	.
chr8	126393887	126400422	1	6536	26290.3	1683.42	413				0	.
chr12	5381367	5420456	1	39090	28065.9	3490.65	414				0	.
chr2	50741547	50767093	1	25547	26836.1	2337.46	415				0	.
chr11	9817937	9843193	1	25257	27738.7	3313.59	416				0	.
chr6	157254350	157302507	1	48158	30199.3	5802.92	417				0	.
chr9	101932580	101964706	1	32127	27968.9	3662.36	418				0	.
chr17	61561072	61591241	1	30170	33846.6	9572.62	419				0	.
chr11	78639975	78673987	1	34013	27940.9	3686.9	420				0	.
chr8	53126724	53168782	1	42059	28263	4020.74	421				0	.
chrX	39862718	39874026	1	11309	26672.2	2454.97	422				0	.
chr1	243873105	243896380	1	23276	26619.6	2404.31	423				0	.
chr17	79223183	79227248	1	4066	26661.1	2462.17	424				0	.
chr11	80023389	80055884	1	32496	26805.1	2648.34	425				0	.
chr7	143574880	143600021	1	25142	28379.2	4233.74	426				0	.
chr15	69409850	69457714	1	47865	30116	5978.21	427				0	.
chr7	861499	876260	1	14762	27888	3848.19	428				0	.
chr2	56235941	56251421	1	15481	25382.6	1380.82	429				0	.
chr2	200301825	200329038	1	27214	27493.3	3513.2	430				0	.
chr12	54735530	54773991	1	38462	29338.1	5361.46	431				0	.
chr15	37369246	37395245	1	26000	27187.2	3221.28	432				0	.
chr12	39767625	39793677	1	26053	26513.1	2563.52	433				0	.
chr17	7783042	7793790	1	10749	24831.1	902.832	434				0	.
chr3	66438814	66453639	1	14826	25502	1584.79	435				0	.
chr1	116907122	116937457	1	30336	27617	3706.94	436				0	.
chr9	86065396	86100643	1	35248	27640.7	3732.66	437				0	.
chr9	100718330	100752898	1	34569	28974.9	5071.13	438				0	.
chr6	17277174	17294471	1	17298	26327.8	2435.42	439				0	.
chr22	37862856	37883031	1	20176	29144.8	5271.73	440				0	.
chr20	48293019	48331105	1	38087	29486.2	5617.69	441				0	.
chr15	74599331	74612498	1	13168	27433.4	3581.42	442				0	.
chr4	183707011	183718249	1	11239	24768.6	964.22	443				0	.
chr15	38891977	38928496	1	36520	27509.8	3819.89	444				0	.
chr4	148690935	148710364	1	19430	25702.6	2104.16	445				0	.
chr7	135507003	135519109	1	12107	26249.4	2653.64	446				0	.
chr2	191323521	191379340	1	55820	30058.5	6491.75	447				0	.
chr13	36046474	36089633	1	43160	25472.4	1985.31	448				0	.
chr22	37772020	37846054	1	74035	40089.4	16672.5	449				0	.
chr5	179022823	179061127	1	38305	30965	7580.36	450				0	.
chrX	49003178	49048534	1	45357	30873.8	7520.02	451				0	.
chr17	39046158	39061849	1	15692	25529.3	2195.17	452				0	.
chr4	112551609	112574166	1	22558	24857.8	1554.18	453				0	.
chr12	58258125	58266413	1	8289	25072.9	1776.12	454				0	.
chr2	208260297	208284632	1	24336	25313.3	2041.71	455				0	.
chr1	61687400	61721384	1	33985	26235.6	3017.78	456				0	.
chr1	174910023	174935207	1	25185	26078	2878.53	457				0	.
chr15	69806950	69851335	1	44386	29618.1	6458.02	458				0	.
chr15	67749096	67762570	1	13475	25281.3	2136.98	459				0	.
chr1	200209784	200231680	1	21897	26150.4	3026.03	460				0	.
chr22	38141492	38181663	1	40172	31662.8	8624.71	461				0	.
chr11	122926974	122935141	1	8168	24380.1	1380.22	462				0	.
chr12	58210064	58241251	1	31188	28127.6	5133.38	463				0	.
chr11	31826827	31848741	1	21915	28155.1	5176.09	464				0	.
chr22	41838226	41845249	1	7024	25161.3	2276.86	465				0	.
chr15	36924118	36971624	1	47507	27425.2	4584.33	466				0	.
chr11	24952820	24975944	1	23125	25082.6	2263.84	467				0	.
chr8	80978093	81034123	1	56031	30536.3	7743.35	468				0	.
chr19	33922656	33950692	1	28037	28966.8	6201.56	469				0	.
chr2	216864879	216882584	1	17706	25259.7	2537.13	470				0	.
chr11	21727426	21776026	1	48601	28047.1	5341.14	471				0	.
chr1	159786970	159807468	1	20499	25790.6	3121.85	472				0	.
chr17	37704529	37749106	1	44578	29853.2	7190.27	473				0	.
chr17	79480048	79490676	1	10629	27002.6	4367.05	474				0	.
chr11	71747724	71753776	1	6053	23701.4	1084.52	475				0	.
chr1	40301729	40318658	1	16930	43883.4	21322.1	476				0	.
chr6	21586902	21598291	1	11390	25254	2716.28	477				0	.
chr1	230950192	230975236	1	25045	26003.2	3513.67	478				0	.
chr1	31885617	31914317	1	28701	28639.7	6170.5	479				0	.
chr1	111070364	111091174	1	20811	24984.5	2528.41	480				0	.
chr11	66490519	66499971	1	9453	23601.6	1198.51	481				0	.
chr20	32142421	32166784	1	24364	26353.5	4015.02	482				0	.
chr6	34291690	34331370	1	39681	29914.8	7606.66	483				0	.
chr1	205582909	205618312	1	35404	27940	5675.1	484				0	.
chr8	41735761	41774579	1	38819	25367.6	3225.78	485				0	.
chr14	24006943	24027014	1	20072	25462.1	3331.79	486				0	.
chr14	77379853	77391692	1	11840	24919.9	2804.66	487				0	.
chr9	138008951	138039614	1	30664	29136	7024.89	488				0	.
chr5	51283708	51313788	1	30081	24794.9	2698.18	489				0	.
chr16	85243852	85273572	1	29721	25975.3	3890.35	490				0	.
chr17	60232140	60242977	1	10838	26184.4	4166.83	491				0	.
chr5	115745088	115778765	1	33678	25702.3	3701.1	492				0	.
chr5	24598813	24637382	1	38570	25355.3	3386.36	493				0	.
chr16	56294120	56346901	1	52782	25957.7	4006.08	494				0	.
chr12	639249	670604	1	31356	27987.5	6060.92	495				0	.
chr13	32518956	32585775	1	66820	26279.9	4363.28	496				0	.
chr17	72791858	72805574	1	13717	26482.9	4590.75	497				0	.
chr9	128639974	128686514	1	46541	25820.4	3955.9	498				0	.
chr13	97842053	97845588	1	3536	40389.1	18526.6	499				0	.
chr6	158249756	158271524	1	21769	24904.8	3110.65	500				0	.
chr11	793993	806814	1	12822	25449.7	3669.37	501				0	.
chr7	146041627	146113612	1	71986	32285.3	10509.8	502				0	.
chr2	119562823	119597816	1	34994	25894.8	4125.67	503				0	.
chr1	154301291	154307438	1	6148	23367.2	1607.44	504				0	.
chr7	1753649	1774348	1	20700	26697.6	4951.2	505				0	.
chr11	94986239	95000132	1	13894	23515.3	1799.14	506				0	.
chr3	50502003	50541584	1	39582	26543	4828.88	507				0	.
chr5	64356621	64373967	1	17347	23606.2	1921.94	508				0	.
chr1	156457110	156475213	1	18104	25349.6	3732.84	509				0	.
chr4	125587358	125634855	1	47498	25420.4	3818.76	510				0	.
chr8	19566267	19615456	1	49190	24333.8	2764.42	511				0	.
chr20	9980191	9995436	1	15246	23332.5	1776.04	512				0	.
chr2	60439074	60451094	1	12021	22692.6	1187.58	513				0	.
chr9	120679664	120720535	1	40872	25671.1	4205.63	514				0	.
chr19	47109627	47142412	1	32786	29808.1	8356.9	515				0	.
chr7	28724815	28754645	1	29831	25078.1	3633.29	516				0	.
chr20	35446833	35474485	1	27653	27253.8	5823.51	517				0	.
chr12	104656265	104686043	1	29779	26767.4	5374.93	518				0	.
chr6	20406908	20439068	1	32161	25393.5	4013.57	519				0	.
chr11	105567904	105592683	1	24780	23567.3	2192.94	520				0	.
chr11	63684760	63697957	1	13198	24435.6	3064.34	521				0	.
chr7	25888960	25912085	1	23126	24135.6	2779.62	522				0	.
chr6	168187613	168212967	1	25355	25782.5	4436.95	523				0	.
chr12	57022469	57040610	1	18142	25159.8	3844.08	524				0	.
chr12	49584128	49629029	1	44902	29926.5	8612.01	525				0	.
chr1	216874386	216897802	1	23417	23390.2	2147.25	526				0	.
chr9	75695031	75731291	1	36261	24468.2	3277.9	527				0	.
chr11	119715302	119747476	1	32175	26646.5	5459.93	528				0	.
chr17	3782878	3815526	1	32649	24894.1	3718.61	529				0	.
chr1	109770950	109805980	1	35031	28574	7405.34	530				0	.
chr17	77771628	77787934	1	16307	26316.3	5151.07	531				0	.
chr15	65618985	65632304	1	13320	24062.1	2946.16	532				0	.
chr12	20652752	20702398	1	49647	25478.3	4363.88	533				0	.
chr13	67873393	67933123	1	59731	23563.5	2520.61	534				0	.
chr2	235584058	235602256	1	18199	23595.5	2565.92	535				0	.
chr12	52403804	52431574	1	27771	27792.2	6781.43	536				0	.
chr17	72438611	72452592	1	13982	26119.3	5114.25	537				0	.
chr6	23621015	23655814	1	34800	24244.5	3253.71	538				0	.
chr6	138424597	138430585	1	5989	21714.9	726.943	539				0	.
chr17	56590573	56597440	1	6868	23018.2	2055.29	540				0	.
chr15	46634192	46658244	1	24053	24189.1	3256.64	541				0	.
chr7	32288084	32300133	1	12050	22219.6	1308.52	542				0	.
chr2	239143096	239165263	1	22168	25035.4	4147.45	543				0	.
chr4	125510867	125520279	1	9413	21847.1	999.554	544				0	.
chr17	35286090	35302423	1	16334	24525.6	3701.06	545				0	.
chr17	36598531	36622195	1	23665	26167.7	5393.03	546				0	.
chr6	33708173	33725719	1	17547	24994.3	4226.83	547				0	.
chr9	134878467	134931208	1	52742	26528.7	5764.59	548				0	.
chr9	12777984	12815306	1	37323	25345.4	4668.98	549				0	.
chr1	61896293	61919483	1	23191	22930.3	2291.17	550				0	.
chr19	49126563	49137821	1	11259	23620.4	2999.13	551				0	.
chr17	35169468	35175233	1	5766	22099	1479.3	552				0	.
chr15	91356862	91364383	1	7522	22496.8	1890.78	553				0	.
chr1	17950929	17973827	1	22899	25799.2	5200.14	554				0	.
chr14	59123524	59165538	1	42015	24968.9	4373.66	555				0	.
chr16	49525067	49562609	1	37543	24364.8	3787.99	556				0	.
chr2	220305989	220326452	1	20464	25490.8	4927.49	557				0	.
chr19	41104173	41120921	1	16749	24996.4	4496.84	558				0	.
chr10	105294033	105340857	1	46825	25027.4	4560.66	559				0	.
chr1	72244550	72275071	1	30522	23186.8	2774.36	560				0	.
chr6	136920473	136942917	1	22445	23166.7	2801.01	561				0	.
chr11	1549992	1569973	1	19982	24986.2	4643.58	562				0	.
chr19	47995768	48019220	1	23453	26078.6	5766.85	563				0	.
chr17	38645254	38652227	1	6974	21946.8	1679.8	564				0	.
chrX	135978392	135994316	1	15925	24015	3797.87	565				0	.
chr7	120101028	120162435	1	61408	25072.5	4937.12	566				0	.
chr2	100947961	100967726	1	19766	22314.7	2191.94	567				0	.
chr6	76513734	76541769	1	28036	23330.7	3246.45	568				0	.
chr1	180894727	180902149	1	7423	22030	1977.22	569				0	.
chr11	72627464	72643640	1	16177	22730.5	2693.3	570				0	.
chr11	125349595	125366835	1	17241	22620.6	2584.28	571				0	.
chr1	92931085	92942775	1	11691	21379.8	1366.56	572				0	.
chr2	54822100	54841564	1	19465	22327.2	2351.25	573				0	.
chr1	224680912	224692604	1	11693	22170.4	2265.91	574				0	.
chr9	28527342	28548270	1	20929	21758.8	1881.43	575				0	.
chrX	129968114	129990501	1	22388	22384.8	2565.55	576				0	.
chr6	10382937	10409116	1	26180	22781	3002.73	577				0	.
chr2	96728073	96739745	1	11673	22676.4	2951.85	578				0	.
chr1	120448995	120454708	1	5714	20527.4	889.514	579				0	.
chr9	37024325	37037425	1	13101	23404.5	3774.11	580				0	.
chr10	131667696	131697601	1	29906	22159.6	2568.84	581				0	.
chr4	183621133	183671715	1	50583	24891.4	5306.05	582				0	.
chr16	8958210	8963675	1	5466	21214	1640.05	583				0	.
chr4	151487156	151522265	1	35110	21974.7	2436.56	584				0	.
chr6	56376130	56416498	1	40369	23260	3754.22	585				0	.
chr18	6402925	6415598	1	12674	21289.4	1810.97	586				0	.
chr1	53777849	53790315	1	12467	23194.2	3718.61	587				0	.
chr2	177879717	177897938	1	18222	21028.9	1605.27	588				0	.
chr15	88681958	88694902	1	12945	20826.9	1447.14	589				0	.
chr2	26992040	26997248	1	5209	21086.7	1736.87	590				0	.
chr12	133004253	133023283	1	19031	23972.1	4647.13	591				0	.
chr15	57489970	57566992	1	77023	27335.1	8033.39	592				0	.
chr11	12139431	12162145	1	22715	22975.2	3677.4	593				0	.
chr11	62359318	62370576	1	11259	21516.3	2220.08	594				0	.
chr19	13733234	13745069	1	11836	21949.2	2659.32	595				0	.
chr1	50546890	50580868	1	33979	22432.3	3153.16	596				0	.
chr17	42275582	42300192	1	24611	23541.9	4289.52	597				0	.
chr1	205213286	205225968	1	12683	21854.9	2644.2	598				0	.
chr10	50694071	50727748	1	33678	21115.5	1929.69	599				0	.
chr7	2651215	2658707	1	7493	21454.8	2270.08	600				0	.
chr20	37382695	37399924	1	17230	21184.8	2007.18	601				0	.
chr2	197905827	197924957	1	19131	21989.9	2833.15	602				0	.
chr11	73690802	73695605	1	4804	20664.9	1527.35	603				0	.
chr17	38698696	38709653	1	10958	21610.5	2478.47	604				0	.
chr1	225598266	225630259	1	31994	23217.3	4123.9	605				0	.
chr22	43186818	43211231	1	24414	23944.3	4858.19	606				0	.
chr1	203600056	203622202	1	22147	23395	4309.61	607				0	.
chr12	54552592	54569803	1	17212	22233.2	3197.8	608				0	.
chr12	33028117	33059263	1	31147	23291	4263.89	609				0	.
chr5	176120140	176127523	1	7384	21517	2498.41	610				0	.
chr19	42771819	42780584	1	8766	21366.4	2365.67	611				0	.
chr20	7382720	7407587	1	24868	21574.6	2603.57	612				0	.
chr6	138325739	138362476	1	36738	23041.4	4070.46	613				0	.
chr2	197108516	197141378	1	32863	22743.8	3795.56	614				0	.
chr12	54162803	54184189	1	21387	21302.6	2380.26	615				0	.
chr15	52016965	52031778	1	14814	21013.7	2110.85	616				0	.
chr9	134268479	134298649	1	30171	24893.3	6015.9	617				0	.
chr18	52968019	53006861	1	38843	20411.5	1542.03	618				0	.
chr1	246308149	246333231	1	25083	21758.6	2899.48	619				0	.
chr5	106988808	107009428	1	20621	21141.7	2342.43	620				0	.
chr2	86092701	86118180	1	25480	22554	3768.34	621				0	.
chr19	3985556	3990313	1	4758	20096.9	1329.58	622				0	.
chr20	7983597	8016295	1	32699	22221.6	3498.69	623				0	.
chr11	12745286	12789392	1	44107	23676.1	4961.93	624				0	.
chr3	194798232	194803485	1	5254	20296.5	1615.3	625				0	.
chr17	41436701	41446778	1	10078	20686.1	2014.39	626				0	.
chr7	80780346	80794124	1	13779	20835.1	2172.79	627				0	.
chr4	105406692	105434320	1	27629	20491.7	1831.74	628				0	.
chr5	175249266	175266201	1	16936	21951.1	3304.02	629				0	.
chr19	39322649	39343211	1	20563	22830	4200.82	630				0	.
chr11	109689277	109741366	1	52090	23544.2	4922.41	631				0	.
chr7	74063009	74068399	1	5391	20033.6	1453.14	632				0	.
chr9	107558420	107588260	1	29841	21956.3	3467.41	633				0	.
chr4	82522123	82556254	1	34132	22301.2	3812.43	634				0	.
chr2	54776568	54804169	1	27602	21628.1	3140.99	635				0	.
chr14	51749160	51786659	1	37500	21651.9	3228.66	636				0	.
chr15	82401196	82432566	1	31371	22018.6	3613.82	637				0	.
chr12	14525842	14569872	1	44031	23873.1	5468.53	638				0	.
chr16	16651793	16671380	1	19588	19714.3	1328	639				0	.
chr12	43327124	43356358	1	29235	21823.2	3446.69	640				0	.
chr20	3141735	3154673	1	12939	21588.3	3247.44	641				0	.
chr12	117549214	117564175	1	14962	21546.8	3218.11	642				0	.
chr7	129995744	130007344	1	11601	21315	2997.44	643				0	.
chr8	93710941	93769182	1	58242	23278.9	4962.13	644				0	.
chr15	31553585	31574122	1	20538	23648.4	5345.78	645				0	.
chr8	77586513	77601946	1	15434	20212.6	1918.32	646				0	.
chr2	74598886	74603191	1	4306	19159.8	882.525	647				0	.
chr7	97095236	97112644	1	17409	19685	1408.31	648				0	.
chr6	154745634	154752147	1	6514	19176.9	971.088	649				0	.
chr22	28741310	28756423	1	15114	19962.8	1769.73	650				0	.
chr8	72759523	72780837	1	21315	20401.8	2225.18	651				0	.
chr11	79734534	79763276	1	28743	20878.2	2704.62	652				0	.
chr9	139965154	139990889	1	25736	24124	5952.51	653				0	.
chr9	95527362	95545697	1	18336	21428.1	3267.3	654				0	.
chr2	169096646	169104783	1	8138	19503.6	1345.05	655				0	.
chr1	840168	849695	1	9528	20904.1	2784.74	656				0	.
chr14	35854047	35857221	1	3175	19069.1	952.835	657				0	.
chr7	152288977	152323545	1	34569	27011.4	8897.8	658				0	.
chr7	32323409	32335615	1	12207	20347.4	2250.79	659				0	.
chr6	34992267	35017762	1	25496	21000.2	2903.88	660				0	.
chr1	180920674	180934548	1	13875	21166.2	3129.97	661				0	.
chr20	33895048	33909805	1	14758	19877.7	1854.95	662				0	.
chr7	44796368	44809890	1	13523	21285	3312.89	663				0	.
chr22	23860564	23881860	1	21297	22607.8	4642.53	664				0	.
chr11	64394605	64410801	1	16197	21066.1	3101.53	665				0	.
chr19	13991212	13999959	1	8748	20855.5	2896.13	666				0	.
chr9	132217127	132224055	1	6929	19942.2	2006.35	667				0	.
chr3	117299068	117352650	1	53583	22825.9	4892.04	668				0	.
chr12	48205024	48223712	1	18689	21160.4	3255.45	669				0	.
chr15	37169928	37196491	1	26564	21173.4	3269.91	670				0	.
chr22	39833432	39849921	1	16490	22284.9	4382.78	671				0	.
chr8	140486652	140490976	1	4325	18604.4	720.811	672				0	.
chr5	123459119	123472590	1	13472	19268.9	1396.94	673				0	.
chr22	43401189	43439307	1	38119	27593.6	9727.71	674				0	.
chr4	100553945	100577011	1	23067	20644.1	2788.68	675				0	.
chr15	31506516	31529850	1	23335	23023.7	5180.15	676				0	.
chr17	1690933	1704285	1	13353	19639.5	1809.2	677				0	.
chr2	164586424	164610382	1	23959	20412.2	2587.46	678				0	.
chr8	60000123	60032317	1	32195	20784.4	2971.51	679				0	.
chr15	31757331	31776580	1	19250	20871.7	3066.37	680				0	.
chr12	111087086	111097100	1	10015	20209.3	2408.37	681				0	.
chr19	46869219	46884986	1	15768	20995.3	3240.12	682				0	.
chr2	6651372	6676302	1	24931	19901.6	2146.47	683				0	.
chr2	207970354	208025790	1	55437	21841.8	4091.18	684				0	.
chr2	51238438	51256406	1	17969	19529.4	1791.41	685				0	.
chr10	120119460	120168731	1	49272	20664.3	2936.55	686				0	.
chr3	61651451	61704874	1	53424	20760.2	3039.77	687				0	.
chr9	119653694	119677567	1	23874	20428.1	2743.01	688				0	.
chr19	41193137	41199146	1	6010	19214.4	1537.7	689				0	.
chr8	116559437	116580086	1	20650	19401.8	1757.23	690				0	.
chr9	128818344	128822564	1	4221	18651.1	1006.89	691				0	.
chr1	54738262	54792454	1	54193	25963.4	8329.31	692				0	.
chr7	1052940	1068786	1	15847	22040.2	4406.77	693				0	.
chr4	166143865	166166078	1	22214	19594.1	1970.29	694				0	.
chr11	119772897	119783792	1	10896	19255.8	1659.31	695				0	.
chr9	129173460	129206933	1	33474	21496.4	3933.08	696				0	.
chr12	68599620	68617014	1	17395	20154.4	2591.71	697				0	.
chr2	18478900	18487361	1	8462	18491.5	978.092	698				0	.
chr6	81231641	81238420	1	6780	18423.3	912.453	699				0	.
chr14	66481022	66491321	1	10300	18678.3	1172.03	700				0	.
chr5	1315205	1331938	1	16734	21004.9	3512.26	701				0	.
chr9	10583920	10615203	1	31284	19902.2	2415.05	702				0	.
chr7	105401006	105445452	1	44447	22876.4	5413.52	703				0	.
chr5	138287775	138316624	1	28850	22063.7	4615.84	704				0	.
chr9	112020767	112041743	1	20977	20506.1	3064.59	705				0	.
chr11	22562334	22583251	1	20918	19252	1823.96	706				0	.
chr6	44184119	44205811	1	21693	22340.6	4913.24	707				0	.
chr10	82219198	82261238	1	42041	20952.7	3573.4	708				0	.
chr9	130422149	130425702	1	3554	18018.7	642.738	709				0	.
chr6	168501224	168505693	1	4470	18221.9	846.429	710				0	.
chr1	48989640	48993931	1	4292	18046.2	698.146	711				0	.
chr2	96754250	96759619	1	5370	18992.3	1660.63	712				0	.
chr19	48103336	48139018	1	35683	23971.2	6665.4	713				0	.
chr17	55473814	55503078	1	29265	21321.8	4017.95	714				0	.
chr1	6415338	6438828	1	23491	24615.2	7314.79	715				0	.
chr1	168655278	168664453	1	9176	17972	701.888	716				0	.
chr10	76685787	76717365	1	31579	19313.1	2049.41	717				0	.
chr11	46431759	46439636	1	7878	18763.8	1510.81	718				0	.
chr16	18236393	18247641	1	11249	18244.3	999.947	719				0	.
chr20	17139493	17155059	1	15567	18766.4	1530.14	720				0	.
chr11	109451863	109476483	1	24621	18962.3	1748.02	721				0	.
chr2	100230361	100243495	1	13135	19149.4	1950.4	722				0	.
chr1	226000734	226014925	1	14192	19921.3	2730.35	723				0	.
chr11	995995	1010928	1	14934	20293.9	3109.05	724				0	.
chr4	174157652	174186755	1	29104	19685.3	2575.62	725				0	.
chr1	96196210	96214934	1	18725	19956	2847.92	726				0	.
chr22	50905457	50913963	1	8507	19494.1	2386.78	727				0	.
chr6	14380019	14399577	1	19559	19378.1	2319.58	728				0	.
chr10	73085809	73105498	1	19690	19088.5	2057.5	729				0	.
chr1	164588376	164621150	1	32775	20024.9	2995.54	730				0	.
chr13	60018424	60028066	1	9643	17671.9	643.121	731				0	.
chr5	154653075	154689875	1	36801	20725.8	3713.12	732				0	.
chr4	115594372	115610340	1	15969	18534.1	1534.52	733				0	.
chr1	177945170	177954331	1	9162	17982.1	991.22	734				0	.
chr8	53013456	53037721	1	24266	19814.8	2824.45	735				0	.
chr9	10513510	10550868	1	37359	20326.5	3354.75	736				0	.
chr13	72135182	72212678	1	77497	20435.7	3464.07	737				0	.
chr12	52070282	52082727	1	12446	18406.2	1475.98	738				0	.
chr14	93551815	93583115	1	31301	23731.7	6832.79	739				0	.
chr6	81147107	81175641	1	28535	18915.2	2054.45	740				0	.
chr1	72742743	72751023	1	8281	18057	1200.6	741				0	.
chr2	175701177	175724630	1	23454	19447.2	2617.35	742				0	.
chr3	97534536	97555097	1	20562	19317.1	2494.05	743				0	.
chr5	124070100	124085691	1	15592	18186.9	1432.81	744				0	.
chr7	150069747	150082975	1	13229	20765.3	4014.7	745				0	.
chr3	192185345	192204002	1	18658	18102.9	1352.63	746				0	.
chr11	12806351	12826683	1	20333	19047	2297.52	747				0	.
chr8	130524009	130529086	1	5078	17332.4	600.609	748				0	.
chr20	54101136	54106020	1	4885	17144.8	443.467	749				0	.
chr9	121060512	121114262	1	53751	21258.1	4558	750				0	.
chr6	159289395	159292023	1	2629	17516.4	823.615	751				0	.
chr3	182280258	182289182	1	8925	17382.2	715.705	752				0	.
chr5	179432196	179447221	1	15026	18461.2	1796.99	753				0	.
chr9	22029391	22040172	1	10782	17372.5	710.468	754				0	.
chr5	167885910	167902900	1	16991	19027.1	2392.19	755				0	.
chr19	43994735	44009352	1	14618	20051.6	3436.46	756				0	.
chr11	77106583	77130160	1	23578	20139.5	3527.12	757				0	.
chr1	187207991	187251545	1	43555	21006.1	4412.02	758				0	.
chr2	191394468	191401181	1	6714	17295.4	710.907	759				0	.
chr1	113413658	113423579	1	9922	18285.4	1706.41	760				0	.
chr2	208297277	208316016	1	18740	18611.6	2042.55	761				0	.
chr7	74019754	74042837	1	23084	22570.6	6024.66	762				0	.
chr1	77795479	77821383	1	25905	19635.2	3100.71	763				0	.
chr1	216691393	216707684	1	16292	17708.3	1176.21	764				0	.
chr5	175955484	175965700	1	10217	19430.8	2955.49	765				0	.
chr6	110990525	111014792	1	24268	20906	4479.69	766				0	.
chr6	3228107	3233046	1	4940	18356.3	1960.78	767				0	.
chr1	95320182	95341550	1	21369	18372.2	1987.22	768				0	.
chr6	157542140	157552715	1	10576	18794.9	2418.5	769				0	.
chr18	60786852	60826970	1	40119	18695	2330.86	770				0	.
chr5	170575937	170590076	1	14140	18045.6	1689.61	771				0	.
chr21	45765054	45770116	1	5063	17662.8	1324.73	772				0	.
chr8	93105201	93122360	1	17160	18159.4	1856.6	773				0	.
chr8	126439465	126447402	1	7938	18097.9	1824.72	774				0	.
chr2	147952309	147961921	1	9613	16970	696.87	775				0	.
chr10	21806064	21818227	1	12164	16802	535.172	776				0	.
chr1	52414521	52430201	1	15681	18403.6	2143.46	777				0	.
chr17	78805636	78813852	1	8217	19584.5	3341.45	778				0	.
chr17	72333562	72342477	1	8916	19609.4	3368.98	779				0	.
chr6	81041264	81058601	1	17338	17607.5	1397.36	780				0	.
chr1	95773941	95794615	1	20675	18139.4	1930.95	781				0	.
chr5	179400104	179409478	1	9375	17926.8	1761.37	782				0	.
chr2	50974923	51018873	1	43951	19891.8	3735.75	783				0	.
chr9	139582183	139598191	1	16009	20597.5	4464.63	784				0	.
chr16	9412405	9435440	1	23036	18568.5	2444.01	785				0	.
chr19	42532661	42556994	1	24334	21473.9	5370.29	786				0	.
chr10	79153445	79181903	1	28459	18608.7	2544.15	787				0	.
chr18	42320465	42326065	1	5601	16657.8	605.36	788				0	.
chr5	170608060	170635865	1	27806	19102	3052.99	789				0	.
chr9	138840915	138853957	1	13043	19212.2	3199.2	790				0	.
chr4	115514750	115537873	1	23124	18262.5	2286.86	791				0	.
chr21	47811919	47816364	1	4446	17261.7	1302.38	792				0	.
chr5	106808402	106870604	1	62203	22398.9	6444.13	793				0	.
chr14	97126889	97137684	1	10796	17677.9	1727.2	794				0	.
chr7	75263528	75279523	1	15996	19533.1	3614.87	795				0	.
chr4	17737318	17743500	1	6183	16500.4	586.054	796				0	.
chr9	123459277	123478043	1	18767	19434.1	3524.25	797				0	.
chr5	642158	646648	1	4491	17195.4	1289.98	798				0	.
chr9	72107592	72117919	1	10328	16976.6	1091.56	799				0	.
chr14	107101926	107110274	1	8349	17011.6	1143.68	800				0	.
chr22	39923153	39934940	1	11788	19343.6	3498.38	801				0	.
chr11	71687456	71698949	1	11494	17414.2	1586.03	802				0	.
chr4	182584186	182594487	1	10302	16681.4	853.953	803				0	.
chr17	37764361	37790300	1	25940	21705.8	5880.37	804				0	.
chr2	6581313	6589810	1	8498	16689	874.341	805				0	.
chr13	111791012	111826838	1	35827	18364.4	2554.39	806				0	.
chr21	29757889	29767532	1	9644	17131.8	1324.95	807				0	.
chr15	89440444	89457508	1	17065	19473.4	3685.82	808				0	.
chr16	734510	757339	1	22830	21269.8	5524.62	809				0	.
chr2	50339396	50371635	1	32240	19014.6	3275.48	810				0	.
chr16	7884631	7900702	1	16072	17400.1	1690.67	811				0	.
chr9	27123202	27126974	1	3773	16142.7	436.043	812				0	.
chr1	73959429	73994778	1	35350	18303.7	2608.76	813				0	.
chr7	11963132	11999662	1	36531	19178.2	3543.41	814				0	.
chr3	140844896	140850124	1	5229	16556	929.016	815				0	.
chr14	104744749	104751394	1	6646	17785.3	2189.53	816				0	.
chr12	51616843	51620898	1	4056	16268.3	673.13	817				0	.
chr11	22724215	22777552	1	53338	20854.8	5269.7	818				0	.
chr2	106406744	106439098	1	32355	19493.3	3918.07	819				0	.
chr2	25596467	25629809	1	33343	22142.4	6598.38	820				0	.
chr13	97761914	97794279	1	32366	160796	145257	821				0	.
chr3	127494446	127515424	1	20979	19213.8	3696.32	822				0	.
chr11	113007674	113043888	1	36215	18193.9	2687.08	823				0	.
chr14	35802106	35812223	1	10118	18238.9	2788.25	824				0	.
chr7	18534625	18540348	1	5724	15789.8	343.38	825				0	.
chr1	245024271	245028828	1	4558	16104	660.765	826				0	.
chr16	22202355	22214976	1	12622	18242.4	2809.43	827				0	.
chr20	23932248	23977391	1	45144	21429.4	6026.59	828				0	.
chr15	37510601	37515901	1	5301	15958.3	567.63	829				0	.
chr19	5079856	5104873	1	25018	21226.9	5838.97	830				0	.
chr8	144675590	144700444	1	24855	21640.4	6268.18	831				0	.
chr5	80562525	80566973	1	4449	16166.3	798.861	832				0	.
chr6	296407	324307	1	27901	18288.5	2940.66	833				0	.
chr2	109225374	109251947	1	26574	18524	3191.42	834				0	.
chr20	20572580	20606042	1	33463	18765.5	3449.93	835				0	.
chr2	226218763	226245442	1	26680	17813.6	2499.82	836				0	.
chr10	115187195	115207466	1	20272	16316.1	1017.6	837				0	.
chr3	138491919	138506338	1	14420	17843.5	2560.81	838				0	.
chr5	122329960	122340128	1	10169	16167.1	886.65	839				0	.
chr17	7737249	7748151	1	10903	16649.5	1380.19	840				0	.
chr3	62222310	62248827	1	26518	16719	1466.39	841				0	.
chr7	29922150	29944310	1	22161	18193.4	2949.5	842				0	.
chr11	112870559	112888314	1	17756	17307.6	2105.74	843				0	.
chr4	120272161	120282617	1	10457	16397.1	1200.35	844				0	.
chr1	62643313	62650523	1	7211	16110	914.228	845				0	.
chr1	114888875	114897341	1	8467	16856.7	1665.26	846				0	.
chrX	20460507	20496983	1	36477	17891.5	2702.87	847				0	.
chr17	80245437	80256532	1	11096	19081.2	3894.34	848				0	.
chr15	32936783	32968847	1	32065	18228.4	3042.87	849				0	.
chr1	40675797	40679120	1	3324	19615.7	4432.88	850				0	.
chr17	46024183	46037908	1	13726	18277.6	3094.99	851				0	.
chr22	49764770	49767865	1	3096	16609.6	1433.29	852				0	.
chr2	235913920	235939908	1	25989	19709.3	4540.1	853				0	.
chr3	16880144	16891632	1	11489	15967.2	804.16	854				0	.
chr1	95817393	95853877	1	36485	18902.4	3739.61	855				0	.
chr10	11300829	11323341	1	22513	16476.5	1330.46	856				0	.
chr19	51338398	51362845	1	24448	19278.9	4138.88	857				0	.
chr6	24720298	24722671	1	2374	16110.3	974.116	858				0	.
chr20	61198375	61204998	1	6624	17054.2	1918.68	859				0	.
chr6	128416657	128452783	1	36127	18987.8	3861.87	860				0	.
chr1	118385058	118404702	1	19645	17591.2	2473.18	861				0	.
chr15	27626064	27646948	1	20885	17350.4	2261.74	862				0	.
chr5	142779165	142785637	1	6473	16445.4	1357.83	863				0	.
chr11	119998842	120009742	1	10901	17110.8	2029.58	864				0	.
chr7	15054853	15089556	1	34704	17927.6	2852.59	865				0	.
chr2	227655533	227666649	1	11117	17727.8	2657.84	866				0	.
chr19	6800185	6802738	1	2554	16017.8	954.311	867				0	.
chr17	74582836	74594977	1	12142	18812.5	3751.57	868				0	.
chr15	78089716	78112081	1	22366	19547	4493.13	869				0	.
chr4	776009	802368	1	26360	18211.4	3165.72	870				0	.
chr7	98399285	98408747	1	9463	17344.8	2311.57	871				0	.
chr9	111033038	111048967	1	15930	16129.7	1113.44	872				0	.
chr5	50467160	50498471	1	31312	17769	2771.02	873				0	.
chr7	129955127	129969998	1	14872	18325.5	3337.05	874				0	.
chr4	128543136	128550987	1	7852	16092.2	1105.42	875				0	.
chr6	161859231	161865883	1	6653	16487	1504.02	876				0	.
chr12	131303320	131324674	1	21355	19047.8	4072.21	877				0	.
chr4	117279146	117298556	1	19411	17207	2236.03	878				0	.
chr11	133797438	133827298	1	29861	22030.7	7067.86	879				0	.
chr6	114568383	114609861	1	41479	18797.8	3836.72	880				0	.
chr22	47224213	47252268	1	28056	19150.3	4202.64	881				0	.
chr5	50904560	50919651	1	15092	16123.2	1178.61	882				0	.
chr21	33974113	33978884	1	4772	15945.6	1001.43	883				0	.
chr4	96292260	96344661	1	52402	18937.7	4003.44	884				0	.
chr6	42747320	42752816	1	5497	15936.8	1026.1	885				0	.
chr5	80703013	80722663	1	19651	17103.4	2194.91	886				0	.
chr19	3054300	3076924	1	22625	20866.1	5970.47	887				0	.
chr2	27108707	27125890	1	17184	17519.8	2625.56	888				0	.
chr2	236519681	236540227	1	20547	18103.1	3213.39	889				0	.
chr3	181835367	181849382	1	14016	16127.1	1244.53	890				0	.
chr22	43831705	43844731	1	13027	17718	2839.67	891				0	.
chr7	86334722	86355329	1	20608	16460.9	1584.68	892				0	.
chr3	152016173	152040987	1	24815	17171.3	2322.59	893				0	.
chr1	242945890	242951583	1	5694	15479.3	657.542	894				0	.
chr17	46122758	46133059	1	10302	17099.7	2278.58	895				0	.
chr6	157096058	157112991	1	16934	16604.5	1793.2	896				0	.
chr1	151536461	151548596	1	12136	16620.1	1817.82	897				0	.
chr1	76818440	76853778	1	35339	18128.4	3328.84	898				0	.
chr21	46373053	46394303	1	21251	19513.9	4715.38	899				0	.
chr9	26416843	26440657	1	23815	17429.5	2631.45	900				0	.
chr11	64833094	64846241	1	13148	17636.7	2863.42	901				0	.
chr1	225753864	225806708	1	52845	22279	7509.13	902				0	.
chr19	484441	490246	1	5806	16576.2	1807.1	903				0	.
chr5	34218548	34264827	1	46280	17470.3	2725.83	904				0	.
chr7	158481143	158499424	1	18282	18206	3473.39	905				0	.
chr12	125027701	125053251	1	25551	20432.3	5700.2	906				0	.
chr4	187026077	187044957	1	18881	16861.7	2133.44	907				0	.
chr14	96544279	96563848	1	19570	18279.4	3567.43	908				0	.
chr1	211982854	212006815	1	23962	17762.3	3052.63	909				0	.
chr9	29206484	29216301	1	9818	16290.3	1590.35	910				0	.
chr17	77148585	77161944	1	13360	20996.3	6300.1	911				0	.
chr20	39459114	39479362	1	20249	16919.2	2257.65	912				0	.
chr11	33916139	33935714	1	19576	16920.6	2260.91	913				0	.
chr5	18743553	18747302	1	3750	15078.9	455.878	914				0	.
chr6	51007352	51037127	1	29776	17064.1	2453.46	915				0	.
chr3	159479256	159484866	1	5611	15701.8	1105.17	916				0	.
chr19	32370731	32378512	1	7782	15569	972.625	917				0	.
chr14	100902338	100921390	1	19053	18082.3	3505.57	918				0	.
chr11	72531153	72550262	1	19110	18732.6	4156.21	919				0	.
chr5	2526558	2538722	1	12165	16858.1	2317.24	920				0	.
chr17	79876153	79895691	1	19539	21093.2	6578.44	921				0	.
chr1	154928730	154943918	1	15189	17110.8	2597.15	922				0	.
chr7	105687929	105706551	1	18623	18182.5	3679.71	923				0	.
chr14	22879125	22884254	1	5130	14889.5	398.523	924				0	.
chr22	28640778	28656195	1	15418	16032.1	1552.49	925				0	.
chr5	138438790	138452341	1	13552	15782.8	1304.96	926				0	.
chr6	157909090	157913511	1	4422	15079.1	626.456	927				0	.
chr1	33338184	33359708	1	21525	19201.6	4754.65	928				0	.
chr5	81143975	81151111	1	7137	15311.7	940.525	929				0	.
chr8	137359272	137381454	1	22183	16396.9	2027.43	930				0	.
chr2	58271282	58282767	1	11486	16245.5	1913.4	931				0	.
chr3	189646004	189674517	1	28514	17164.8	2839.89	932				0	.
chr1	8740830	8778990	1	38161	19736.4	5418.72	933				0	.
chr6	10303569	10317275	1	13707	16539	2225.85	934				0	.
chr1	161911939	161924292	1	12354	15530.2	1227.89	935				0	.
chr11	12698806	12729957	1	31152	17369.8	3068.37	936				0	.
chr7	139405787	139432222	1	26436	19218.2	4938.06	937				0	.
chr2	174096109	174120765	1	24657	16904.2	2628.33	938				0	.
chr16	87943348	87961843	1	18496	17050.5	2794.59	939				0	.
chr1	49126226	49146486	1	20261	16619.3	2376.5	940				0	.
chr10	61624077	61655783	1	31707	15830.8	1594.81	941				0	.
chr6	128829047	128854029	1	24983	17047.7	2862.94	942				0	.
chr19	1244673	1266463	1	21791	19371.3	5190.38	943				0	.
chr10	80997346	81042285	1	44940	19656.3	5482.56	944				0	.
chr10	79073824	79093740	1	19917	15305.4	1155.13	945				0	.
chr2	34985195	35010456	1	25262	16917.3	2771.13	946				0	.
chr12	131116572	131134796	1	18225	17070.4	2926.77	947				0	.
chr21	27919856	27931740	1	11885	15476.5	1336.95	948				0	.
chr7	137617703	137640896	1	23194	17074.7	2945.51	949				0	.
chr2	202677592	202688567	1	10976	15287.1	1163.35	950				0	.
chr2	149645672	149681003	1	35332	18131.9	4017.13	951				0	.
chr14	66529773	66542938	1	13166	15417.5	1328.35	952				0	.
chr6	102053305	102098431	1	45127	18736.3	4657	953				0	.
chr17	17908042	17939676	1	31635	17806.8	3729.65	954				0	.
chr7	125825123	125856345	1	31223	18652	4599	955				0	.
chr3	178615453	178621858	1	6406	14907.6	869.799	956				0	.
chr2	95953385	95972173	1	18789	17978.2	3983.06	957				0	.
chr7	151385968	151395244	1	9277	17156	3162.19	958				0	.
chr14	89648138	89665668	1	17531	15549.1	1567.18	959				0	.
chr1	113839533	113847052	1	7520	14765.8	794.758	960				0	.
chr11	79367471	79399104	1	31634	17284.3	3321.47	961				0	.
chr15	53072996	53099437	1	26442	18709.7	4751.45	962				0	.
chr6	19801615	19812231	1	10617	15536.5	1598.77	963				0	.
chr1	154450464	154466392	1	15929	15732.1	1806.24	964				0	.
chr3	137817829	137829270	1	11442	15983.1	2078.83	965				0	.
chr16	53645046	53674640	1	29595	15995.6	2098.21	966				0	.
chr5	147114405	147136819	1	22415	16290.5	2416.23	967				0	.
chr7	155006266	155021084	1	14819	17971.3	4119.4	968				0	.
chr8	126185062	126190626	1	5565	14253.3	408.398	969				0	.
chr8	89254627	89274888	1	20262	15343.7	1499.31	970				0	.
chr9	104194440	104244285	1	49846	19554.2	5727.19	971				0	.
chr11	87066947	87071794	1	4848	14777	953.89	972				0	.
chr5	131795930	131833323	1	37394	20334.3	6517.6	973				0	.
chr22	28418570	28432484	1	13915	15978.8	2162.24	974				0	.
chr15	74426694	74437942	1	11249	15834.9	2019.02	975				0	.
chr6	159081531	159086242	1	4712	14710.6	899.801	976				0	.
chr5	175220529	175229496	1	8968	15309.4	1519.01	977				0	.
chr1	230886896	230896181	1	9286	15530.1	1740.94	978				0	.
chr7	48665711	48681549	1	15839	15245.7	1458.68	979				0	.
chr6	10147368	10166239	1	18872	15623.3	1841.81	980				0	.
chr1	150534231	150552786	1	18556	16927.7	3159.92	981				0	.
chr10	117660119	117671377	1	11259	14501.4	735.147	982				0	.
chr19	40926794	40951244	1	24451	18909.6	5149.17	983				0	.
chr5	122777281	122797301	1	20021	15805.8	2048.05	984				0	.
chr3	133178127	133196549	1	18423	15872.4	2136.95	985				0	.
chr11	16103795	16141094	1	37300	17799.1	4076.78	986				0	.
chr19	18267002	18272113	1	5112	15458.7	1739.78	987				0	.
chr17	71150824	71154495	1	3672	15183.6	1499.24	988				0	.
chr22	47515696	47526664	1	10969	16171.2	2488.64	989				0	.
chr7	25792803	25822585	1	29783	17234.8	3552.99	990				0	.
chr6	122959420	122968516	1	9097	14697.3	1018.75	991				0	.
chr14	77586117	77591407	1	5291	14857	1189.19	992				0	.
chr5	11848798	11854657	1	5860	14199.9	536.098	993				0	.
chr15	82335204	82340514	1	5311	15194.6	1531.4	994				0	.
chr11	15216865	15222048	1	5184	14064.1	403.237	995				0	.
chr17	55425385	55448063	1	22679	16364.4	2714.56	996				0	.
chr2	3409020	3437987	1	28968	17985.6	4336.36	997				0	.
chr1	210423696	210427299	1	3604	14925.1	1276.54	998				0	.
chr20	21244884	21248421	1	3538	14410.4	778.847	999				0	.
chr5	43194807	43216479	1	21673	17424.3	3809.94	1000				0	.
chr7	11867691	11898087	1	30397	16581	2987.93	1001				0	.
chr12	113735502	113744308	1	8807	16016.4	2428.69	1002				0	.
chr8	65890108	65908278	1	18171	15557.2	1984.16	1003				0	.
chr18	31004224	31024977	1	20754	14933.9	1375.92	1004				0	.
chr22	47121389	47134779	1	13391	16496.5	2940.44	1005				0	.
chr6	10553118	10560331	1	7214	14501.7	965.099	1006				0	.
chr4	103745660	103749902	1	4243	14588.7	1076.2	1007				0	.
chrX	96925321	96938327	1	13007	15375.7	1878.07	1008				0	.
chr2	169008730	169050056	1	41327	17468.5	3975.56	1009				0	.
chr3	195164118	195183177	1	19060	16474.6	2984.64	1010				0	.
chr1	60148107	60158719	1	10613	14461	983.732	1011				0	.
chr13	111932742	111956147	1	23406	15604.1	2129.86	1012				0	.
chr9	2284726	2302882	1	18157	15267.4	1802.89	1013				0	.
chr6	124377824	124453141	1	75318	20614.3	7155.11	1014				0	.
chr11	85571593	85581348	1	9756	14690.1	1256.44	1015				0	.
chr12	121342281	121346906	1	4626	14765.3	1335.7	1016				0	.
chr10	78884185	78926409	1	42225	16104.2	2689.67	1017				0	.
chr5	98109775	98130795	1	21021	15456	2051.55	1018				0	.
chr3	160585895	160604786	1	18892	15519	2121.46	1019				0	.
chr14	65402127	65413202	1	11076	14852.7	1455.26	1020				0	.
chr6	20560467	20584816	1	24350	16238.3	2841.53	1021				0	.
chr17	80808549	80825604	1	17056	18453.5	5068.75	1022				0	.
chr2	105117912	105122074	1	4163	13779.1	406.627	1023				0	.
chr19	31357936	31368281	1	10346	14291.6	921.74	1024				0	.
chr1	204999076	205003669	1	4594	14400.9	1054.55	1025				0	.
chr1	67222615	67256222	1	33608	16887.5	3548.9	1026				0	.
chr15	49527644	49550481	1	22838	15029	1708.21	1027				0	.
chr11	110156204	110189340	1	33137	18224.8	4907.44	1028				0	.
chr2	6704720	6715991	1	11272	14280.4	982.831	1029				0	.
chr9	131769293	131787929	1	18637	17905.5	4618	1030				0	.
chr1	201991512	202040032	1	48521	23605	10320.2	1031				0	.
chr7	123386146	123390073	1	3928	14434.9	1151.4	1032				0	.
chr9	138778937	138800618	1	21682	17871.6	4594.2	1033				0	.
chr17	60826121	60829292	1	3172	14443	1178.66	1034				0	.
chr2	175618452	175653214	1	34763	17415.8	4154.06	1035				0	.
chr14	26570582	26594333	1	23752	15013	1757.57	1036				0	.
chr12	72083891	72097985	1	14095	15306.1	2056.31	1037				0	.
chr3	127604451	127607981	1	3531	13907.1	684.82	1038				0	.
chr14	100070957	100079990	1	9034	14664.2	1456.12	1039				0	.
chr19	510337	513415	1	3079	14538.6	1331.85	1040				0	.
chr19	46272901	46286644	1	13744	16443.5	3241.97	1041				0	.
chr22	26085749	26089731	1	3983	13583.4	384.263	1042				0	.
chr7	31593539	31606456	1	12918	14339.2	1161.24	1043				0	.
chr4	42787821	42800382	1	12562	13940.2	778.782	1044				0	.
chr11	46457055	46485653	1	28599	16981.5	3823.55	1045				0	.
chr6	77804652	77820003	1	15352	14411.5	1261.85	1046				0	.
chr17	17713555	17744797	1	31243	17611.1	4464.48	1047				0	.
chr6	110940024	110954681	1	14658	14821.2	1678.23	1048				0	.
chr4	111436907	111462819	1	25913	16093.9	2956.56	1049				0	.
chr1	48160818	48176203	1	15386	15920.4	2783.15	1050				0	.
chr16	23289435	23294820	1	5386	14220.7	1086.15	1051				0	.
chr4	80226649	80260503	1	33855	16473.4	3375.24	1052				0	.
chr7	18587607	18621741	1	34135	16350.2	3252.97	1053				0	.
chr9	76923454	76959369	1	35916	16406	3329.32	1054				0	.
chr11	62599738	62609557	1	9820	15789	2720.84	1055				0	.
chr22	28807929	28839756	1	31828	16693.3	3682.38	1056				0	.
chr17	17778194	17792251	1	14058	14176.5	1168.14	1057				0	.
chr9	139693807	139716502	1	22696	18028.9	5029.21	1058				0	.
chr1	246446194	246484579	1	38386	16505.5	3535.26	1059				0	.
chr10	103043514	103053432	1	9919	14011.2	1056.27	1060				0	.
chr1	221095716	221102978	1	7263	13781.8	828.594	1061				0	.
chr7	145900073	145949246	1	49174	19039.8	6092.53	1062				0	.
chr1	31435923	31460438	1	24516	16339.2	3397.78	1063				0	.
chr2	162083878	162095804	1	11927	14368.4	1452.59	1064				0	.
chr20	25665835	25677906	1	12072	14783.4	1868.59	1065				0	.
chr12	117469962	117483769	1	13808	16018.9	3146.62	1066				0	.
chr16	56133490	56143182	1	9693	13651.2	782.144	1067				0	.
chr1	119656237	119660735	1	4499	13412.6	552.804	1068				0	.
chr3	178275564	178287652	1	12089	13849.2	999.678	1069				0	.
chr9	37393515	37405659	1	12145	15331.8	2484.66	1070				0	.
chr3	73722992	73737272	1	14281	13633.1	786.828	1071				0	.
chr9	28593654	28634024	1	40371	16983.7	4158.11	1072				0	.
chr8	95903992	95910028	1	6037	13956.4	1152.27	1073				0	.
chr8	81048829	81080543	1	31715	17059	4256.02	1074				0	.
chr4	52970646	52975072	1	4427	13329.3	533.776	1075				0	.
chr20	24699007	24704343	1	5337	13697.5	915.658	1076				0	.
chr7	77505324	77522811	1	17488	15339.6	2565.34	1077				0	.
chr2	118942324	118944922	1	2599	13323.6	552.595	1078				0	.
chr16	24752173	24767757	1	15585	14731.6	1963.58	1079				0	.
chr14	98677790	98693757	1	15968	14284.1	1518.46	1080				0	.
chr9	103460720	103465065	1	4346	13183.6	427.983	1081				0	.
chr6	37773838	37777648	1	3811	13627.2	876.681	1082				0	.
chr12	124432606	124437131	1	4526	13602.1	852.51	1083				0	.
chr22	45724449	45733655	1	9207	14897.1	2153.28	1084				0	.
chr5	163989550	164023397	1	33848	15417.3	2687.45	1085				0	.
chr11	79165990	79176447	1	10458	13714.4	990.278	1086				0	.
chr11	68342873	68352935	1	10063	13672.2	960.921	1087				0	.
chr3	98104818	98114769	1	9952	13826.9	1117.5	1088				0	.
chr12	79577183	79612629	1	35447	16322.9	3619.04	1089				0	.
chr11	78449778	78454700	1	4923	13078.7	443.472	1090				0	.
chr11	79140990	79152713	1	11724	14273.9	1642.39	1091				0	.
chr9	106786726	106813321	1	26596	15717.6	3108.96	1092				0	.
chr6	123138349	123154622	1	16274	14468.3	1861.63	1093				0	.
chr1	3826808	3845400	1	18593	17234.8	4629.41	1094				0	.
chr3	192925595	192950655	1	25061	14973.4	2370.68	1095				0	.
chr1	26946233	26948802	1	2570	13260.7	663.83	1096				0	.
chr17	38459578	38479133	1	19556	16563.1	3969.66	1097				0	.
chr9	13406881	13413960	1	7080	13260.4	667.55	1098				0	.
chr17	1888725	1940443	1	51719	18675.4	6087.21	1099				0	.
chr1	37046847	37060499	1	13653	15243.8	2656.68	1100				0	.
chr1	211869544	211887685	1	18142	15614	3040.43	1101				0	.
chr9	101875149	101898705	1	23557	15078.2	2508.71	1102				0	.
chr9	103424009	103442513	1	18505	15598.9	3030.96	1103				0	.
chr19	4633484	4649112	1	15629	16717.3	4150.8	1104				0	.
chr17	47575245	47601982	1	26738	17820.2	5253.82	1105				0	.
chr14	59204539	59234094	1	29556	15823.7	3271.74	1106				0	.
chr11	72455335	72485977	1	30643	18985.8	6437.88	1107				0	.
chr1	49340618	49396020	1	55403	17905.9	5362.91	1108				0	.
chr11	8548692	8561186	1	12495	14189.4	1666.7	1109				0	.
chr12	49451703	49464454	1	12752	14912.3	2394.64	1110				0	.
chr5	75109066	75112072	1	3007	13254.7	747.292	1111				0	.
chr13	97610736	97611652	1	917	15750.1	3247.59	1112				0	.
chr13	53622436	53643535	1	21100	13686.9	1196.31	1113				0	.
chr11	117470389	117491526	1	21138	15952.1	3462.24	1114				0	.
chr10	131747802	131782348	1	34547	15024.1	2539.13	1115				0	.
chr7	27843066	27859752	1	16687	14623.6	2152.49	1116				0	.
chr8	143284183	143321309	1	37127	21083.9	8616.94	1117				0	.
chr9	137826536	137847410	1	20875	16125.2	3675.91	1118				0	.
chr1	40425380	40427735	1	2356	20154.1	7707.68	1119				0	.
chr17	7137953	7147086	1	9134	13282.1	841.149	1120				0	.
chr6	170574543	170590143	1	15601	15462.7	3042	1121				0	.
chr16	67427555	67431927	1	4373	13152.7	734.496	1122				0	.
chr17	17588077	17606398	1	18322	15085.5	2671.2	1123				0	.
chr9	140131499	140139618	1	8120	15356.3	2945.57	1124				0	.
chr7	1849173	1859269	1	10097	15450.9	3040.92	1125				0	.
chr12	93248158	93255035	1	6878	13315.9	906.389	1126				0	.
chr5	11382865	11408230	1	25366	14742.1	2336.12	1127				0	.
chr11	121022664	121026663	1	4000	13058.3	659.835	1128				0	.
chr6	162338053	162345049	1	6997	13877.3	1479.65	1129				0	.
chr2	21854833	21865978	1	11146	13592.4	1195.86	1130				0	.
chr11	63765653	63788838	1	23186	18334.7	5944.63	1131				0	.
chr20	44704524	44719049	1	14526	14026.8	1641.33	1132				0	.
chr22	26326754	26341526	1	14773	14510.5	2131.6	1133				0	.
chr12	39827763	39847207	1	19445	15078.8	2706.6	1134				0	.
chr6	110673829	110688672	1	14844	13942	1571.87	1135				0	.
chr11	123940408	123962616	1	22209	15314.6	2944.78	1136				0	.
chr17	43364314	43377094	1	12781	15278.5	2912.56	1137				0	.
chr11	32121663	32137641	1	15979	14022.3	1661.71	1138				0	.
chr10	120995000	121031005	1	36006	15813.4	3452.88	1139				0	.
chr14	89679411	89703446	1	24036	15243	2884.2	1140				0	.
chr11	1892073	1899446	1	7374	14591.9	2252.45	1141				0	.
chr20	62084428	62101208	1	16781	16580.3	4241.98	1142				0	.
chr1	33220133	33233149	1	13017	14721.1	2394.94	1143				0	.
chr12	42963352	42984373	1	21022	15013.2	2701.2	1144				0	.
chr6	79772445	79789809	1	17365	14372.2	2069.79	1145				0	.
chr8	143682235	143704029	1	21795	18256.8	5960.66	1146				0	.
chr5	77286068	77302574	1	16507	14020.2	1724.88	1147				0	.
chr6	157507999	157524590	1	16592	15268.7	2974.77	1148				0	.
chr22	38609828	38640480	1	30653	18860.2	6587.11	1149				0	.
chr2	194363214	194376153	1	12940	13671.3	1398.71	1150				0	.
chr9	110866350	110898120	1	31771	15351.3	3091.22	1151				0	.
chr16	2171981	2186675	1	14695	14937.9	2681.66	1152				0	.
chr6	23177787	23183272	1	5486	12771.8	517.784	1153				0	.
chr2	3451324	3466047	1	14724	15069	2817.98	1154				0	.
chr20	19730726	19767449	1	36724	16701.6	4450.83	1155				0	.
chr9	96314102	96329831	1	15730	14560.3	2315.31	1156				0	.
chr17	80743867	80752898	1	9032	15536.9	3293.61	1157				0	.
chr15	80321454	80328900	1	7447	13545.8	1311.24	1158				0	.
chr22	42813326	42824148	1	10823	15523.1	3292.05	1159				0	.
chr7	90970345	90981514	1	11170	13208.5	989.573	1160				0	.
chr18	12859001	12884927	1	25927	16605.6	4399.64	1161				0	.
chr4	140096936	140100238	1	3303	12932.3	729.412	1162				0	.
chr22	49021973	49047783	1	25811	18418	6233.11	1163				0	.
chr2	3280310	3293103	1	12794	14735	2568.83	1164				0	.
chr15	72520217	72533557	1	13341	14201.8	2042.35	1165				0	.
chr17	71273793	71279001	1	5209	14825.6	2668.06	1166				0	.
chr1	38558066	38563737	1	5672	13386.4	1235.71	1167				0	.
chr14	78336075	78351738	1	15664	14591.7	2465.36	1168				0	.
chr15	90733507	90756747	1	23241	16881.5	4775.82	1169				0	.
chr13	96191329	96193654	1	2326	32281	20190.8	1170				0	.
chr10	97884055	97911613	1	27559	13646.7	1565.29	1171				0	.
chr1	201271030	201283086	1	12057	14387.6	2306.31	1172				0	.
chr8	81110278	81131166	1	20889	15049.8	2974.45	1173				0	.
chr9	132170475	132179159	1	8685	14015.1	1946.08	1174				0	.
chr21	38629806	38640832	1	11027	13985.4	1921.83	1175				0	.
chr16	53770362	53806587	1	36226	14765.3	2720.5	1176				0	.
chr7	126209458	126230178	1	20721	15415.7	3379.43	1177				0	.
chr3	64746279	64754456	1	8178	12394.7	372.053	1178				0	.
chr4	151235780	151275002	1	39223	15461.3	3439.77	1179				0	.
chr7	147266758	147289031	1	22274	14969.7	2953.4	1180				0	.
chr5	97697003	97714199	1	17197	13569.4	1554.52	1181				0	.
chr7	55560883	55608585	1	47703	18570.4	6559.02	1182				0	.
chr1	85150561	85157580	1	7020	12879.2	871.058	1183				0	.
chr2	121792851	121797871	1	5021	13351.7	1345.36	1184				0	.
chr1	204802802	204827202	1	24401	15276.8	3281.8	1185				0	.
chr7	22841435	22844075	1	2641	12512.3	520.08	1186				0	.
chr6	134391159	134406055	1	14897	13466	1482.15	1187				0	.
chr3	171031511	171058543	1	27033	14226.9	2249.06	1188				0	.
chr11	94405592	94411536	1	5945	12595.9	625.903	1189				0	.
chr14	68438304	68449824	1	11521	13500.3	1536.77	1190				0	.
chr15	46559084	46574116	1	15033	13014.7	1052.24	1191				0	.
chr4	183933810	183944715	1	10906	13613.8	1669.56	1192				0	.
chr21	20358049	20390498	1	32450	14907.1	2969.08	1193				0	.
chr11	92753851	92769851	1	16001	13427.2	1489.6	1194				0	.
chr3	170942401	170968997	1	26597	14109.2	2175.55	1195				0	.
chr9	9139553	9150075	1	10523	13002	1074.3	1196				0	.
chr16	55945600	55950829	1	5230	12343.1	421.98	1197				0	.
chr14	98856005	98858930	1	2926	12457	539.955	1198				0	.
chr3	167802055	167817217	1	15163	13706.4	1811.86	1199				0	.
chr2	148213644	148224193	1	10550	12850.8	962.069	1200				0	.
chr3	119813530	119830892	1	17363	14714.3	2831.74	1201				0	.
chr11	117730326	117754224	1	23899	16456.2	4574.08	1202				0	.
chr20	24851036	24854770	1	3735	13247.5	1365.52	1203				0	.
chr11	64098855	64123203	1	24349	17550	5682.82	1204				0	.
chr22	32012850	32027455	1	14606	16011.5	4144.9	1205				0	.
chr5	82815	106517	1	23703	17044.1	5181.26	1206				0	.
chr22	49445024	49460729	1	15706	14761.1	2902.28	1207				0	.
chr9	13511680	13528006	1	16327	13331.8	1482.4	1208				0	.
chr4	173601857	173610248	1	8392	12495	653.659	1209				0	.
chr11	45286394	45308431	1	22038	14628.2	2794.29	1210				0	.
chr9	31023784	31034761	1	10978	12925.4	1093.31	1211				0	.
chr4	156596959	156618254	1	21296	14408.2	2576.7	1212				0	.
chr11	85618603	85635377	1	16775	13608.7	1814.95	1213				0	.
chr7	28838703	28864963	1	26261	14897.3	3109.18	1214				0	.
chr17	43123814	43129976	1	6163	13272.9	1486.27	1215				0	.
chr22	36713465	36729766	1	16302	15278.9	3501.45	1216				0	.
chr3	64047958	64069291	1	21334	13013.1	1250.11	1217				0	.
chr10	71064651	71105751	1	41101	15474.1	3727.77	1218				0	.
chr9	128718808	128735281	1	16474	13799.4	2057.48	1219				0	.
chr22	45927582	45943710	1	16129	15344.2	3607.83	1220				0	.
chr1	96037129	96051423	1	14295	12690.2	956.269	1221				0	.
chr20	17385516	17425989	1	40474	15829	4095.87	1222				0	.
chr11	115906348	115914786	1	8439	12963.3	1232.79	1223				0	.
chr15	88207849	88231513	1	23665	13923.9	2198.39	1224				0	.
chr2	48421568	48425207	1	3640	12188.5	463.245	1225				0	.
chr14	105943078	105949736	1	6659	13471.8	1751.72	1226				0	.
chr6	134267688	134300632	1	32945	15358.5	3640.31	1227				0	.
chr1	190138377	190188473	1	50097	16035.7	4323.28	1228				0	.
chr1	202053234	202056261	1	3028	12466.4	761.29	1229				0	.
chr2	165687549	165700517	1	12969	13864.1	2166.95	1230				0	.
chr3	64840551	64859211	1	18661	12520.9	826.638	1231				0	.
chr7	22862586	22900484	1	37899	16853.2	5161.71	1232				0	.
chr10	35132133	35153764	1	21632	14254.8	2565.44	1233				0	.
chr2	235957488	235964795	1	7308	12969.2	1280.19	1234				0	.
chr5	139640445	139644267	1	3823	12094.3	415.069	1235				0	.
chr11	67231819	67237279	1	5461	13205.6	1531.53	1236				0	.
chr10	105409530	105424286	1	14757	13658.2	1986.16	1237				0	.
chr14	53574168	53577190	1	3023	12217.9	554.839	1238				0	.
chr19	55657670	55686111	1	28442	16868.4	5210.39	1239				0	.
chr1	192883186	192899278	1	16093	13216.4	1568.97	1240				0	.
chr4	95369178	95410506	1	41329	17027.1	5389.17	1241				0	.
chr19	14522326	14530931	1	8606	14305	2675.29	1242				0	.
chr7	26692300	26713242	1	20943	13220.7	1597.87	1243				0	.
chr4	96163874	96198656	1	34783	14803.2	3189.51	1244				0	.
chr7	104264787	104275349	1	10563	12447.3	839.679	1245				0	.
chr20	10019680	10073960	1	54281	16332.9	4744.07	1246				0	.
chr11	111175506	111181878	1	6373	12102.3	513.583	1247				0	.
chr9	80561328	80597075	1	35748	15539.2	3960.77	1248				0	.
chr13	60732197	60755416	1	23220	13056	1490.66	1249				0	.
chr5	34080884	34112141	1	31258	12762.2	1197.14	1250				0	.
chr14	23355473	23359616	1	4144	12323.8	775.984	1251				0	.
chr18	11070173	11113881	1	43709	16495.4	4960.86	1252				0	.
chr14	78126374	78137636	1	11263	13574.1	2041.8	1253				0	.
chr19	13022550	13030545	1	7996	13711.4	2182.64	1254				0	.
chr6	128155585	128161045	1	5461	12046.4	521.976	1255				0	.
chrX	153191806	153201240	1	9435	13421.8	1905.67	1256				0	.
chr2	232468171	232486508	1	18338	15117	3603.22	1257				0	.
chr19	46384829	46390657	1	5829	13298.9	1790.36	1258				0	.
chr12	26379040	26387336	1	8297	12645.6	1137.38	1259				0	.
chr5	105412317	105431742	1	19426	13022.5	1526.81	1260				0	.
chr9	125049104	125076274	1	27171	14055	2559.41	1261				0	.
chr2	2325912	2331604	1	5693	12354.5	862.338	1262				0	.
chr7	96217875	96228853	1	10979	12631.3	1139.52	1263				0	.
chr2	217483285	217487878	1	4594	12538.4	1051.8	1264				0	.
chr12	20724269	20766668	1	42400	15560.4	4074.54	1265				0	.
chr22	47162952	47173597	1	10646	13866.2	2403.64	1266				0	.
chr1	210835028	210838812	1	3785	11932.1	485.487	1267				0	.
chr1	205310271	205329790	1	19520	15055	3611.01	1268				0	.
chr1	9611284	9628175	1	16892	14808.3	3368.07	1269				0	.
chr19	42746826	42751183	1	4358	13012.2	1584.21	1270				0	.
chr1	226187296	226191008	1	3713	12229.2	803.648	1271				0	.
chr12	120729630	120731410	1	1781	11910.3	489.5	1272				0	.
chr12	65056461	65090557	1	34097	16417.2	4998.47	1273				0	.
chr19	30715144	30720950	1	5807	12572.9	1162.36	1274				0	.
chr6	114622787	114665078	1	42292	15761.9	4351.74	1275				0	.
chr7	69881416	69913430	1	32015	15219.5	3828.87	1276				0	.
chr3	29450363	29472593	1	22231	12308.8	931.437	1277				0	.
chr7	37045609	37057024	1	11416	12303.1	931.464	1278				0	.
chr1	72513575	72534278	1	20704	12835.9	1467.84	1279				0	.
chr16	19885447	19892179	1	6733	13076.9	1718.68	1280				0	.
chr1	231815404	231834291	1	18888	14881.1	3526.2	1281				0	.
chr3	73669235	73686943	1	17709	12567.4	1216.54	1282				0	.
chr4	106970879	106981178	1	10300	12152.8	805.382	1283				0	.
chr7	146416276	146447846	1	31571	16792.1	5452.14	1284				0	.
chr7	145961773	145991511	1	29739	15255.6	3919.47	1285				0	.
chr6	66404418	66419719	1	15302	12624.9	1289.87	1286				0	.
chr1	63456421	63467372	1	10952	12566.3	1233.08	1287				0	.
chr1	202928813	202937211	1	8399	12587.8	1260.54	1288				0	.
chr6	7046858	7053968	1	7111	12842.1	1528.65	1289				0	.
chr14	35714011	35719988	1	5978	11951.6	643.125	1290				0	.
chr5	14731500	14762739	1	31240	14729.2	3426.92	1291				0	.
chr5	152739779	152753044	1	13266	12256.9	957.733	1292				0	.
chr9	8489154	8515942	1	26789	13723.5	2435.03	1293				0	.
chr11	119227223	119243116	1	15894	14216.3	2948.15	1294				0	.
chr7	66643051	66658135	1	15085	12927	1663.77	1295				0	.
chr10	98869191	98887814	1	18624	12956	1698.42	1296				0	.
chr1	7141398	7152070	1	10673	12888.6	1640.29	1297				0	.
chr19	14653516	14666240	1	12725	14716.6	3469.83	1298				0	.
chr12	15201552	15211836	1	10285	11963.4	720.908	1299				0	.
chr7	32252433	32260275	1	7843	12341.7	1102.59	1300				0	.
chr17	36710403	36716662	1	6260	12794.6	1555.99	1301				0	.
chr19	30551000	30562961	1	11962	14006.3	2767.78	1302				0	.
chr16	49579717	49596322	1	16606	12317.6	1082.65	1303				0	.
chrX	62969711	62975948	1	6238	11784.8	553.846	1304				0	.
chr14	99653674	99662300	1	8627	13400.5	2174.61	1305				0	.
chr11	81562767	81569294	1	6528	11864.8	638.993	1306				0	.
chr1	27742901	27761222	1	18322	13971.6	2749.98	1307				0	.
chr16	1464923	1478989	1	14067	14985.9	3775.31	1308				0	.
chr17	62960773	62972428	1	11656	13568.8	2374.12	1309				0	.
chr9	28732766	28781409	1	48644	15770.1	4577.31	1310				0	.
chr12	42298399	42326981	1	28583	14371	3184.03	1311				0	.
chr14	105025570	105031130	1	5561	13266.7	2095.01	1312				0	.
chr12	105078274	105084493	1	6220	12221	1055.36	1313				0	.
chr13	67774727	67806108	1	31382	12530.4	1383.9	1314				0	.
chr15	63339522	63365946	1	26425	13962.4	2819.44	1315				0	.
chr10	118028905	118038699	1	9795	12166.1	1029.35	1316				0	.
chr5	111601469	111627457	1	25989	13586.5	2458.46	1317				0	.
chr18	14049391	14063752	1	14362	12459.6	1335.57	1318				0	.
chr22	28537663	28548559	1	10897	12320.1	1202.92	1319				0	.
chr8	107042875	107073736	1	30862	13785.6	2678.73	1320				0	.
chr12	43488523	43506398	1	17876	12530.4	1428.21	1321				0	.
chr8	137484167	137501926	1	17760	12568	1466.89	1322				0	.
chr4	169989430	169993145	1	3716	11833	741.885	1323				0	.
chr3	95097329	95119512	1	22184	13034.7	1947.67	1324				0	.
chr6	112030520	112040170	1	9651	12460.1	1380.91	1325				0	.
chr5	145671210	145687615	1	16406	13091.2	2026.02	1326				0	.
chr2	151267422	151297501	1	30080	14077	3016.92	1327				0	.
chr9	13264919	13284395	1	19477	13023.6	1970.97	1328				0	.
chr2	144435915	144443466	1	7552	11679.1	650.141	1329				0	.
chr5	111071164	111094162	1	22999	12793.8	1768.55	1330				0	.
chr5	75526005	75552024	1	26020	13654.8	2630.52	1331				0	.
chr15	63192098	63196144	1	4047	11620.1	598.808	1332				0	.
chr11	61735227	61741486	1	6260	12620	1632.35	1333				0	.
chr1	26081723	26102240	1	20518	15219.5	4238.81	1334				0	.
chr12	82544169	82571589	1	27421	13671.6	2692.64	1335				0	.
chr11	59304871	59333700	1	28830	15757.9	4779.85	1336				0	.
chr4	114671275	114684553	1	13279	12537.1	1572.12	1337				0	.
chr9	136467227	136476741	1	9515	13358.6	2394.67	1338				0	.
chr20	20375803	20396020	1	20218	13682.9	2727.27	1339				0	.
chr6	118624533	118631487	1	6955	11648	704.44	1340				0	.
chr4	147563006	147576801	1	13796	12156.2	1213.96	1341				0	.
chr2	75548143	75582072	1	33930	13408.7	2473.42	1342				0	.
chr9	95950353	95970572	1	20220	16148.9	5218.52	1343				0	.
chr16	81624570	81636201	1	11632	12416.1	1488.77	1344				0	.
chr4	60563833	60574906	1	11074	12069.6	1151.59	1345				0	.
chr2	159985754	160008806	1	23053	14011	3098.19	1346				0	.
chr11	16014972	16049346	1	34375	13804.6	2901.17	1347				0	.
chr19	14092533	14098153	1	5621	13114.8	2222.71	1348				0	.
chr15	69387861	69397320	1	9460	12295.8	1403.72	1349				0	.
chr1	16940185	16951801	1	11617	18485.7	7594.54	1350				0	.
chr4	135117559	135124460	1	6902	11903.5	1017.9	1351				0	.
chr15	33308592	33332631	1	24040	13308	2423.13	1352				0	.
chr4	6341480	6357026	1	15547	12589.2	1706.95	1353				0	.
chr1	36912207	36916790	1	4584	11604.6	724.114	1354				0	.
chr6	101990964	102034033	1	43070	14286	3406.76	1355				0	.
chr2	226173226	226203245	1	30020	14349.1	3470.2	1356				0	.
chr22	46330578	46346980	1	16403	15221.1	4351.45	1357				0	.
chr1	154519255	154532550	1	13296	12319.1	1457.13	1358				0	.
chr12	47643032	47666826	1	23795	14588.1	3733.28	1359				0	.
chr1	25860471	25876967	1	16497	14557.7	3703.35	1360				0	.
chr6	111195109	111201003	1	5895	12041.4	1195.89	1361				0	.
chr12	131898006	131923092	1	25087	14439.5	3594.82	1362				0	.
chr2	147635320	147641451	1	6132	11677.7	839.334	1363				0	.
chr14	32719665	32722129	1	2465	11045.1	209.44	1364				0	.
chr5	113389267	113392824	1	3558	11439	608.247	1365				0	.
chr11	48109046	48131580	1	22535	14072.5	3251.66	1366				0	.
chr12	113541772	113559509	1	17738	14611.7	3797.49	1367				0	.
chr4	86650621	86666355	1	15735	12700.5	1888.08	1368				0	.
chr6	41639138	41645077	1	5940	12157.1	1350.53	1369				0	.
chr14	89259356	89270666	1	11311	12522.4	1731.56	1370				0	.
chr1	216967490	216989580	1	22091	12646.5	1882.07	1371				0	.
chr4	183833709	183845390	1	11682	12442.6	1693.74	1372				0	.
chr3	153829050	153857953	1	28904	13951.5	3219.79	1373				0	.
chr15	40070143	40078860	1	8718	11732.2	1003.33	1374				0	.
chr5	113701182	113715025	1	13844	11654.4	937.171	1375				0	.
chr22	29473485	29477845	1	4361	11289.8	575.52	1376				0	.
chr20	35089215	35112126	1	22912	14518.7	3807.81	1377				0	.
chr8	18951210	18956594	1	5385	11225.6	523.325	1378				0	.
chr11	94425558	94441511	1	15954	12047.7	1354.41	1379				0	.
chr1	203111193	203127869	1	16677	13751	3058.38	1380				0	.
chr11	67037433	67046000	1	8568	13332	2642.92	1381				0	.
chr3	29365703	29387695	1	21993	11611.8	930.262	1382				0	.
chr11	28694795	28703096	1	8302	11358.3	677.362	1383				0	.
chr14	32670822	32673747	1	2926	11401.9	726.862	1384				0	.
chr1	37431097	37437453	1	6357	11449.1	797.678	1385				0	.
chr19	49216917	49224424	1	7508	13147	2502.83	1386				0	.
chr1	51795313	51803039	1	7727	12389.4	1749.17	1387				0	.
chr8	106859311	106862792	1	3482	11116.6	478.289	1388				0	.
chr2	74802464	74805950	1	3487	10942.2	312.346	1389				0	.
chr1	150597678	150602915	1	5238	11841.9	1212.37	1390				0	.
chr2	165745926	165767540	1	21615	12881.9	2260.82	1391				0	.
chr1	96101329	96121456	1	20128	12480.8	1863.76	1392				0	.
chr6	15581047	15602619	1	21573	12770.6	2170.14	1393				0	.
chr10	116720961	116736873	1	15913	11383.4	792.418	1394				0	.
chr4	113430777	113441627	1	10851	12155.3	1565.65	1395				0	.
chr18	56632448	56640147	1	7700	11115.8	526.612	1396				0	.
chr3	160992073	160994764	1	2692	11116.5	532.818	1397				0	.
chr2	40585742	40603094	1	17353	12363.3	1782.05	1398				0	.
chr8	89991784	90000483	1	8700	11696.7	1130.87	1399				0	.
chr10	103872420	103881652	1	9233	11517.8	955.512	1400				0	.
chr7	13888940	13896094	1	7155	11573.7	1018.01	1401				0	.
chr9	113015083	113021470	1	6388	11663.9	1133.69	1402				0	.
chr10	43890790	43916768	1	25979	13339.7	2823.81	1403				0	.
chr4	80086487	80136856	1	50370	15473.4	4961.35	1404				0	.
chr20	39440261	39443706	1	3446	11571.1	1060.37	1405				0	.
chr5	10288098	10290569	1	2472	11451.4	970.362	1406				0	.
chr4	146735351	146746480	1	11130	11501.8	1037.22	1407				0	.
chr12	86556920	86593146	1	36227	13976	3517.54	1408				0	.
chr9	111954796	111960691	1	5896	11402.1	947.327	1409				0	.
chr6	94101865	94130225	1	28361	13025.7	2575.09	1410				0	.
chr15	75932691	75949277	1	16587	14577.4	4131.57	1411				0	.
chr8	130401537	130431222	1	29686	13984.6	3541.42	1412				0	.
chr7	11618907	11668147	1	49241	14422.4	3988.44	1413				0	.
chr14	105435254	105441496	1	6243	12420.3	1989.33	1414				0	.
chr8	142973704	142987564	1	13861	13295.9	2875.95	1415				0	.
chr4	159722204	159735495	1	13292	11890.1	1471.31	1416				0	.
chr14	32404201	32420744	1	16544	12486.7	2074.49	1417				0	.
chr7	80625036	80633809	1	8774	11623.3	1211.55	1418				0	.
chr6	88123046	88128813	1	5768	11291.8	880.044	1419				0	.
chr17	78871717	78877995	1	6279	12779.5	2381.25	1420				0	.
chr12	129286890	129310969	1	24080	13968.2	3578.14	1421				0	.
chr6	143682502	143700530	1	18029	12479	2091.25	1422				0	.
chr12	122110112	122129383	1	19272	15044.9	4659.73	1423				0	.
chr11	79250039	79258551	1	8513	11124.3	739.693	1424				0	.
chr1	10894685	10902784	1	8100	12738.9	2355.19	1425				0	.
chr11	125941730	125954442	1	12713	12549.3	2169.94	1426				0	.
chr11	115288396	115314194	1	25799	12586.8	2210.89	1427				0	.
chr2	224815633	224818971	1	3339	10751.7	377.862	1428				0	.
chr2	225866506	225880481	1	13976	11744.6	1375.14	1429				0	.
chr5	173684600	173712025	1	27426	13704.3	3334.88	1430				0	.
chr9	91620944	91626954	1	6011	11656.4	1289.14	1431				0	.
chr19	36658518	36661765	1	3248	11567.8	1204.64	1432				0	.
chr3	10504762	10512233	1	7472	11169.1	810.604	1433				0	.
chr9	135057014	135063358	1	6345	12519.9	2167.11	1434				0	.
chr7	123724147	123727129	1	2983	11003.3	664.986	1435				0	.
chr1	180136771	180153399	1	16629	14175.4	3837.74	1436				0	.
chr4	127561673	127565931	1	4259	10542	206.513	1437				0	.
chr6	3900206	3929102	1	28897	15089.5	4759.17	1438				0	.
chr22	26437191	26463438	1	26248	13126.1	2797.93	1439				0	.
chr12	109727417	109748732	1	21316	14208.6	3881.46	1440				0	.
chr12	7036287	7048040	1	11754	12857.8	2541	1441				0	.
chr19	13187643	13191507	1	3865	11696.7	1388.34	1442				0	.
chr17	78415612	78429447	1	13836	15450.9	5148	1443				0	.
chr5	176727532	176740286	1	12755	13200.4	2897.71	1444				0	.
chr22	36230579	36247094	1	16516	11821.4	1522.68	1445				0	.
chr9	128512279	128526578	1	14300	11332	1042.4	1446				0	.
chr2	48921454	48927722	1	6269	10948.3	668.169	1447				0	.
chr11	57200268	57204832	1	4565	10989.2	724.763	1448				0	.
chr3	176908745	176917061	1	8317	11183.4	928.066	1449				0	.
chr9	135420930	135436880	1	15951	13780.8	3528.14	1450				0	.
chr17	78473806	78476826	1	3021	11612.5	1360.51	1451				0	.
chr1	32191573	32230630	1	39058	18169.3	7920.76	1452				0	.
chr18	13163635	13166722	1	3088	10891.6	651.048	1453				0	.
chr5	157019263	157022028	1	2766	10554.8	316.039	1454				0	.
chr5	61538409	61564309	1	25901	13009.6	2773.89	1455				0	.
chr5	33997355	34008947	1	11593	11632.6	1413.06	1456				0	.
chr9	8651300	8693877	1	42578	14199.4	3985.21	1457				0	.
chr8	62457912	62484016	1	26105	12848.4	2646.95	1458				0	.
chr17	38501477	38508625	1	7149	12206.6	2010.02	1459				0	.
chr1	54950087	54955120	1	5034	11203.5	1008.61	1460				0	.
chr11	61369584	61379614	1	10031	12929.7	2738.19	1461				0	.
chr11	46932795	46940483	1	7689	11578.9	1401.52	1462				0	.
chr7	5516841	5531534	1	14694	14712.1	4535.73	1463				0	.
chr2	212527474	212531888	1	4415	10414	246.301	1464				0	.
chr8	142856546	142860081	1	3536	11542.8	1377.94	1465				0	.
chr4	3656826	3662965	1	6140	10961.8	798.07	1466				0	.
chr11	5943983	5952183	1	8201	11852.3	1701.5	1467				0	.
chr9	137969599	137993014	1	23416	14491.5	4357.53	1468				0	.
chr18	12740904	12751013	1	10110	12463.4	2331.14	1469				0	.
chr6	46395377	46410668	1	15292	11472.8	1341.02	1470				0	.
chr12	65578733	65603086	1	24354	12843.8	2722.67	1471				0	.
chr3	46972559	47002200	1	29642	12567.8	2451.31	1472				0	.
chr20	12507916	12517033	1	9118	11068.9	955.462	1473				0	.
chr15	49567670	49583138	1	15469	11166.3	1056.46	1474				0	.
chr2	121604344	121646565	1	42222	17758.2	7650.45	1475				0	.
chr1	21958855	21986351	1	27497	15521.5	5422.21	1476				0	.
chr11	117575340	117595073	1	19734	12834.3	2736.97	1477				0	.
chr15	96873274	96884881	1	11608	11638.3	1541.41	1478				0	.
chr3	194442804	194459180	1	16377	12548.9	2454.76	1479				0	.
chr7	110161462	110175492	1	14031	11350.3	1265.51	1480				0	.
chr2	194391696	194408198	1	16503	12183.4	2105.66	1481				0	.
chr9	135768549	135777147	1	8599	10682.2	624.215	1482				0	.
chr9	123618747	123641110	1	22364	13780.1	3723.44	1483				0	.
chr17	49194675	49199911	1	5237	10893	839.331	1484				0	.
chr4	93969054	93995390	1	26337	12238.3	2193.79	1485				0	.
chr2	71111966	71115534	1	3569	10861.7	819.57	1486				0	.
chr6	110197838	110201076	1	3239	10524.8	491.528	1487				0	.
chr12	70422298	70426620	1	4323	10646.8	616.749	1488				0	.
chr8	135017859	135024593	1	6735	10938.7	913.804	1489				0	.
chr11	116274809	116298937	1	24129	13557.5	3534.75	1490				0	.
chr19	3364163	3370841	1	6679	11611.7	1589.36	1491				0	.
chr6	36316255	36320297	1	4043	10776.8	765.151	1492				0	.
chr6	21175220	21201920	1	26701	12973.5	2966.37	1493				0	.
chr9	119916537	119920190	1	3654	10376	373.702	1494				0	.
chr20	20282077	20300240	1	18164	12603.3	2608.21	1495				0	.
chr15	66580052	66591601	1	11550	11798.5	1814.35	1496				0	.
chr15	65646924	65665819	1	18896	13555.3	3582.49	1497				0	.
chr7	104944469	104950870	1	6402	10456	483.916	1498				0	.
chr3	194843932	194855450	1	11519	11816.3	1850.94	1499				0	.
chr3	50416575	50426005	1	9431	11486.7	1522	1500				0	.
chr16	21518236	21532183	1	13948	13779.6	3817.29	1501				0	.
chr10	119290722	119297613	1	6892	10551.5	591.248	1502				0	.
chr18	3525757	3530991	1	5235	10741.2	785.623	1503				0	.
chr1	227154062	227173495	1	19434	13801.3	3851.62	1504				0	.
chr17	40502089	40515599	1	13511	12587.3	2645.26	1505				0	.
chr11	95066477	95078981	1	12505	11491.2	1550.5	1506				0	.
chr11	22196135	22204118	1	7984	10817	882.92	1507				0	.
chr8	102291785	102313699	1	21915	13010.3	3081.11	1508				0	.
chr8	142537701	142540618	1	2918	11193.7	1266.27	1509				0	.
chr12	22694239	22698033	1	3795	10992.4	1077.12	1510				0	.
chr7	1393505	1408560	1	15056	14153.2	4245.51	1511				0	.
chr1	31351301	31373253	1	21953	14668.3	4763.58	1512				0	.
chr8	145013167	145026999	1	13833	13094.8	3202.11	1513				0	.
chr11	46694365	46718778	1	24414	15050.6	5170.67	1514				0	.
chr10	73750386	73776878	1	26493	12840.7	2961.81	1515				0	.
chr18	11225309	11231466	1	6158	10675	801.641	1516				0	.
chr17	58956301	58967225	1	10925	10929.5	1076.01	1517				0	.
chr1	201655603	201679166	1	23564	13256.5	3407.21	1518				0	.
chr9	123173993	123178639	1	4647	10311.3	478.073	1519				0	.
chr2	195986137	195990347	1	4211	10478.7	650.024	1520				0	.
chr7	32919141	32947766	1	28626	14332.5	4514.16	1521				0	.
chr2	217203568	217206800	1	3233	10599.3	784.406	1522				0	.
chr9	107826458	107828809	1	2352	10550.3	738.449	1523				0	.
chr1	31535729	31539223	1	3495	10454	651.282	1524				0	.
chr20	55806826	55837339	1	30514	14005.5	4207.74	1525				0	.
chr19	17849552	17868932	1	19381	14494.3	4699.65	1526				0	.
chr4	89668148	89682805	1	14658	10898.9	1118.33	1527				0	.
chr2	50567352	50585855	1	18504	12019.5	2242.56	1528				0	.
chr15	92547364	92555732	1	8369	10793	1033.45	1529				0	.
chr6	50483610	50517110	1	33501	12740	2984.85	1530				0	.
chr17	61042966	61046828	1	3863	10617	867.791	1531				0	.
chr12	16937130	16942621	1	5492	10326.9	598.519	1532				0	.
chr5	176029021	176046211	1	17191	12782.5	3064.98	1533				0	.
chr12	113245058	113254324	1	9267	10486.3	777.417	1534				0	.
chr8	73785096	73800575	1	15480	10627.9	925.644	1535				0	.
chr3	119993404	120004768	1	11365	11026.5	1325.04	1536				0	.
chr15	41218008	41234812	1	16805	13893.5	4201	1537				0	.
chr19	2040887	2062297	1	21411	14721.5	5029.21	1538				0	.
chr20	21076685	21082304	1	5620	10595.7	905.221	1539				0	.
chr10	118721083	118739235	1	18153	10796.8	1112.72	1540				0	.
chr6	128548330	128568069	1	19740	11738.8	2054.83	1541				0	.
chr3	16842775	16865879	1	23105	10687.9	1005.02	1542				0	.
chr12	122174755	122180134	1	5380	10973.7	1293.11	1543				0	.
chr12	77259522	77284254	1	24733	12947.2	3272.04	1544				0	.
chr22	27041534	27045321	1	3788	10370.3	699.838	1545				0	.
chr9	6680600	6682629	1	2030	10633.4	964.992	1546				0	.
chr15	64302712	64321884	1	19173	12166.6	2503.86	1547				0	.
chr3	182318995	182336915	1	17921	11488.5	1831.42	1548				0	.
chr17	70770117	70773972	1	3856	10282.4	628.365	1549				0	.
chr11	48040347	48047874	1	7528	10878.8	1225.4	1550				0	.
chr8	141596729	141608393	1	11665	12977.4	3324.24	1551				0	.
chr13	51329059	51332914	1	3856	9907.35	254.43	1552				0	.
chr1	59849990	59861672	1	11683	10565.2	925.214	1553				0	.
chr12	104134818	104137752	1	2935	10328.6	688.903	1554				0	.
chr7	86276432	86313650	1	37219	12308	2675.97	1555				0	.
chr1	1285019	1290208	1	5190	11325	1698.36	1556				0	.
chrX	9570312	9580284	1	9973	10898.4	1273.42	1557				0	.
chr18	60924740	60939479	1	14740	10694.6	1074.47	1558				0	.
chr17	55330903	55347880	1	16978	11391.6	1782.59	1559				0	.
chr2	187296301	187308190	1	11890	10744.1	1142.53	1560				0	.
chrX	119747558	119764788	1	17231	11440.7	1853.95	1561				0	.
chr12	80451899	80458375	1	6477	10246.3	661.847	1562				0	.
chrX	135952566	135964939	1	12374	11469.8	1890.59	1563				0	.
chr3	13880030	13896187	1	16158	11479.5	1906.53	1564				0	.
chr7	131011868	131015117	1	3250	10518	947.408	1565				0	.
chr15	39738234	39741101	1	2868	9817.47	247.135	1566				0	.
chr7	14267585	14285670	1	18086	11314	1757.86	1567				0	.
chr21	44077437	44086113	1	8677	12293	2739.01	1568				0	.
chr9	120634418	120656851	1	22434	11876	2326.3	1569				0	.
chr7	23510973	23513952	1	2980	9993.06	446.85	1570				0	.
chr1	9838461	9841932	1	3472	10256.5	721.968	1571				0	.
chr20	20044667	20077532	1	32866	13247.9	3713.74	1572				0	.
chr8	106812390	106823251	1	10862	10380.9	851.502	1573				0	.
chr2	182477947	182509933	1	31987	11793.2	2267.81	1574				0	.
chr3	173804658	173820528	1	15871	11431.2	1917.1	1575				0	.
chr22	34507514	34512362	1	4849	10151.2	637.997	1576				0	.
chr1	177875360	177882624	1	7265	10320	809.21	1577				0	.
chr19	39260616	39284282	1	23667	13461.2	3952.22	1578				0	.
chr7	96175846	96187946	1	12101	10539.1	1030.92	1579				0	.
chr1	65636066	65642543	1	6478	10384.6	886.701	1580				0	.
chr9	124462303	124487230	1	24928	14176	4678.8	1581				0	.
chr6	139691019	139697357	1	6339	10690.9	1194.71	1582				0	.
chr2	29624478	29629563	1	5086	10100.3	609.692	1583				0	.
chr2	10514621	10526871	1	12251	11700	2211.12	1584				0	.
chr15	88019510	88034705	1	15196	10774.8	1288.54	1585				0	.
chr1	29497271	29509382	1	12112	11724.7	2262.33	1586				0	.
chr12	8178751	8191939	1	13189	11792.7	2332.96	1587				0	.
chr14	105540648	105555483	1	14836	12813	3366.06	1588				0	.
chr7	83359831	83371424	1	11594	10657.4	1211.47	1589				0	.
chr5	4626243	4641401	1	15159	10839.5	1405.15	1590				0	.
chr6	25660201	25693455	1	33255	12447	3012.81	1591				0	.
chr1	93788831	93801182	1	12352	11429.6	1995.92	1592				0	.
chr12	52208356	52217398	1	9043	11047.5	1621.23	1593				0	.
chr3	185771065	185773786	1	2722	9678.6	262.032	1594				0	.
chr1	185443011	185469394	1	26384	11790.6	2392.94	1595				0	.
chr8	31667486	31687433	1	19948	10240.8	843.758	1596				0	.
chr8	141053085	141058236	1	5152	10829.5	1434.55	1597				0	.
chr14	93383242	93405574	1	22333	13944.1	4551.26	1598				0	.
chr2	55274986	55290911	1	15926	12106.2	2719.99	1599				0	.
chr9	12846095	12881150	1	35056	13559.3	4175.05	1600				0	.
chr11	41686873	41703585	1	16713	10506.8	1133.07	1601				0	.
chr6	15616140	15623779	1	7640	10756.5	1384.19	1602				0	.
chr1	61857624	61877604	1	19981	11510.5	2141.86	1603				0	.
chr16	58785785	58790454	1	4670	10059.8	696.615	1604				0	.
chrX	129219365	129245487	1	26123	13565.2	4210.87	1605				0	.
chr9	27341588	27363118	1	21531	11901.8	2553.46	1606				0	.
chr1	108418326	108429144	1	10819	10294.4	946.575	1607				0	.
chr13	113338862	113359245	1	20384	11455.2	2123.91	1608				0	.
chrX	63068249	63078497	1	10249	10198.8	874.154	1609				0	.
chr15	45449105	45490810	1	41706	16844.6	7523.58	1610				0	.
chr8	116592634	116599942	1	7309	10215.9	898.153	1611				0	.
chr16	80141882	80157072	1	15191	10036	720.006	1612				0	.
chr15	70383376	70404662	1	21287	12556.6	3241.86	1613				0	.
chr12	15045813	15067389	1	21577	11092.2	1792.97	1614				0	.
chr11	116077586	116104061	1	26476	13070.7	3772.69	1615				0	.
chr20	49725771	49740128	1	14358	10517.9	1220.35	1616				0	.
chr13	69837890	69841524	1	3635	9526.89	235.847	1617				0	.
chr20	37512252	37523930	1	11679	11438.6	2158.09	1618				0	.
chr13	95530863	95549495	1	18633	10210.3	940.916	1619				0	.
chr5	166767091	166789403	1	22313	11091.3	1827.35	1620				0	.
chr19	3384465	3390907	1	6443	11471.3	2208.96	1621				0	.
chr11	111291755	111308592	1	16838	12403.8	3141.78	1622				0	.
chr3	135994693	135997401	1	2709	9677.58	420.823	1623				0	.
chr2	6428736	6432238	1	3503	9808.4	556.818	1624				0	.
chr6	112182789	112195342	1	12554	10937.4	1687.12	1625				0	.
chr8	99527456	99541664	1	14209	10664.5	1426.48	1626				0	.
chr7	76340241	76366234	1	25994	10888.5	1650.56	1627				0	.
chr17	57922250	57925458	1	3209	9995.17	762.542	1628				0	.
chr7	79814157	79830966	1	16810	10867	1635.52	1629				0	.
chr2	16254107	16264343	1	10237	10623.9	1397.21	1630				0	.
chr21	43934177	43946797	1	12621	11113.2	1889.21	1631				0	.
chr4	53811762	53824984	1	13223	10467.9	1245.51	1632				0	.
chr12	57421052	57426093	1	5042	10308.8	1090.87	1633				0	.
chr1	92906672	92908957	1	2286	9655.95	440.776	1634				0	.
chr20	62580170	62590477	1	10308	12224.1	3012.74	1635				0	.
chr1	6494447	6507917	1	13471	12804.6	3595.14	1636				0	.
chr3	172672364	172692437	1	20074	11118.4	1912.96	1637				0	.
chr15	47575455	47597738	1	22284	10976.6	1778.18	1638				0	.
chr19	4972586	4985556	1	12971	12853.3	3654.95	1639				0	.
chr5	123773272	123777826	1	4555	9604.84	411.226	1640				0	.
chr22	37730007	37742876	1	12870	12459.8	3266.15	1641				0	.
chr1	41169508	41177650	1	8143	10236.9	1050.32	1642				0	.
chr14	104320859	104338902	1	18044	13142.5	3956.83	1643				0	.
chr6	19974654	20000153	1	25500	11469.5	2289.81	1644				0	.
chr12	82027041	82081382	1	54342	13650.5	4477.7	1645				0	.
chr1	76961909	77018305	1	56397	15294.6	6124.61	1646				0	.
chr17	74692721	74707735	1	15015	14087.6	4918.59	1647				0	.
chr16	8523820	8534480	1	10661	10813.5	1649.1	1648				0	.
chr10	134262795	134267242	1	4448	9736.71	576.331	1649				0	.
chr4	25864907	25881116	1	16210	10349.4	1197.85	1650				0	.
chr19	42617362	42619896	1	2535	9714.09	573.444	1651				0	.
chr12	22599197	22618246	1	19050	10637	1499.16	1652				0	.
chr13	50695980	50700978	1	4999	9593.66	457.317	1653				0	.
chr2	225827734	225841768	1	14035	10497.4	1364.1	1654				0	.
chr1	203475691	203494703	1	19013	12112.5	2986.79	1655				0	.
chr2	197029394	197049072	1	19679	11273.5	2166.55	1656				0	.
chr6	133635974	133653655	1	17682	10988.7	1886.56	1657				0	.
chr5	176828845	176831917	1	3073	10271.8	1172.28	1658				0	.
chr13	57871706	57886645	1	14940	9843.31	745.456	1659				0	.
chr2	50489783	50497339	1	7557	10010.2	917.298	1660				0	.
chr12	47465310	47482416	1	17107	10865.7	1777.31	1661				0	.
chr17	38737325	38740118	1	2794	9452.07	366.162	1662				0	.
chr12	2663430	2667363	1	3934	9996.9	912.063	1663				0	.
chr12	48174485	48177708	1	3224	9858.83	776.421	1664				0	.
chrX	135260553	135264919	1	4367	9786.39	712.531	1665				0	.
chr4	132103130	132131103	1	27974	11622.8	2551.14	1666				0	.
chr2	236566841	236587752	1	20912	11476	2427.77	1667				0	.
chr12	52444258	52454114	1	9857	11407.3	2359.53	1668				0	.
chr13	113321966	113326360	1	4395	9890.45	848.042	1669				0	.
chr3	140992051	141001527	1	9477	10363	1320.95	1670				0	.
chr19	5306852	5309166	1	2315	9664.65	624.78	1671				0	.
chr11	133591582	133604049	1	12468	10623.1	1592.04	1672				0	.
chr11	22475960	22494131	1	18172	10511.9	1482.75	1673				0	.
chr3	157630500	157640089	1	9590	9915.03	886.024	1674				0	.
chr7	24266236	24287443	1	21208	10658.6	1637.18	1675				0	.
chr12	46598658	46605617	1	6960	9684.14	677.111	1676				0	.
chr15	74035749	74045132	1	9384	10749.2	1743.36	1677				0	.
chr10	135177739	135187630	1	9892	10112.6	1106.8	1678				0	.
chr1	36064471	36089855	1	25385	12029.5	3038.46	1679				0	.
chr13	23639137	23662415	1	23279	10575.2	1585.23	1680				0	.
chr7	13762143	13786588	1	24446	10697.1	1720.93	1681				0	.
chr6	33989892	33998859	1	8968	11402.4	2430.06	1682				0	.
chr9	28909578	28942157	1	32580	11917.4	2958.17	1683				0	.
chr8	41996694	42004377	1	7684	9691.34	739.873	1684				0	.
chr4	148734255	148788819	1	54565	15430.7	6482.2	1685				0	.
chr14	56591914	56613361	1	21448	10918.7	1970.98	1686				0	.
chr14	90666616	90672564	1	5949	9788.03	842.237	1687				0	.
chr11	35809211	35843820	1	34610	11801.7	2858.7	1688				0	.
chr1	183299105	183318801	1	19697	11488.7	2548.66	1689				0	.
chr8	93361778	93372209	1	10432	10106.6	1167.23	1690				0	.
chr8	73561487	73582607	1	21121	10984.5	2046.53	1691				0	.
chr2	97523993	97541054	1	17062	12686.6	3750.01	1692				0	.
chrX	152783783	152797827	1	14045	11492.2	2558.82	1693				0	.
chr8	137523020	137531910	1	8891	10118.6	1187.7	1694				0	.
chr12	23234981	23253153	1	18173	10783.3	1855.36	1695				0	.
chr9	137242802	137268396	1	25595	15005.8	6078.57	1696				0	.
chr6	51233675	51266989	1	33315	11410	2485.22	1697				0	.
chr6	18261527	18277778	1	16252	11258.7	2340.14	1698				0	.
chr7	31847146	31854519	1	7374	9764.06	847.895	1699				0	.
chr8	135795979	135813920	1	17942	10235.3	1325.84	1700				0	.
chr8	92665730	92676098	1	10369	10193.8	1285.63	1701				0	.
chr11	64036373	64039614	1	3242	10216.9	1310.01	1702				0	.
chr8	17610022	17628450	1	18429	9934.53	1030.13	1703				0	.
chr9	99175259	99181969	1	6711	10542.8	1639.25	1704				0	.
chr1	243633965	243660056	1	26092	12930.7	4028.45	1705				0	.
chr20	32104786	32121222	1	16437	12174.1	3282.27	1706				0	.
chr11	74146275	74156793	1	10519	9862.73	982.381	1707				0	.
chr16	53119194	53134677	1	15484	10166.1	1291.28	1708				0	.
chr6	26171582	26173871	1	2290	9577.18	703.867	1709				0	.
chr10	73595037	73621005	1	25969	11490.8	2622.77	1710				0	.
chr2	166318488	166338246	1	19759	10493.5	1626.08	1711				0	.
chr3	117118073	117142514	1	24442	10714.9	1857.52	1712				0	.
chr18	21304359	21324528	1	20170	10314.4	1472.34	1713				0	.
chr3	108203186	108206674	1	3489	9158.09	327.872	1714				0	.
chr13	67700683	67713711	1	13029	9399.7	575.838	1715				0	.
chr1	72103810	72108125	1	4316	9163.77	340.885	1716				0	.
chr2	162837596	162860637	1	23042	10617.3	1797.2	1717				0	.
chr8	28433940	28446637	1	12698	10082.7	1263.35	1718				0	.
chr9	106688889	106707681	1	18793	10177.7	1360.54	1719				0	.
chrX	106977666	106992331	1	14666	10399	1582.35	1720				0	.
chr4	55683704	55687190	1	3487	9132.27	324.895	1721				0	.
chr8	142047610	142052910	1	5301	10193.5	1394.43	1722				0	.
chr4	141254242	141273171	1	18930	10744.1	1947.79	1723				0	.
chr17	57573491	57577271	1	3781	9749	962.01	1724				0	.
chr1	54872222	54875854	1	3633	9305.55	520.102	1725				0	.
chr4	171629817	171644039	1	14223	10293.9	1508.95	1726				0	.
chr17	39696111	39705709	1	9599	11226.8	2443.65	1727				0	.
chr11	656418	666373	1	9956	11074.9	2295.62	1728				0	.
chr7	22396953	22414903	1	17951	10683.8	1920.65	1729				0	.
chr3	134123806	134126933	1	3128	9359.74	599.133	1730				0	.
chr4	114998730	115008064	1	9335	9825.9	1068.74	1731				0	.
chr7	107708194	107720355	1	12162	10520.5	1763.35	1732				0	.
chr17	77084066	77092042	1	7977	11989.5	3236.66	1733				0	.
chr16	30668201	30672154	1	3954	9930.33	1178.78	1734				0	.
chr6	110863437	110873213	1	9777	10470.1	1718.62	1735				0	.
chr5	158149682	158155164	1	5483	9258	510.374	1736				0	.
chr14	70159317	70181417	1	22101	11527.4	2782.39	1737				0	.
chr1	34125327	34128411	1	3085	9111.06	383.033	1738				0	.
chr1	145542488	145556472	1	13985	10707.5	1987.13	1739				0	.
chr8	110647837	110657695	1	9859	10130.1	1409.69	1740				0	.
chr17	2295357	2305982	1	10626	10077.8	1361.06	1741				0	.
chr19	3654457	3656896	1	2440	9681.12	964.868	1742				0	.
chr1	201504109	201515957	1	11849	10479.6	1765.35	1743				0	.
chr18	56554581	56568586	1	14006	10253.1	1539.15	1744				0	.
chr19	56817397	56827110	1	9714	9954.85	1248.12	1745				0	.
chr11	83883571	83889421	1	5851	9258.8	554.58	1746				0	.
chr17	36570844	36581230	1	10387	11456.8	2753.33	1747				0	.
chr9	133372398	133377408	1	5011	9799.56	1105.71	1748				0	.
chr8	94402482	94433294	1	30813	10944.4	2252.36	1749				0	.
chr1	149215530	149225158	1	9629	12306.5	3615.31	1750				0	.
chr2	50237408	50246736	1	9329	9591.05	901.085	1751				0	.
chr11	92948833	92958797	1	9965	9682.02	994.407	1752				0	.
chr6	113879502	113887968	1	8467	9706.27	1019.31	1753				0	.
chr1	63534392	63547484	1	13093	10122.7	1445.36	1754				0	.
chr7	83269289	83288132	1	18844	10265.7	1596	1755				0	.
chr5	10588609	10607997	1	19389	11861.6	3202.9	1756				0	.
chr6	110812417	110824146	1	11730	9749.14	1091.97	1757				0	.
chr12	77137932	77142678	1	4747	9365.28	709.527	1758				0	.
chr20	55971168	55976959	1	5792	9885.24	1232.9	1759				0	.
chr8	61610420	61629178	1	18759	10686.4	2037.12	1760				0	.
chr22	49546872	49553433	1	6562	10596.7	1949.27	1761				0	.
chr7	82760618	82793178	1	32561	11607.6	2962.96	1762				0	.
chr1	85312724	85332162	1	19439	10537.3	1893.26	1763				0	.
chr6	138896950	138900360	1	3411	9144.26	502.293	1764				0	.
chr4	183555827	183570213	1	14387	10471.6	1829.9	1765				0	.
chr22	30855028	30858530	1	3503	9522.99	891.259	1766				0	.
chr3	45160064	45169429	1	9366	9101.84	471.06	1767				0	.
chr11	1658531	1661478	1	2948	9594.84	965.732	1768				0	.
chr4	146629457	146655173	1	25717	11564.5	2936.77	1769				0	.
chr11	47485948	47491415	1	5468	9371.53	745.152	1770				0	.
chrX	33982843	33990315	1	7473	9823.44	1198.51	1771				0	.
chr7	153747685	153754306	1	6622	9611.71	989.177	1772				0	.
chr9	116225623	116232422	1	6800	10186.9	1564.45	1773				0	.
chr12	77456230	77470568	1	14339	10397.9	1782.21	1774				0	.
chr1	48028451	48032134	1	3684	9203.08	599.961	1775				0	.
chr1	177188573	177198107	1	9535	9510.17	911.45	1776				0	.
chr12	25537779	25540525	1	2747	9297.96	704.624	1777				0	.
chr14	77412889	77428785	1	15897	11723.3	3144.23	1778				0	.
chr6	13369328	13381445	1	12118	9928.67	1365.59	1779				0	.
chr2	3698266	3708866	1	10601	10904.2	2343.66	1780				0	.
chr15	63893217	63903512	1	10296	10139.5	1586.46	1781				0	.
chr5	175281445	175300672	1	19228	11547.7	2997.49	1782				0	.
chr11	57079178	57093919	1	14742	10895.1	2345.29	1783				0	.
chr3	76358986	76366126	1	7141	8901.44	364.14	1784				0	.
chr1	8064025	8067189	1	3165	9267.67	736.263	1785				0	.
chr6	97138756	97142988	1	4233	9662.5	1133.33	1786				0	.
chr7	70021916	70040754	1	18839	10443.8	1929.01	1787				0	.
chr14	79527586	79535546	1	7961	9474.79	961.568	1788				0	.
chr8	139914884	139926782	1	11899	10032.4	1520.56	1789				0	.
chr5	173381305	173400773	1	19469	10750.2	2242.71	1790				0	.
chr4	91102980	91121470	1	18491	9866.26	1368.26	1791				0	.
chr11	66079134	66086315	1	7182	10674.6	2176.56	1792				0	.
chr16	75271704	75302365	1	30662	12423.8	3930.74	1793				0	.
chr9	124412084	124426262	1	14179	10847.6	2354.97	1794				0	.
chr17	73388758	73391221	1	2464	9200.54	715.009	1795				0	.
chr7	35504319	35512617	1	8299	9707.83	1228.93	1796				0	.
chr11	126215794	126230240	1	14447	11594.4	3116	1797				0	.
chr8	140254719	140262083	1	7365	9391.31	919.027	1798				0	.
chr5	158445113	158462258	1	17146	10060.7	1592.77	1799				0	.
chr15	99395000	99410471	1	15472	10600.7	2133.45	1800				0	.
chr8	65518033	65531988	1	13956	9550.8	1088.49	1801				0	.
chr1	234829012	234846254	1	17243	10471.1	2019.04	1802				0	.
chr1	42793767	42807056	1	13290	10462.4	2013.28	1803				0	.
chr19	9958665	9962613	1	3949	9772.09	1326.92	1804				0	.
chr17	48381876	48396978	1	15103	11115.1	2680.61	1805				0	.
chr17	48970329	48983777	1	13449	11055.6	2622.36	1806				0	.
chr9	137011558	137030931	1	19374	12513	4103.2	1807				0	.
chr19	15484937	15491801	1	6865	10208.1	1802.49	1808				0	.
chr14	80068724	80090528	1	21805	10956.5	2555.43	1809				0	.
chr15	89902039	89908555	1	6517	10167.6	1769.09	1810				0	.
chr2	195736020	195756401	1	20382	10573.7	2186.88	1811				0	.
chr9	110228123	110252814	1	24692	13004.7	4619.69	1812				0	.
chr12	100521488	100537289	1	15802	10623	2239	1813				0	.
chr11	44014041	44027785	1	13745	11036.4	2658.09	1814				0	.
chr6	122930974	122944838	1	13865	9843.44	1465.42	1815				0	.
chr1	65530094	65534940	1	4847	8946.69	570.859	1816				0	.
chr11	127103178	127118681	1	15504	9625.81	1252.64	1817				0	.
chr6	55298764	55314212	1	15449	9519.06	1146.24	1818				0	.
chr3	171097995	171119401	1	21407	10090.8	1721.04	1819				0	.
chr1	27462184	27476270	1	14087	11278.7	2910.17	1820				0	.
chr11	68207506	68210783	1	3278	9361.73	994.569	1821				0	.
chr15	21911229	21926836	1	15608	11819.2	3452.27	1822				0	.
chr13	55983956	55994456	1	10501	9063.6	702.45	1823				0	.
chr9	13322553	13325494	1	2942	8815.35	454.385	1824				0	.
chr11	72338119	72344256	1	6138	10002.1	1644.72	1825				0	.
chr5	143031499	143045130	1	13632	9300.43	944.628	1826				0	.
chr2	137152397	137165236	1	12840	9651.08	1295.46	1827				0	.
chr14	101052747	101056462	1	3716	9334.68	980.389	1828				0	.
chrX	96844105	96854191	1	10087	9067.31	717.115	1829				0	.
chr12	64801405	64825549	1	24145	11439.4	3090.43	1830				0	.
chr4	172742410	172772120	1	29711	11069.9	2721.44	1831				0	.
chr7	104623255	104625265	1	2011	8764.2	419.286	1832				0	.
chr4	178723261	178733643	1	10383	9559.75	1218.85	1833				0	.
chr14	65426985	65439573	1	12589	11096.3	2764.32	1834				0	.
chr22	21380442	21384293	1	3852	9859.33	1536.55	1835				0	.
chr7	2558765	2563951	1	5187	9680.71	1359.25	1836				0	.
chr3	111400347	111417260	1	16914	10117.4	1797.85	1837				0	.
chr10	109614114	109640993	1	26880	9361.96	1042.91	1838				0	.
chr1	4003558	4005877	1	2320	9275.07	960.066	1839				0	.
chr20	12376005	12401669	1	25665	10376	2065.95	1840				0	.
chr12	53886005	53888700	1	2696	8984.86	676.176	1841				0	.
chr7	49885891	49919335	1	33445	12253.9	3946.39	1842				0	.
chr7	146128719	146131708	1	2990	8673.18	367.348	1843				0	.
chr15	64745057	64759587	1	14531	9778.69	1474.8	1844				0	.
chr4	46317407	46326207	1	8801	8705.84	403.92	1845				0	.
chr5	20761293	20780904	1	19612	9062.24	762.868	1846				0	.
chr2	208083493	208123818	1	40326	11424.1	3129.22	1847				0	.
chr2	227703538	227710544	1	7007	9101.49	818.301	1848				0	.
chr4	184059142	184066824	1	7683	9121.61	839.643	1849				0	.
chr6	149186132	149233711	1	47580	12998.6	4719.84	1850				0	.
chr12	83248915	83274485	1	25571	10790.5	2521.2	1851				0	.
chr1	89720492	89729040	1	8549	9310.48	1041.15	1852				0	.
chr11	20076192	20082393	1	6202	8910.84	642.424	1853				0	.
chr20	61172545	61175702	1	3158	9236.75	973.303	1854				0	.
chr2	239284614	239299743	1	15130	10555.5	2298.1	1855				0	.
chr10	32038127	32050251	1	12125	9416.71	1166.33	1856				0	.
chr10	24989123	25025416	1	36294	11051.2	2805.45	1857				0	.
chr6	156768454	156780376	1	11923	9301.54	1056.29	1858				0	.
chr9	30059262	30074617	1	15356	10145	1904.02	1859				0	.
chr1	36103776	36108330	1	4555	9349.82	1117.55	1860				0	.
chr8	109795056	109800302	1	5247	9088.69	857.721	1861				0	.
chrX	36659906	36687947	1	28042	11505.2	3275.19	1862				0	.
chr2	230081664	230110804	1	29141	10875	2648.83	1863				0	.
chr9	104334195	104366486	1	32292	10639.9	2418.6	1864				0	.
chr1	53836049	53842915	1	6867	10077.9	1858.63	1865				0	.
chr7	86103753	86108664	1	4912	8667.42	449.356	1866				0	.
chr8	115550525	115567684	1	17160	9593.6	1379.58	1867				0	.
chr5	70947179	70950196	1	3018	8711.89	500.219	1868				0	.
chr8	64343717	64377525	1	33809	10811.8	2603.22	1869				0	.
chr17	73029588	73032003	1	2416	10043.3	1851.34	1870				0	.
chr3	140865419	140874433	1	9015	9921.71	1731.59	1871				0	.
chr5	99373687	99381400	1	7714	8826.76	640.95	1872				0	.
chr9	140021839	140025121	1	3283	8976.6	791.618	1873				0	.
chr4	172837979	172846769	1	8791	8946.46	766.488	1874				0	.
chr5	60772933	60793046	1	20114	9992.14	1822.24	1875				0	.
chr2	102420254	102439881	1	19628	10251.2	2105.98	1876				0	.
chr22	18181116	18190374	1	9259	9362.62	1218.35	1877				0	.
chr1	216769507	216792275	1	22769	10455.1	2310.95	1878				0	.
chr1	195715883	195733470	1	17588	10056.2	1924.02	1879				0	.
chr17	42187852	42201705	1	13854	10779	2652.85	1880				0	.
chr14	104059915	104064418	1	4504	9967.84	1842.63	1881				0	.
chr11	88942144	88954567	1	12424	10275.1	2155.39	1882				0	.
chr2	64859440	64873968	1	14529	9777.34	1659.1	1883				0	.
chr12	52591615	52601844	1	10230	10319	2207.42	1884				0	.
chr11	115515349	115541336	1	25988	12320.4	4209.89	1885				0	.
chr4	100710816	100725347	1	14532	9573.02	1469.08	1886				0	.
chr11	16298912	16318092	1	19181	9515.2	1419.32	1887				0	.
chr19	31829779	31847877	1	18099	10520.4	2426.94	1888				0	.
chr7	155376779	155378694	1	1916	8726.66	638.078	1889				0	.
chr14	35168346	35181309	1	12964	10279.7	2195.93	1890				0	.
chr1	153919392	153936978	1	17587	11204	3126.79	1891				0	.
chr6	140427066	140432565	1	5500	8576.24	503.708	1892				0	.
chr11	20860937	20867978	1	7042	8651.98	582.995	1893				0	.
chrX	114825252	114828841	1	3590	8395.03	326.958	1894				0	.
chr8	64517294	64521760	1	4467	8409.48	342.989	1895				0	.
chr4	72458800	72476025	1	17226	9451.36	1396.95	1896				0	.
chr5	73422947	73432590	1	9644	9043.21	989.372	1897				0	.
chr11	115369269	115375711	1	6443	9078.71	1024.92	1898				0	.
chr4	66516340	66532232	1	15893	9077.51	1029.8	1899				0	.
chr9	11193971	11203550	1	9580	8813.64	770.152	1900				0	.
chr9	116363897	116366843	1	2947	8682.16	643.701	1901				0	.
chr12	7122875	7126870	1	3996	9198.09	1160.15	1902				0	.
chr4	5879942	5895369	1	15428	9532.34	1496.42	1903				0	.
chr11	8103036	8115810	1	12775	11181.1	3150.07	1904				0	.
chr9	121206602	121233190	1	26589	10215.1	2185.53	1905				0	.
chr20	21502126	21517331	1	15206	9726.64	1704.48	1906				0	.
chr10	24156761	24168093	1	11333	8398.15	379.622	1907				0	.
chr11	78050439	78066585	1	16147	9750.57	1732.47	1908				0	.
chr9	120748313	120765868	1	17556	9751.8	1739.7	1909				0	.
chr11	3635350	3645032	1	9683	9773.01	1767.93	1910				0	.
chr17	60136845	60143349	1	6505	9442.51	1439.99	1911				0	.
chr12	17300848	17320916	1	20069	10479.5	2478.4	1912				0	.
chr13	52380518	52404371	1	23854	9722.48	1734.11	1913				0	.
chr7	126081946	126100986	1	19041	10363.5	2378.1	1914				0	.
chr9	81289662	81311179	1	21518	9693.41	1710.6	1915				0	.
chr10	71122028	71136085	1	14058	9028.81	1048.65	1916				0	.
chr9	100841909	100850133	1	8225	9316.97	1337.22	1917				0	.
chr1	244608155	244615919	1	7765	8931.71	965.065	1918				0	.
chr12	53985343	53995728	1	10386	9236.42	1272.16	1919				0	.
chr7	81792044	81804279	1	12236	9111.4	1148.87	1920				0	.
chr8	114390716	114403381	1	12666	8652.73	691.509	1921				0	.
chr11	65305690	65326356	1	20667	12693.1	4734.58	1922				0	.
chr6	156835875	156838490	1	2616	8164.03	207.369	1923				0	.
chr22	24110252	24132063	1	21812	13309.1	5352.42	1924				0	.
chr7	19119538	19132309	1	12772	9508.01	1551.68	1925				0	.
chr5	64329256	64332127	1	2872	8427.53	476.873	1926				0	.
chr7	3447461	3457463	1	10003	9283.86	1336.27	1927				0	.
chr19	38493520	38496577	1	3058	8801.41	854.432	1928				0	.
chr15	101065681	101071083	1	5403	8673.45	727.649	1929				0	.
chr22	25092252	25099763	1	7512	9611.08	1665.94	1930				0	.
chr2	237561065	237569085	1	8021	8591.02	646.412	1931				0	.
chr4	153106551	153114616	1	8066	8744.07	804.081	1932				0	.
chr8	125136189	125152546	1	16358	10316.4	2381.58	1933				0	.
chr12	82110271	82125251	1	14981	9714.53	1781.12	1934				0	.
chr15	75107901	75126436	1	18536	12335	4402.06	1935				0	.
chr2	162907271	162912253	1	4983	8950.66	1024.3	1936				0	.
chr2	196590134	196593177	1	3044	8200.58	276.304	1937				0	.
chr16	2212790	2225734	1	12945	10797.9	2881.33	1938				0	.
chr6	114739311	114767443	1	28133	9792.75	1879.22	1939				0	.
chr9	36895877	36914579	1	18703	11002.4	3089.57	1940				0	.
chr1	232721257	232766847	1	45591	12829	4919.16	1941				0	.
chr4	44712474	44729153	1	16680	9006.66	1107.49	1942				0	.
chr2	200170936	200189666	1	18731	9233.89	1335.45	1943				0	.
chr22	34091739	34102216	1	10478	8814.3	923.024	1944				0	.
chr5	140891638	140894681	1	3044	8872.17	981.976	1945				0	.
chr6	124314686	124322202	1	7517	8505.11	617.815	1946				0	.
chr7	3608231	3629546	1	21316	10003.1	2116.58	1947				0	.
chr1	34175749	34189437	1	13689	9524.11	1643.93	1948				0	.
chr4	140649772	140661709	1	11938	9569.89	1690.28	1949				0	.
chr7	121463366	121479249	1	15884	9429.74	1553.36	1950				0	.
chr11	81345740	81363801	1	18062	9491.06	1618.27	1951				0	.
chr6	157341970	157344526	1	2557	8371.41	500.465	1952				0	.
chr10	102802242	102811290	1	9049	8885.14	1016.09	1953				0	.
chr17	43017998	43025718	1	7721	9913.25	2057.38	1954				0	.
chr6	36935509	36949671	1	14163	10148.5	2295.66	1955				0	.
chr12	84521090	84525219	1	4130	8839.36	1002.52	1956				0	.
chr5	142388554	142431646	1	43093	12569.9	4735.81	1957				0	.
chr17	30601953	30626429	1	24477	13104.5	5272.13	1958				0	.
chr20	24114677	24146165	1	31489	11269.6	3444.79	1959				0	.
chr1	46598788	46601986	1	3199	8319.28	504.644	1960				0	.
chr20	12152245	12161197	1	8953	8345.95	532.644	1961				0	.
chrX	9502871	9509656	1	6786	8790.65	977.718	1962				0	.
chr4	182418423	182448287	1	29865	10840.6	3034.18	1963				0	.
chr2	2848531	2852506	1	3976	8861.47	1055.36	1964				0	.
chr12	114336273	114338881	1	2609	8160.17	356.253	1965				0	.
chr9	37983762	37995101	1	11340	9854.72	2051.23	1966				0	.
chr2	142601313	142623683	1	22371	9330.53	1527.87	1967				0	.
chr1	16563761	16579201	1	15441	10256.8	2456.5	1968				0	.
chr5	14251350	14265896	1	14547	9738.55	1938.98	1969				0	.
chr17	71301097	71313862	1	12766	12195.7	4397.54	1970				0	.
chr1	116369432	116373783	1	4352	8488.8	698.771	1971				0	.
chr14	103920874	103924480	1	3607	8269.28	485.007	1972				0	.
chr18	24878145	24883539	1	5395	8000.92	218.457	1973				0	.
chr14	93152955	93160847	1	7893	9921.82	2139.52	1974				0	.
chr3	167271880	167294331	1	22452	10017.6	2236.12	1975				0	.
chr12	109195458	109209270	1	13813	10167	2386.71	1976				0	.
chr7	76937818	76961595	1	23778	10136.1	2358.68	1977				0	.
chr1	206873407	206880716	1	7310	9063.16	1289.31	1978				0	.
chr3	126183019	126195485	1	12467	9601.31	1828.76	1979				0	.
chr7	96648564	96660162	1	11599	9770.16	1999.5	1980				0	.
chr2	164501709	164506082	1	4374	8169.64	402.753	1981				0	.
chr11	30038643	30041667	1	3025	8337.77	574.56	1982				0	.
chr16	69971206	69978561	1	7356	8809.08	1053.24	1983				0	.
chr16	83698310	83716562	1	18253	8881.42	1126.15	1984				0	.
chr1	77034113	77044752	1	10640	8578.23	825.586	1985				0	.
chr8	94229657	94258791	1	29135	10421.2	2671.59	1986				0	.
chr6	159218924	159235880	1	16957	10144.8	2400.97	1987				0	.
chr11	125756475	125769283	1	12809	9463.83	1722.68	1988				0	.
chr3	77119631	77131229	1	11599	8408.55	668.045	1989				0	.
chr7	92384018	92400197	1	16180	9265.71	1535.39	1990				0	.
chr2	111657349	111667462	1	10114	9281.71	1552.35	1991				0	.
chr12	2033374	2059556	1	26183	12556.9	4830.58	1992				0	.
chr11	16917166	16931326	1	14161	9664.2	1944.17	1993				0	.
chr20	46229752	46235869	1	6118	8552.79	833.747	1994				0	.
chr3	132963137	132995597	1	32461	10276.8	2561.09	1995				0	.
chr14	93351625	93358336	1	6712	8643.77	928.131	1996				0	.
chr19	19215234	19217597	1	2364	8265.3	549.87	1997				0	.
chr2	159748529	159751179	1	2651	8201.75	505.09	1998				0	.
chr18	3447273	3450842	1	3570	8775.46	1079.27	1999				0	.
[truncated: 17,583 more rows]

## Sheet: WaGa
CHROM	START	STOP	NUM_LOCI	CONSTITUENT_SIZE	WaGa_H3K27ac	WaGa_input	enhancerRank	OVERLAP_GENES	PROXIMAL_GENES	CLOSEST_GENE	isSuper	callout
chr16	85362752	85650472	1	287721	481356	105622	1	KIAA0182		KIAA0182	1	.
chr5	145704543	145832921	1	128379	340253	21413.5	2	POU4F3,TCERG1	TCERG1	POU4F3	1	POU4F3
chr20	30240141	30311816	1	71676	256539	26899.6	3	BCL2L1	MIR3193,COX4I2,ID1,TPX2	BCL2L1	1	ID1
chr12	123522936	123650407	1	127472	258052	29637	4	PITPNM2,MPHOSPH9	MIR4304	PITPNM2	1	.
chr19	13124302	13207246	1	82945	256048	41563.2	5	NFIX	NACC1,LYL1,TRMT1,DAND5	LYL1	1	.
chr9	139022415	139104195	1	81781	240221	33816	6	LHX3,QSOX2	NACC2,C9orf69	LHX3	1	.
chr1	10716641	10879628	1	162988	260241	55366.7	7	CASZ1		CASZ1	1	CASZ1
chr1	203240052	203311034	1	70983	214117	15168.9	8	BTG2,FMOD,LOC730227	CHIT1,LOC730227	BTG2	1	.
chr6	34491819	34528663	1	36845	208585	22703.3	9	PACSIN1,SPDEF		SPDEF	1	.
chr14	99622427	99741578	1	119152	224373	42811	10	BCL11B		BCL11B	1	.
chr22	46455676	46513251	1	57576	203418	23859.1	11	MIR3619,MIRLET7A3,LOC400931,MIRLET7B	PPARA,C22orf26,LOC100271722,LOC150381	MIR3619	1	.
chr16	81587377	81742007	1	154631	216343	39384.3	12	CMIP		CMIP	1	.
chr17	17710812	17796596	1	85785	194078	28377.3	13	MIR33B,SREBF1,TOM1L2,RAI1	SMCR5	SREBF1	1	.
chr17	17624026	17695774	1	71749	170552	25578.2	14	SMCR5,RAI1	MIR33B,SREBF1	SMCR5	1	.
chr17	55957185	56035345	1	78161	160619	19712	15	CUEDC1	MRPS23,VEZF1,SRSF1	CUEDC1	1	.
chr14	93333235	93439560	1	106326	181305	40435.4	16	ITPK1,CHGA		CHGA	1	.
chr17	55631702	55758466	1	126765	162410	24642.9	17	MSI2		MRPS23	1	.
chr6	20626985	20791893	1	164909	161725	28743.5	18	CDKAL1		CDKAL1	1	.
chr20	20148254	20258664	1	110411	153061	20724	19	C20orf26		INSM1	1	INSM1
chr3	182182134	182294140	1	112007	139839	12119	20			ATP11B	1	SOX2
chr5	50669600	50696382	1	26783	125846	4552.94	21	ISL1		ISL1	1	ISL1
chr11	57186837	57270405	1	83569	139734	19061.9	22	SLC43A3,RTN4RL2,SLC43A1	TIMM10,SMTNL1,PRG2,PRG3	RTN4RL2	1	.
chr10	134216915	134267107	1	50193	140854	20879.9	23	C10orf91,PWWP2B		C10orf91	1	.
chr3	182040959	182169541	1	128583	132902	14298.3	24			ATP11B	1	.
chr20	32045216	32071517	1	26302	127807	10286.3	25		SNTA1,CBFA2T2	CBFA2T2	1	.
chr16	89080102	89120014	1	39913	133701	16280.1	26		CBFA2T3,ACSF3	CBFA2T3	1	.
chr6	10082733	10117042	1	34310	123674	7544.55	27			LOC100130275	1	.
chr22	35821562	35923186	1	101625	139144	23485.3	28		HMOX1,MCM5,RASD2	RASD2	1	.
chr5	43194732	43257377	1	62646	127783	13418.6	29	MGC42105		MGC42105	1	.
chr21	40996062	41051417	1	55356	121183	9227.68	30	B3GALT5	B3GALT5,C21orf88	B3GALT5	1	.
chr20	44799081	44911101	1	112021	143710	33382	31	CDH22		CDH22	1	.
chr6	50796457	50824612	1	28156	115599	6134.97	32	TFAP2B		TFAP2B	1	.
chr20	31109886	31155610	1	45725	128905	19533.3	33		LOC149950,C20orf112	LOC149950	1	.
chr1	160321036	160346435	1	25400	113848	5216.95	34	NHLH1,NCSTN	SUMO1P3,VANGL2,COPA	NHLH1	1	.
chr22	23445788	23579356	1	133569	146070	38734.7	35	GNAZ,RAB36,BCR,RTDR1	FBXW4P1,BCR	BCR	1	.
chr15	69351332	69450374	1	99043	120653	13519.2	36	NCRNA00277,MIR548H4	GLCE,NOX5	NCRNA00277	1	.
chr1	45085507	45127738	1	42232	122499	15553.7	37	RNF220,TMEM53	C1orf228	TMEM53	1	.
chr14	59104739	59182235	1	77497	120770	14375.5	38	DACT1	DACT1	DACT1	1	.
chr19	13060680	13099847	1	39168	120395	18874.6	39	RAD23A,GADD45GIP1,DAND5	CALR,SYCE2,NFIX,FARSA	DAND5	1	.
chr14	74420157	74465220	1	45064	110909	9751.63	40	COQ6,ENTPD5	C14orf45,FAM161B	COQ6	1	.
chr17	36570848	36641707	1	70860	123330	22526.1	41	ARHGAP23		ARHGAP23	1	.
chr3	10463950	10547831	1	83882	118205	17522.7	42	ATP2B2	MIR885	ATP2B2	1	.
chr2	197069176	197141452	1	72277	108862	9179.05	43	HECW2	STK17B	STK17B	1	.
chr5	2525058	2552009	1	26952	109046	10335.7	44			IRX2	1	.
chr12	610226	701955	1	91730	121055	22923.1	45	B4GALNT3,NINJ2		B4GALNT3	1	.
chr20	20416283	20548998	1	132716	120903	23437.5	46	RALGAPA2		INSM1	1	.
chr22	38136920	38181664	1	44745	112835	15396.4	47	TRIOBP	GALR3,H1F0,GCAT	TRIOBP	1	.
chr19	47991013	48019312	1	28300	112998	17355.8	48	NAPA	SLC8A2,ZNF541,KPTN	NAPA	1	.
chr5	64329140	64399972	1	70833	104399	8797.33	49			CWC27	1	.
chr6	6655743	6726367	1	70625	110957	16144.6	50		LY86-AS1	LY86-AS1	1	.
chr19	49125682	49159342	1	33661	110489	16140	51	SPHK2,CA11,SEC1,DBP	SULT2B1,RPL18,FUT2,FAM83E,NTN5,SPACA4	SEC1	1	.
chr16	2500955	2559030	1	58076	118003	24002.4	52	TBC1D24,CCNF,C16orf59,NTN3	PDPK1,ATP6V0C,MIR3178,CEMP1,AMDHD2	TBC1D24	1	.
chr17	72329286	72351248	1	21963	102819	10256.3	53	KIF19	GPR142,BTBD17	BTBD17	1	.
chr1	17948354	18021143	1	72790	115654	23991.3	54	ARHGEF10L		ARHGEF10L	1	.
chr19	3364613	3414176	1	49564	114649	23710.9	55	NFIC		NFIC	1	.
chr19	371593	385634	1	14042	98455.5	8027.24	56	THEG	THEG,C2CD4C,MIER2	THEG	1	.
chr19	43979039	44031712	1	52674	109117	18878	57	ETHE1,PHLDB3	XRCC1,LOC390940,LYPD3,ZNF575	PHLDB3	1	.
chr1	27842304	27867851	1	25548	97931.9	9569.91	58	AHDC1	WASF2	WASF2	1	.
chr6	7112647	7172135	1	59489	101838	13593	59	RREB1	RREB1	RREB1	1	.
chr12	54734780	54777965	1	43186	99904.2	12307.7	60	ZNF385A,GPR84,COPZ1	MIR148B,NFE2,ITGA5,ZNF385A	GPR84	1	.
chr1	41827280	41871233	1	43954	102419	15308.8	61			EDN2	1	.
chr11	35124162	35211747	1	87586	99671.7	13619.5	62	CD44	CD44	CD44	1	.
chr20	32087214	32164136	1	76923	101545	18292.1	63	CBFA2T2		CBFA2T2	1	.
chr12	123707784	123754190	1	46407	93749.4	11448.4	64	CDK2AP1,C12orf65	MPHOSPH9	C12orf65	1	.
chr19	479034	491633	1	12600	90441.9	8302.74	65		C19orf20,CDC34,MADCAM1,ODF3L2,SHC2	ODF3L2	1	.
chr1	61627902	61743478	1	115577	94691.4	13291.2	66	NFIA		NFIA	1	.
chr12	122232517	122249707	1	17191	87608.8	6298.42	67	LOC338799,SETD1B	RHOF,HPD	LOC338799	1	.
chr8	93577935	93640526	1	62592	89974.6	8919.22	68			C8orf83	1	.
chr11	65239582	65275687	1	36106	89933.9	9394.52	69	MALAT1	NEAT1,MIR612,SCYL1	MALAT1	1	.
chr19	13724193	13828833	1	104641	105707	25490.3	70		CCDC130,MRI1	CCDC130	1	.
chr2	232535945	232552678	1	16734	87824.8	8983.95	71		PTMA,MIR1244-2	PTMA	1	.
chr15	40337511	40415136	1	77626	96324.9	17597.6	72	BMF	SRP14,BUB1B,BMF	BMF	1	.
chr6	41521218	41603145	1	81928	105841	27355.4	73	FOXP4	MDFI,FOXP4	MDFI	1	.
chr6	43046522	43094977	1	48456	93246.8	14807.8	74	PTK7	CUL7,KLC4,SRF,MRPL2,PTK7	PTK7	1	.
chr4	3690498	3771997	1	81500	105892	27831.9	75	ADRA2C	LOC100133461	ADRA2C	1	.
chr9	92276270	92307214	1	30945	86336.9	8738.59	76	LOC100129066		LOC100129066	1	.
chr6	10380446	10409062	1	28617	85152.6	8292.92	77	TFAP2A	LOC100130275,C6orf218	LOC100130275	1	.
chr14	96516815	96565164	1	48350	91147.5	14722.3	78	C14orf132		C14orf132	1	.
chr19	39403038	39413423	1	10386	82776.8	6373.27	79	SARS2	SARS2,MRPS12,SIRT2,NFKBIB,RINL,FBXO17	MRPS12	1	.
chr6	24887340	24925799	1	38460	84244.4	7841.79	80	FAM65B	FAM65B	FAM65B	1	.
chr9	107569563	107632083	1	62521	83239.1	7364.86	81	ABCA1	LOC286367,NIPSNAP3B	LOC286367	1	.
chr1	180894208	180957940	1	63733	89645.4	14817.7	82	STX6,KIAA1614	MR1	KIAA1614	1	.
chr1	3822988	3845427	1	22440	82912.1	9058.62	83	LOC100133612	DFFB,KIAA0562,C1orf174	LOC100133612	1	.
chr20	32192614	32244593	1	51980	85188.4	13213.1	84	CBFA2T2	NECAB3,E2F1,C20orf144,C20orf134	C20orf144	1	.
chr19	48824688	48848348	1	23661	83749.3	11846.6	85	TMEM143,EMP3	SYNGR4,GRIN2D,CCDC114,KDELR1	EMP3	1	.
chr19	41035348	41076450	1	41103	85779.9	14657	86	SPTBN4	SHKBP1,LTBP4	SPTBN4	1	.
chr22	39126205	39157705	1	31501	81767.7	11122.6	87	SUN2,GTPBP1	TOMM22,JOSD1,DNAL4	SUN2	1	.
chr14	22856095	22959506	1	103412	84621.2	13981.2	88			DAD1	1	.
chr11	3631496	3645043	1	13548	75177.7	4633.07	89		ART1,ART5,TRPC2,CHRNA10	TRPC2	1	.
chr20	36193479	36244419	1	50941	86944.4	16794.9	90		NNAT,BLCAP	BLCAP	1	.
chr17	18870448	18908418	1	37971	85462.9	15544.9	91	SLC5A10,FAM83G	GRAP	FAM83G	1	.
chr22	37830286	37883009	1	52724	85268.9	16038.3	92	MFNG	ELFN2,CARD10	MFNG	1	.
chr8	80977608	81077911	1	100304	86380.9	17482.8	93	TPD52	TPD52,MRPS28	TPD52	1	.
chr1	156039455	156100167	1	60713	82531.9	15147.6	94	MEX3A,LMNA,RAB25	ROBLD3,SSR2,SEMA4A,UBQLN4	LMNA	1	.
chr2	3146077	3183085	1	37009	77354.1	9969.96	95			TSSC1	1	.
chr1	155040964	155067385	1	26422	77788.7	10689.9	96	EFNA4,EFNA3	ADAM15,DPM3,EFNA4,DCST2,DCST1,EFNA1,SLC50A1	EFNA3	1	.
chr9	138221372	138265101	1	43730	83776	16879.4	97			KIAA0649	1	.
chr1	53825673	53877560	1	51888	79096.5	12276.5	98		LRP8,FLJ40434,DMRTB1	FLJ40434	1	.
chr1	226610590	226632887	1	22298	71305.8	4932.1	99		PARP1	PARP1	1	.
chr4	77116452	77156179	1	39728	70579	5021.49	100	SCARB2	FAM47E,NUP54	SCARB2	1	.
chr12	70078283	70136506	1	58224	72301.3	7621.39	101	BEST3,RAB3IP	RAB3IP	BEST3	1	.
chr22	24503321	24571190	1	67870	85671	21209.1	102	CABIN1	SUSD2	SUSD2	1	.
chr14	23451894	23494571	1	42678	75248.1	11189.9	103	C14orf93	JUB,PSMB5,CDH24,HAUS4,ACIN1,PSMB11	C14orf93	1	.
chr11	680968	701297	1	20330	73149.8	9369.64	104	TMEM80,DEAF1	DRD4,EPS8L2,TALDO1	TMEM80	1	.
chr5	1480583	1524741	1	44159	94604.1	30906.2	105	LPCAT1	SLC6A3	LPCAT1	1	.
chr15	74599373	74615036	1	15664	70120.1	6598.82	106	CCDC33	CYP11A1	CCDC33	1	.
chr19	12880193	12907382	1	27190	77874.7	14706.5	107	JUNB,HOOK2	ASNA1,RNASEH2A,PRDX2,RTBDN,TNPO2,C19orf43,MAST1,BEST2	HOOK2	1	.
chr6	6881155	6937075	1	55921	75033.5	12034	108			RREB1	1	.
chr11	12728089	12828270	1	100182	78972.7	16620	109	TEAD1		TEAD1	1	.
chr7	142023704	142039492	1	15789	65687.6	3345.48	110			LOC730441	1	.
chr15	78089170	78113767	1	24598	70549.1	8225.24	111			LOC645752	1	.
chr3	18442520	18488342	1	45823	67614.9	5329.1	112	SATB1	SATB1	SATB1	1	.
chr5	42994514	43020945	1	26432	69939.1	7863.22	113	LOC648987	LOC153684,C5orf39,LOC100132356	LOC648987	1	.
chr10	79596394	79703535	1	107142	82959.3	21096.1	114	LOC100128292,DLG5		DLG5	1	.
chr2	219844383	219860811	1	16429	68062.8	6209.78	115	CRYBA2,FEV	CCDC108,LOC151300,MIR375,CDK5R2	FEV	1	.
chr17	17893932	17946655	1	52724	74186.5	12505.9	116	C17orf39,LRRC48,ATPAF2	TOM1L2,DRG2	ATPAF2	1	.
chr1	156426504	156475203	1	48700	73009.5	11984.8	117	MEF2D	C1orf61,MIR9-1	MEF2D	1	.
chr20	44993171	45045897	1	52727	70927	10070.7	118	ELMO2	SLC35C2,ELMO2,LOC100240726	ELMO2	1	.
chr1	33787067	33836493	1	49427	69725.3	9504.62	119	PHC2,MIR3605		PHC2	1	.
chr1	184165157	184195235	1	30079	63747.3	3573.27	120			TSEN15	1	.
chr1	116759714	116811080	1	51367	66539.5	6456.71	121			ATP1A1	1	.
chr9	131877206	131911502	1	34297	68461.7	8639.16	122	PPP2R4	DOLPP1,IER5L,CRAT	PPP2R4	1	.
chr14	104888110	104928822	1	40713	79148.2	19444.1	123			C14orf180	1	.
chr20	39426031	39495069	1	69039	73145.8	13883.5	124			MAFB	1	.
chr3	11962411	12014757	1	52347	66217.7	6982.96	125		SYN2	SYN2	1	.
chr11	8299924	8313474	1	13551	63472.3	4273.67	126		LMO1	LMO1	1	.
chr5	87952013	87985077	1	33065	65060	6093.7	127	LOC645323,MIR9-2		LOC645323	1	.
chr14	78656401	78722129	1	65729	72997.5	14539	128			NRXN3	1	.
chr3	159543343	159601390	1	58048	63863.3	6472.24	129	IQCJ-SCHIP1,SCHIP1		SCHIP1	1	.
chr20	55853050	55900659	1	47610	71922.9	14587.4	130	MIR4325	RAE1,SPO11,BMP7,MTRNR2L3	MIR4325	1	.
chr16	11860440	11893730	1	33291	63553.9	6365.05	131	ZC3H7A	TXNDC11,BCAR4	ZC3H7A	1	.
chr12	68711586	68749047	1	37462	61496	4603.96	132	MDM1		MDM1	1	.
chr11	19884517	19903053	1	18537	59936.2	3267.9	133	NAV2		NAV2	1	.
chr2	86251714	86276783	1	25070	62649.9	6011.55	134	POLR1A	LOC90784	LOC90784	1	.
chr9	109866021	109908180	1	42160	60860.7	4468.85	135		MIR548Q	MIR548Q	1	.
chr1	23847404	23858599	1	11196	61421.4	5166.49	136	E2F2	ASAP3,ID3	E2F2	1	ID3
chr1	204222759	204312130	1	89372	71791.7	15577.4	137	PLEKHA6	GOLT1A,LOC127841	PLEKHA6	1	.
chr1	51426054	51451681	1	25628	60277.3	4143.89	138	CDKN2C	FAF1	CDKN2C	1	.
chr1	33592242	33652200	1	59959	68424.1	12675.1	139	TRIM62	ADC	TRIM62	1	.
chr5	170722257	170765546	1	43290	65647.8	9999.76	140	TLX3,RANBP17	MIR3912,NPM1	TLX3	1	.
chr2	96727223	96740368	1	13146	61111.1	5789.06	141		ADRA2B,GPAT2	GPAT2	1	.
chr2	129026892	129073456	1	46565	74218.4	18960.9	142	HS6ST1		HS6ST1	1	.
chr1	227132558	227176219	1	43662	67491.2	12404.1	143	ADCK3		ADCK3	1	.
chr6	129918349	129987527	1	69179	64757.5	9774.85	144	ARHGAP18		ARHGAP18	1	.
chr6	21586885	21610667	1	23783	62770.2	7798.12	145	SOX4		SOX4	1	.
chr15	93351286	93383499	1	32214	61343.2	6436.16	146		LOC100507217,ASB9P1	ASB9P1	1	.
chr1	225921123	225962860	1	41738	62367.6	7854.9	147		EPHX1,SRP9	SRP9	1	.
chr20	62772534	62800798	1	28265	68325.4	14567.3	148	MYT1	NPBWR2	MYT1	1	.
chr22	17733853	17754762	1	20910	58551.5	5427.98	149		CECR1	CECR1	1	.
chr1	154301286	154329059	1	27774	60336.8	7262.64	150	ATP8B2	IL6R,AQP10	ATP8B2	1	.
chr17	25780307	25858393	1	78087	66654.2	13594.8	151	KSR1	LOC440419	KSR1	1	.
chr22	27038160	27065699	1	27540	58167.9	5785.94	152	MIAT	CRYBA4,CRYBB1	MIAT	1	.
chr12	113669178	113700733	1	31556	59730.5	7595.29	153	TPCN1	DDX54,IQCD,C12orf52	TPCN1	1	.
chr16	3022768	3055555	1	32788	66619.9	14501.7	154	PAQR4,PKMYT1,LOC283875	KREMEN2,CCDC64B,CLDN9,PKMYT1,MMP25,THOC6,CLDN6,TNFRSF12A,HCFC1R1	LOC283875	1	.
chr14	95909118	95933832	1	24715	60695.1	8921.75	155	C14orf49	C14orf139	C14orf49	1	.
chr3	61634095	61719644	1	85550	60628.6	8914.21	156	PTPRG		PTPRG	1	.
chr11	66483117	66499975	1	16859	55877.5	4344.31	157	SPTBN2	C11orf80,RBM4B	SPTBN2	1	.
chr7	92807895	92858770	1	50876	55596.2	4248.06	158	HEPACAM2	CCDC132,SAMD9L	HEPACAM2	1	.
chr10	32029309	32063733	1	34425	57285	6382.21	159			ARHGAP12	1	.
chr18	12740958	12767722	1	26765	56654	5810.46	160		PSMG2,CEP76	PSMG2	1	.
chr14	65418752	65439930	1	21179	57805.4	6978.15	161	RAB15	CHURC1,FNTB,GPX2	RAB15	1	.
chr3	12027670	12083412	1	55743	56455.5	6159.49	162	SYN2		SYN2	1	.
chr10	82217361	82265829	1	48469	59761	9528.81	163	TSPAN14	C10orf58,SH2D4B	TSPAN14	1	.
chr11	9775363	9842286	1	66924	61970.7	11811.9	164	LOC283104,LOC440028,SBF2		LOC440028	1	.
chr20	17350109	17425940	1	75832	62219.3	12443.9	165	PCSK2		BFSP1	1	.
chr2	207071187	207098128	1	26942	53545.2	3914.53	166	GPR1	ZDBF2,SNORA41,NDUFS1,SNORD51,EEF1B2	GPR1	1	.
chr17	43354739	43377957	1	23219	56310.6	6744.83	167	MAP3K14	LOC100133991,C17orf46	LOC100133991	1	.
chr19	1851732	1882873	1	31142	66084.3	16623.1	168	KLF16,FAM108A1	REXO1,ATP8B3,LOC100288123,ADAT3,SCAMP4,MIR1909	KLF16	1	.
chr19	29398700	29421786	1	23087	56135.9	6925.8	169		LOC148145	LOC148145	1	.
chr19	50305444	50329066	1	23623	59903	10960.6	170	AP2A1,FUZ,MED25	TSKS,PNKP,FUZ,PTOV1	FUZ	1	.
chr3	42689571	42715235	1	25665	57063.9	8376.73	171	NKTR,ZBTB47	HHATL,KBTBD5	ZBTB47	1	.
chr6	34542103	34584465	1	42363	59188.2	10590.5	172	C6orf106	SPDEF	SPDEF	1	.
chr2	119971964	120010345	1	38382	58669.2	10259.2	173	STEAP3	STEAP3	STEAP3	1	.
chr19	39259382	39284135	1	24754	56018.5	7717.99	174	LGALS7B,LGALS7	LGALS4,CAPN12,ECH1	LGALS7	1	.
chr1	49126193	49162952	1	36760	53635.1	5341.08	175	AGBL4		BEND5	1	.
chr11	995698	1013494	1	17797	57603.9	9446.12	176	AP2A2,MUC6		MUC6	1	.
chr3	140774637	140828621	1	53985	59490.4	11379.8	177	SPSB4		SPSB4	1	.
chr9	13033080	13069935	1	36856	51969.2	3877.15	178			MPDZ	1	.
chr1	116904257	116957962	1	53706	55278.6	7362.96	179	ATP1A1OS,ATP1A1		ATP1A1	1	.
chr2	196996014	197056247	1	60234	55908.3	8498.88	180	STK17B		STK17B	1	.
chr16	88543410	88578139	1	34730	61814.1	14499.4	181	ZFPM1	ZNF469	ZFPM1	1	.
chr11	72454855	72506058	1	51204	62099	15012.7	182	STARD10,ARAP1	ARAP1,ATG16L2	ARAP1	1	.
chr12	52444342	52486317	1	41976	60167	13318.7	183	C12orf44,NR4A1	C12orf44,GRASP	C12orf44	1	.
chr8	133411033	133433851	1	22819	52262.3	5430.68	184	KCNQ3		KCNQ3	1	.
chr1	4007439	4054650	1	47212	57550.2	10896.3	185			LOC100133612	1	.
chr11	8263564	8285436	1	21873	55963.9	9422.46	186	LMO1		LMO1	1	.
chr18	34940620	34993833	1	53214	59204.8	12904.2	187	CELF4		CELF4	1	.
chr2	98348889	98382037	1	33149	55867.6	9652.7	188	ZAP70,TMEM131		ZAP70	1	.
chr15	31547943	31601766	1	53824	61428.2	15716.3	189		KLF13	KLF13	1	.
chr1	32506090	32529208	1	23119	49153.5	3520.87	190	KHDRBS1	TMEM39B,KPNA6	TMEM39B	1	.
chr2	70342683	70372411	1	29729	51459.2	6103.16	191	LOC100133985	PCBP1,LOC400960,C2orf42	LOC100133985	1	.
chr20	48722306	48782586	1	60281	66537.1	21254.7	192	TMEM189,UBE2V1,TMEM189-UBE2V1	CEBPB	TMEM189	1	.
chr1	92930374	92949330	1	18957	49255.3	3994.03	193	GFI1		GFI1	1	.
chr6	168187535	168224732	1	37198	56435.3	11419.5	194	C6orf123,C6orf124	MLLT4	C6orf123	1	.
chr4	82603692	82685271	1	81580	53556.6	8598.43	195			RASGEF1B	1	.
chr19	13991302	14003824	1	12523	51983.8	7138.79	196	NANOS3,C19orf57	MIR181C,MIR23A,MIR27A,MIR24-2,MIR181D,PODNL1,CC2D1A,LOC284454	NANOS3	1	.
chr1	234458987	234512379	1	53393	51800.9	7154.53	197	C1orf31,SLC35F3		C1orf31	1	.
chr9	131124026	131152208	1	28183	51984.5	7558.41	198	URM1	MIR219-2,SLC27A4,CERCAM,COQ4,TRUB2	URM1	1	.
chr11	22196037	22219941	1	23905	49407.2	5019.84	199	ANO5	ANO5	ANO5	1	.
chr15	57598323	57622275	1	23953	49932.7	5741.29	200	LOC283663	CGNL1	LOC283663	1	.
chr6	112219404	112249596	1	30193	48038.5	3946.09	201		FYN	FYN	1	.
chr1	3572314	3615244	1	42931	60698.7	16996	202	TP73	KIAA0495,TPRG1L,MEGF6,WDR8	TP73	1	.
chr4	17713259	17765446	1	52188	49953.4	6288.53	203	FAM184B	NCAPG,DCAF16	FAM184B	1	.
chr5	51103880	51138680	1	34801	47248	3810.6	204			ISL1	1	.
chr22	30085404	30113785	1	28382	55345.8	12101.7	205	NF2	UQCR10,ZMAT5,CABP7	CABP7	1	.
chr7	1314925	1348789	1	33865	55594.5	12411.2	206		UNCX	UNCX	1	.
chr17	7782935	7793794	1	10860	45765.3	2802.71	207	CHD3	SCARNA21,CNTROB,LOC284023,KDM6B,TRAPPC1,LSMD1,KCNAB3,CYB5D1,CHD3,TMEM88	CHD3	1	.
chr14	23516541	23541724	1	25184	52050.7	9249.72	208	CDH24,ACIN1	C14orf93,PSMB5,CDH24,C14orf119,CEBPE,PSMB11	CDH24	1	.
chr14	103570203	103597714	1	27512	60089.5	17524.5	209	C14orf73,TNFAIP2	CDC42BPB	TNFAIP2	1	.
chr11	35021182	35035338	1	14157	44754.2	2356.97	210			APIP	1	.
chr12	12858464	12873855	1	15392	44638.5	2413.31	211	CDKN1B	APOLD1,MIR613,GPR19	CDKN1B	1	.
chr3	182309742	182339476	1	29735	46004.4	3808.93	212			ATP11B	1	.
chr16	56283288	56346932	1	63645	53963.7	11856.9	213	GNAO1	MIR3935	MIR3935	1	.
chr19	51338496	51349499	1	11004	46736.3	4638.86	214		KLK2,KLK1,C19orf48,SNORD88B,ACPT,SNORD88A,KLK3,KLK15,SNORD88C	KLK15	1	.
chr15	79048512	79062448	1	13937	48646.4	6561.07	215	ADAMTS7	LOC646938	LOC646938	1	.
chr17	577772	625253	1	47482	49722.1	7801.13	216	VPS53	GEMIN4,FAM57A,DBIL5P	VPS53	1	.
chr2	208148255	208185142	1	36888	45422.7	3504.26	217			KLF7	1	.
chr3	14309236	14372835	1	63600	55655.5	13769.2	218			SLC6A6	1	.
chr9	73018790	73037732	1	18943	46127.6	4252.48	219	KLF9		KLF9	1	.
chr9	139122803	139162557	1	39755	56760.8	15042.9	220	QSOX2	LHX3	QSOX2	1	.
chr4	25859318	25892981	1	33664	46306.8	4628.66	221	SEL1L3	C4orf52	SEL1L3	1	.
chr1	3734791	3742562	1	7772	43855.6	2206.96	222	KIAA0562	DFFB,LRRC47,LOC388588	LRRC47	1	.
chr19	46312577	46331454	1	18878	53869.3	12287	223	RSPH6A,SYMPK	SIX5,DMPK,DMWD,FOXA3	RSPH6A	1	.
chr7	98374903	98409018	1	34116	49395.1	7856.68	224			TMEM130	1	.
chr14	77488593	77519564	1	30972	52437	11087.6	225	C14orf4	KIAA1737	C14orf4	1	.
chr14	100902757	100954477	1	51721	56530	15205.7	226	WDR25		WDR25	1	.
chr1	156711158	156730963	1	19806	45226.7	3943.18	227	HDGF	C1orf66,PRCC,ISG20L2,MRPL24,CRABP2	HDGF	1	.
chr22	46427398	46441668	1	14271	45515.6	4509.32	228	LOC100271722	LOC400931,C22orf26,MIR3619,LOC150381,LOC730668	LOC100271722	1	.
[truncated: 15,163 more rows]

## Sheet: MCC13
CHROM	START	STOP	NUM_LOCI	CONSTITUENT_SIZE	MCC13_H3K27ac	MCC13_input	enhancerRank	OVERLAP_GENES	PROXIMAL_GENES	CLOSEST_GENE	isSuper	callout
[truncated: 16,779 more rows]

[truncated: 2 more sheets: MCC26, UISO]
