# Supplementary material for: Interlocking host and viral cis-regulatory networks drive Merkel cell carcinoma
Source: J Clin Invest. 2025 Dec 15;135(24):e188924. doi: 10.1172/JCI188924 (PMC12700541; doi:10.1172/JCI188924)
Supplement: Supporting data values [file jci-135-188924-s012.xlsx]

## Sheet: Figure 2A
Figure 2A. INSM1 mRNA expression in MKL-1 cells after CRISPR interference with sgRNAs targeting INSM1 SEs, assayed by RT-qPCR.
Neg. 1	Neg. 2	INSM1_e1	INSM1_e2	INSM1_e3
-0.18569	0.380012	0.782219	-0.51798	-1.08128
-0.35918	0.056319	0.3379	-0.77861	-1.12496

## Sheet: Figure 2B
Figure 2B. POU4F3 mRNA expression in MKL-1 cells after CRISPR interference with sgRNAs targeting POU4F3 SEs, assayed by RT-qPCR.
Neg. 1	Neg. 2	POU4F3_e1	POU4F3_e2
-0.09554	0.256099	-0.9394	-1.12549
-0.15836	-0.03831	-1.0046	-1.06346

## Sheet: Figure 3C
Figure 3C. Absolute distance between MCPyV integration sites and VP-MCC SEs, or to SEs from other human cell types and tissues, or to the nearest random genomic location, or to VN-MCC SEs.
VP SE	non MCC SEs	random	VN MCC SEs
1169	4254450	51501.5	101830
2898.5	917456	854322	1192759
3582.5	806511	743377	1303705
4018.5	1217228	1647015	1069954
5107	1383572	152005	4919998
7168.5	964744	4416158	830111
7583	89406.5	520732	961348
8674.5	1788739	859128	218150
11028.5	614604	1397519	389276
12177	831000	227940	1105351
12763	128204	1334070	1333730
12768.5	128209	1334064	1333736
14417.5	135868	156977	574140
14956	235396	785658	1232573
15574.5	112670	559499	157324
16263.5	1380638	14900.5	1759246
19240	112841	1020673	66981
21347	75748.5	596420	138102
23199	627974	1048213	3793030
23350	666105	1216151	175700
24351.5	501872	2466351	228440
24540	1006816	113854	3310346
24619	697506	322586	603331
24900	1658106	113220	837752
32721.5	187967	140068	493226
34299	638588	263668	662249
37287	22627	2216652	32667
38329	1354698	2332700	419465
40543.5	422018	1034111	90122
44025.5	15888.5	2209913	39405.5
52198.5	997761	67961	1350556
57824	290770	1943678	4117957
59541	499752	2622395	4235348
60043.5	663215	635662	186468
69996	572759	1309497	82353.5
80760	520972	2601176	4214129
83624.5	351046	816876	1687010
92605	235583	583422	990456
101542	968113	519432	482648
114884	2841668	1036882	2611570
120638	1070146	69507.5	2147017
127018	829582	9938.5	3487580
127018	829582	9938.5	3487580
132332	500883	566570	642166
146287	366726	654326	1101242
149104	369544	651509	1098425
195868	909808	79519.5	2218339
205102	1150665	84943	1503460
219236	37598	940010	369876
249932	618176	4752387	1252508
249933	618176	4752387	1252508
257206	1030997	2362526	552476
296476	635511	1501128	1908162
330216	653308	652402	4668811
371982	424474	1023462	1259216
378254	506833	973292	2808691
390062	51297	1229342	981533
418284	219799	959966	606975
440934	1214726	2178797	736205
518904	1982502	107986	360068
528184	51003	3294220	431762
533914	2430196	963326	1951675
560780	273050	702838	125776
624912	767808	1555938	2132457
660267	2509877	1195930	572504
728498	2294223	822210	5066706
766307	127818	68541.5	771784
784570	546158	98721.5	140480
1071150	832738	385302	146100
1133219	193498	3321547	3029857
1191098	952686	505250	266048
1526798	591810	178444	191927
1794556	1397661	1125492	1721961
1872757	109591	611446	5013
2304369	251656	1622290	176058
2956222	94771	5259604	1785312
3066586	1460767	322804	1878836
3170609	2520229	1152966	458746
3558444	1151839	635148	613901
3994725	973846	105014	1038560
4348923	110824	2361378	303213
4935797	225514	712894	159328
5064541	991618	101718	912821
6633761	203330	1922431	4253350
6662742	210930	449284	1697759
6812870	145885	20509.5	3272959
6916590	3215749	1937664	4018201
11185183	3427665	371224	2430136

## Sheet: Figure 4G
Figure 4G. Spatial correlation of nuclear HA-small T antigen and CR TF signals from immunostaining in Figure 3F as indicated by Pearson’s correlation and Mander's split coefficients.
TF	Image#	Pearson's correlation	Manders' split coefficient (Small T)	Manders' split coefficient (TF)
HP1	1	-0.05	0.341	0.003
HP1	2	0.12	0.178	0.254
HP1	3	0.05	0.206	0.073
HP1	4	-0.01	0.072	0.331
HP1	5	0.16	0.204	0.354
HP1	6	0.15	0.306	0.281
HP1	7	0.04	0.144	0.049
HP1	8	0.1	0.179	0.149
HP1	9	0.04	0.163	0.097
HP1	10	0.04	0.1	0.084
HP1	11	0.09	0.161	0.179
HP1	12	0.07	0.207	0.14
ISL1	1	0.3	0.534	0.476
ISL1	2	0.52	0.882	0.869
ISL1	3	0.36	0.585	0.651
ISL1	4	0.4	0.638	0.521
ISL1	5	0.43	0.757	0.636
ISL1	6	0.42	0.873	0.622
ISL1	7	0.45	0.639	0.662
ISL1	8	0.54	0.836	0.789
ISL1	9	0.53	0.828	0.812
ISL1	10	0.44	0.674	0.718
ISL1	11	0.56	0.737	0.82
ISL1	12	0.58	0.91	0.775
LHX3	1	0.47	0.917	0.899
LHX3	2	0.39	0.69	0.718
LHX3	3	0.4	0.588	0.67
LHX3	4	0.52	0.814	0.712
LHX3	5	0.5	0.572	0.72
LHX3	6	0.43	0.711	0.612
LHX3	7	0.48	0.703	0.691
LHX3	8	0.39	0.661	0.641
LHX3	9	0.34	0.707	0.624
LHX3	10	0.36	0.583	0.593
LHX3	11	0.44	0.699	0.788
LHX3	12	0.36	0.637	0.688
POU4F3	1	0.39	0.568	0.582
POU4F3	2	0.58	0.891	0.841
POU4F3	3	0.41	0.77	0.796
POU4F3	4	0.69	0.976	0.924
POU4F3	5	0.41	0.873	0.804
POU4F3	6	0.67	0.932	0.951
POU4F3	7	0.6	0.789	0.555
POU4F3	8	0.63	0.929	0.914
POU4F3	9	0.39	0.629	0.65
POU4F3	10	0.6	0.858	0.905
POU4F3	11	0.64	0.897	0.901
POU4F3	12	0.7	0.948	0.94
SOX2	1	0.48	0.749	0.61
SOX2	2	0.51	0.889	0.815
SOX2	3	0.49	0.83	0.751
SOX2	4	0.57	0.926	0.88
SOX2	5	0.7	0.951	0.887
SOX2	6	0.66	0.893	0.918
SOX2	7	0.47	0.76	0.672
SOX2	8	0.58	0.783	0.923
SOX2	9	0.64	0.753	0.836
SOX2	10	0.56	0.58	0.773
SOX2	11	0.6	0.865	0.781
SOX2	12	0.41	0.538	0.596
EP400	1	0.4	0.71	0.668
EP400	2	0.2	0.33	0.395
EP400	3	0.56	0.844	0.79
EP400	4	0.51	0.868	0.871
EP400	5	0.34	0.496	0.523
EP400	6	0.26	0.413	0.431
EP400	7	0.24	0.364	0.366
EP400	8	0.39	0.698	0.749
EP400	9	0.38	0.611	0.609
EP400	10	0.3	0.4	0.506
EP400	11	0.44	0.674	0.708
EP400	12	0.39	0.54	0.612

## Sheet: Figure 5B
Figure 5B. Knockdown of LHX3 or ISL1 causes downregulation of small T and large T, assayed by RT-qPCR in MKL-1 and WaGa cells.
MKL-1
Target	si-NC						si-ISL1						si-LHX3
ISL1	1.07633	0.929079		0.942956	1.07938	0.982504	0.409127	0.40365		0.491121	0.568269	0.632637	0.983248	1.18809		1.02092	1.29958	1.37428
LHX3	0.936357	1.06797		0.883837	1.03557	1.09257	1.19515	1.19796		0.794828	0.914606	0.958253	0.285067	0.305252		0.124599	0.130689	0.146798
Large T	1.12167	0.955521	0.933027	0.920398	0.926691	1.17244	0.73155	0.802228	0.789012	0.841196	0.757231	0.985949	0.609044	0.606349	0.640757	0.572865	0.690741	0.726426
Small T	1.11781	0.96281	0.929163	0.939791	1.03251	1.03056	0.731587	0.71384	0.703367	0.83893	0.988188	0.926855	0.537121	0.537332	0.534697	0.669071	0.647911	0.629312
WaGa
Target	si-NC						si-ISL1						si-LHX3
ISL1	0.991427	1.00865		0.881213	0.960007	1.18207	0.592165	0.595493		0.469512	0.474781	0.570661	0.54485	1.0579		0.863646	0.930908	1.09298
LHX3	0.983932	1.01633		0.846192	1.04073	1.13551	0.863413	0.907971		0.688697	0.989948	0.967581	0.195028	0.224759		0.0935693	0.115779	0.113903
Large T	1.00954	0.999976	0.990578	0.992189	0.973268	1.03556	0.776805	0.809673	0.929598	0.697416	0.950595	0.835024	0.818031	0.820881	0.833992	0.652003	0.694505	0.704062
Small T	0.991886	0.996973	1.01124	0.957956	1.09282	0.955229	0.749522	0.74925	0.764947	0.688742	0.842349	0.844253	0.722517	0.736821	0.748549	0.669071	0.647911	0.629312

## Sheet: Figure 5D
Figure 5D. 24 hour co-transfection of cDNA expression plasmids, firefly and renilla luciferase reporters in HEK293T cells.
	Empty Luciferase			MCPyV Luciferase			Mutant MCPyV Luciferase
Empty	0.042073	0.042658	0.044533	2.98717	3.00696	2.66772	2.81569	2.84769	2.74994
+ISL1	0.15031	0.154939	0.144308	9.9387	9.96269	9.85807	2.77047	2.74346	3.11511
+LHX3	0.103988	0.106448	0.109158	7.39671	7.88145	7.64661	1.19226	1.15	1.12549
+ISL1+LHX3	0.226111	0.232231	0.234011	14.8535	15.563	15.1406	4.06535	4.1791	4.0432

## Sheet: Figure 6B-C
Figure 6B-C. Tumor growth curves for xenografts of MCC13 (VN-MCC) or MKL-1 (VP-MCC) treated with vehicle or HDAC inhibitor panobinostat for 29 days.
MCC13
Group	Animal ID	Study Days
		1	4	8	11	16	19	23	26	30
Vehicle	181	114.57	144.29	358.52	530.54	1074.71	1809.69
Vehicle	189	206.42	347.06	741.93	1126.05	1747.39
Vehicle	192	121.21	146.67	281.77	409.76	939.29	1317.59	2020.29	2806.06	4116.8
Vehicle	194	164.59	169.7	281.53	243.44	449.59	596.12	875.81	966.37	1636.04
Vehicle	212	79.56	137.06	273.85	423.01	820.38	1030.57	1554.48	2101.79	2787.79
Vehicle	224	122.85	155.68	319.27	461.14	937.91	1226.06	1417.3	1709.9	2151.86
Vehicle	229	82.69	108.06	136.29	104.88	140.05	220.23	541.54	770.6	1090.95
Vehicle	233	123.4	188.07	255.41	337.91	732.85	1120.58	1650	2390.26
Vehicle	237	118.41	185.76	217.98	299.55	582.5	778.6	1249.29	1701.49	2581.62
Vehicle	251	150.56	268.21	612.84	807.63	1353.54	1327.36
Panobinostat	175	133.82	185.99	609.71	933.51	2055.24
Panobinostat	183	128.39	169.55	253.65	308.59	568.47	802.69	1086.65	1497.46	1780.31
Panobinostat	186	110.44	137.42	114.71	153.45	377.48	572.95	923	1290.75	1801.57
Panobinostat	197	157.36	159.45	208.91	321.75	760.32	1024.04	1618.22	2052.84
Panobinostat	199	141.7	128.11	151.68	164.49	298.27	452.16	633.64	719.25	1047.05
Panobinostat	215	121.76	135	173.07	166.82	500.56	713.21	998.95	1204.5	1866.19
Panobinostat	226	86.58	153.3	138.9	178.39	338.6	446.73
Panobinostat	232	128.94	134.26	79.71	99.7	183.01	203.9	268.33	334.12	559.9
Panobinostat	243	125.17	200.19	375.6	606.59	1420.25	1851.89	2579.39
Panobinostat	246	121.68	122.04	119.93	141.32	230.01	374.63	451.59	516.51	1010.87
MKL-1
Group	Animal ID	Study Days
		1	4	8	11	15	18	22	25	29	32	36	39	43	46	50
Vehicle	1	100.67	110.54	152.84	215.99	284.47	333.64	402.85	566.22	760.4	962.8	1305.8	1588.69	2111.11
Vehicle	4	142.36	285.28	397.18	422.59	557.78	686.15	763.51	852.89	1296.04	1722.97	2304.42
Vehicle	7	80.48	109.12	144.96	166.26	273.71	291.28	381.44	480.14	709.71	1173.65	1583.7	1964.52
Vehicle	14	95.06	132.14	186.66	276.28	372.98	418.64	584.83	889.07	1143.4	1263.97	2007.27
Vehicle	15	188.82	319.71	356.57	358.24	367.62	429.41	490.72	546.77	647.62	870.77	1080.77	1189.04	1273.22	1280.18	1485.27
Vehicle	16	107.57	137.69	206.36	269.32	354.78	454.91	565.14	673.09	813.45	1332.06	1595.23	1560.96	1849.22	2142.72
Vehicle	34	54.14	65.84	68.03	73.04	81.75	89.28	103.75	122.04	137.01	135.32	146.06	166.09	195.93	259.98	186.28
Vehicle	39	47.45	69.62	111.17	109.44	134.64	150.26	202.25	305.15	368.14	490.47	624.06	668.02	769.93	940.06	992.93
Vehicle	56	81.09	77.24	83.44	90.28	101.15	105.75	109.57	121.22	135.6	202.62	191.38	223.79	224.82	264.61	363.05
Vehicle	76	80.32	87.01	89.36	82.37	72.31	85.79	80.1	58.78	52.96	52.7	80.69	100.3	160.09	168.71	180.13
Panobinostat	6	62.22	91.37	68.9	60.96	60.54	51.1	47.54	43.36	40.79	38.81	69.96	81.6	98.59	167.73	190.6
Panobinostat	13	149.66	148.63	122.34	109.81	107.03	104.79	102.97	92.1	109.78	199.63	299.46	429.22	457.51	599.92	841.49
Panobinostat	23	92.38	118.37	101.35	92.97	99.12	95.56	91.95	82.01	88.47	114.06	171.08	231.07	305.96	393.98	502.09
Panobinostat	33	85.14	83.82	73.16	69.24	63.97	37.36	58.26	57.03	62.44	69.97	125.74	138.97	155.38	227.6	270.68
Panobinostat	42	58.7	58.37	50.77	45.01	45.03	36.32	35.13	32.48	34.29	53.83	71.92	79.83	108.13	163.63	218.9
Panobinostat	44	43.73	43.3	39.3	34.33	29.93	28.05	27.69	26.17	26.18	30.52	43.47	77.87	57.94	63.71	59.73
Panobinostat	47	118.25	125.09	131.76	113.32	124.17	120.48	120.42	124.34	120.76	245.38	253.59	306.87	417.68	532.56	624.35
Panobinostat	53	126.62	122.86	75.3	69.37	61.63	55.06	55.95	51.9	59.08	83.09	141.71	186.3	293.93	355.65	393.6
Panobinostat	55	105.31	68.07	56.49	51.95	56.75	54.44	51.61	46	45.57	72.94	93.94	107.8	143.26	161.18	230.44
Panobinostat	63	112.56	99.26	85.71	80.73	81.88	76.82	70.83	69.82	68.46	89.09	138.57	130.89	159.44	178.01	196.52

## Sheet: Figure 6D
Figure 6D. Number of mice surviving with MCC13 or MKL-1 xenografts treated with either vehicle or Panobinostat.
MCC-13
Study Days	Vehicle	Panobinostat
1	10	10
8	10	10
16	9	9
19	7	9
22	7	8
23	7	7
26	6	6
30	2	6
33	2	4
37	1	3
40	0	1
44	0	1
47	0	0
MKL-1
Study Days	Vehicle	Panobinostat
29	10	10
36	8	10
39	7	10
43	6	10
46	5	10
50	4	10

## Sheet: Figure 7B
Figure 7B. Panobinostat decreased MCPyV T antigen expression in MKL-1 cells 24 hours post-treatement.
Relative expression of Large T
0 hours	24 hours
1	0.411428
0.958256	0.481147
0.989547	0.659032
Relative expression of Small T
0 hours	24 hours
1	0.562003
1.04708	0.561094
0.90786	0.462956

## Sheet: Figure S2B-C
Figure S2B-C. Expression of select TFs in either MCC subtype (n = 4 VP-MCC, n = 3 VN-MCC), compared to normal human tissue RNA-seq (n = 222 diverse normal tissues).
Group	VP_MCC	VP_MCC	VP_MCC	VP_MCC	VN_MCC	VN_MCC	VN_MCC	Normal tissue	Normal tissue	Normal tissue	Normal tissue	Normal tissue	Normal tissue	Normal tissue	Normal tissue	Normal tissue	Normal tissue	Normal tissue	Normal tissue	Normal tissue	Normal tissue	Normal tissue	Normal tissue	Normal tissue	Normal tissue	Normal tissue	Normal tissue	Normal tissue	Normal tissue	Normal tissue	Normal tissue	Normal tissue	Normal tissue	Normal tissue	Normal tissue	Normal tissue	Normal tissue	Normal tissue	Normal tissue	Normal tissue	Normal tissue	Normal tissue	Normal tissue	Normal tissue	Normal tissue	Normal tissue	Normal tissue	Normal tissue	Normal tissue
SampleName	MKL-1	MKL-2	WaGa	MS-1	MCC13	MCC26	UISO	Brain_Hippocampus 1	Tonsil	Brain_Pituitary-Gland	Nipple	Brain_Amygdala 1	Uterus_Endometrium	Uterus_Endometrium2	Brain_Frontal-Lobe-NOS	Esophagus	Prostate-Gland 1	Liver 1	Skin 1	Spleen 1	Lymph_Node 2	Testis 1	Small-Intestine_Ileum	Brain_Subthalamic-Nucleus	Brain_Occipital-Cortex	Salivary-Gland_Submandibular-Gland	Corpus-Uteri_Myometrium 1	Brain_Entorhinal-Cortex	Brain_Corpus-Callosum	Brain_Hippocampus 2	Brain_Putamen	Adrenal gland 10	Large-Intestine_Cecum	Corpus-Uteri_Myometrium 2	Corpus-Uteri_Myometrium 3	Small-Intestine_Jejunum	Corpus-Uteri_Endometrium	Brain_Substantia-Nigra	Brain_Temporal-Lobe-L	Brain_Accumbens 1	Skin 2	Skeletal-Muscle_Quadriceps-Femoris	Bronchus	Heart 1	Brain_Amygdala 2	Brain_Thalamus	Brain_Accumbens 2	Prostate-Gland 2	Thyroid
INSM1	241.61	299.09	195.32	226.31	0.0091521	0.0061767	0.10789	0.9696	0.6057	29.959	0.032991	1.4841	0.009689	0.0072902	0.65477	0.0032829	0.059927	0	0.091985	0.17229	0.63071	0.20053	0.28727	1.2171	1.7194	0.017668	0.0076334	1.4489	1.3015	0.82029	4.0849	2.8061	0.34164	0.0072245	0.0069296	1.9519	0.014434	0.61882	1.4145	3.4113	0.1943	0	0.01335	0.006787	1.0051	0.57251	2.7099	0.3533	0
POU4F3	184.54	241.39	238.91	188.23	0.048855	0.082269	0.13295	0.011403	0	0.0099097	0.087248	0.092686	0.064186	0.038343	0.0095715	0.043827	0.10835	0	0.062742	0.010761	0.070557	0.040577	0.015693	0.017374	0.05161	0	0.040251	0.059945	0.1614	0.052645	0.040841	0.025285	0.030385	0.075996	0.036342	0	0.019004	0.0483	0.0099139	0.018283	0.054761	0	0.017394	0.017773	0.038415	0.01599	0.019404	0.055335	0.014186
LHX3	95.845	18.206	130.4	135.63	0.016495	0.007416	0.17953	0.020881	0	22.815	0.015982	0	0	0	0.013146	0	0	0.033164	0.012371	0.029784	0.0081171	0.065359	0	0	0	0	0	0	0	0	0.0037661	0	0	0	0	0	0.0087328	0	0.0045737	0.084259	0.067201	0.0082073	0	0	0.0088705	0	0	0	0
ATOH1	93.461	71.529	130.9	124.6	0	0	0.10057	0	0	0	0.17784	0	0	0	0	0	0	0	0	0	0	0	0.33702	0	0	0	0	0.0075359	0	0	0.0092338	0	5.6849	0.021489	0	8.7847	0	0	0	0	0.12388	0	0	0	0.021704	0	0	0	0.048748
ISL1	75.85	216.4	105.59	68.385	0.53747	2.0441	0.14729	0.02249	0.39742	1.9777	0.79201	0.87821	0.24273	0.12173	0.011328	0.044557	8.6042	0.0047639	0.30222	0.025685	0.049016	0.93156	0.13115	0	0.020469	0.027657	0.18324	0.0026391	0.0064068	0.030672	1.1827	0.38239	0.06647	0.27896	0.1157	1.2526	0.21842	0	0	4.2356	0.56487	0.021245	0.46663	0	0.022966	0.2161	1.723	4.2376	0.23941
GFI1	56.573	54.439	77.812	55.261	0.067482	0.18219	0.03494	0.095305	4.9359	0.16889	0.35365	0.094958	0.46947	0.61418	0.087627	0.28364	0.79769	0.30766	0.25712	4.3506	4.5478	0.56858	1.2037	0.017444	0.041275	0.6977	0.55874	0.055917	0.10988	0.075967	0.036052	0.25822	1.931	0.43349	0.50347	4.1404	0.16718	0.045136	0.035826	0.13194	0.33617	0.07143	0.90655	0.34301	0.10039	0.06411	0.070135	0.45584	0.17184
HES6	287.89	240.26	278.71	396.74	5.5931	5.4708	34.627	16.501	2.4189	12.057	1.3074	12.173	2.29	8.7765	15.634	2.7139	1.8838	2.962	0.80463	2.7869	1.1452	7.7791	8.2882	32.114	38.711	0.92981	7.6641	17.906	29.891	15.822	13.344	4.8532	4.9405	4.1325	2.1156	12.865	4.1962	16.658	9.3436	13.014	1.6157	36.955	1.802	1.6432	12.329	7.9838	6.1727	0.52613	1.7436
EYA2	46.626	25.025	23.598	42.619	0.051413	21.868	0.032615	1.9038	3.7434	1.2866	2.0299	2.5413	1.7684	20.875	8.7654	4.2319	17.91	0.52235	2.7024	0.45645	0.68324	2.5461	1.357	5.3939	3.2046	8.6808	10.355	2.4791	1.5274	2.984	2.8035	0.71869	7.7331	1.9451	1.6803	0.1101	4.4635	2.1933	2.8663	2.4044	2.4659	0.41317	9.1214	1.3037	2.4411	2.2511	3.5363	14.768	8.6328
DLX3	26.283	38.976	11.764	40.363	0.1702	1.108	0.23604	0.070676	1.6085	0.1142	16.708	0.031942	0.0052974	0.031873	0.1503	0.064644	0.17277	0	21.017	0.0089661	0.029334	0.16439	0.30086	0.010872	0	0.072413	0.0041723	0.019349	0.0067099	0.061326	0	0.17388	0.06961	0	0.022718	0.019105	0.023666	0	0.020665	0.175	17.953	0.0074161	0.043753	0.0074165	0.064133	0.059907	0.0080911	0.47299	0.3349
DLX4	44.078	71.689	16.943	42.008	0.78348	6.759	0.2288	0.050579	0.18645	0.068777	0.82851	0.34282	0.10547	0.19473	0.074207	0.022058	0.12358	0.015259	1.7456	0.1232	0.10875	0.15863	0.29886	0.028728	0.14192	0.038289	0.036698	0.73896	0.14347	0.031384	0.12393	0.093187	0.11589	0.01206	0.020012	0.038904	0.036162	0.010224	0.081983	0.11616	1.1352	0.19603	0.067443	0.045242	0.15883	0.030481	0.27155	0.17277	0.11953
LMO1	16.175	7.5895	40.558	38.871	0.031237	0.18949	3.7125	1.466	0	2.2517	6.4867	0.77816	0.08279	0	1.0185	0.078741	0.036841	0	2.9712	0.71429	0.18973	1.2166	0.21886	1.1602	1.0845	0	0.19434	1.3925	0.12255	1.9699	1.3164	0.17646	1.118	0	0.023056	0	0.034052	0.94105	2.1965	2.9836	4.8434	1.7152	0.066031	0.81263	2.7413	2.0546	0.74743	0.0512	0.2226
DACH1	43.628	75.78	48.187	26.98	0.17217	1.2598	8.6562	0.63585	0.15085	4.2515	0.28636	4.5457	2.0727	3.8063	1.2379	0.95619	6.4172	0.4724	1.4379	4.8151	0.36933	6.5532	1.445	0.83207	1.4165	0.24083	2.3056	1.5002	0.088236	0.40917	9.3639	5.4465	1.2915	0.95495	1.0947	3.0213	1.7097	0.67121	1.25	3.6117	0.7559	0.23905	3.2504	1.82	1.0193	0.53661	9.8557	7.5129	0.3255
DRGX	14.619	13.016	20.504	41.959	0	0	0	0.03649	0.073537	0.04776	0.45137	0	0	0.7925	0.81051	0	0	0	0.1619	0	0.084144	0.065507	0.049783	0.013764	0.027378	0	0	0.084884	0	0	0	1.5604	0.024112	0.030219	0	0	0	0	0.11005	0.087127	1.214	0	0	0	0	0	0	0	0
MYT1	9.8905	15.245	15.497	15.59	0.015792	0.1432	0.012273	1.4421	0.056995	3.9504	0.0097861	2.6549	0.0047871	0	1.0336	0.012946	0.018838	0.011291	0.0084349	0.071159	0.11631	0.49557	0.25513	3.0168	1.4664	0	0.0056661	2.1786	3.0041	2.0371	2.4982	1.7937	0.071744	0.025045	0.0068697	0.07214	0.0071451	2.1458	1.9152	5.2084	0.010309	0	0.0066306	0.033656	1.7427	2.9062	2.4851	0.060702	0.081762
UNCX	14.855	0	7.3579	17.961	0	0	0	0	0	0.13289	0	0	0	0	0	0	0	0	0	0	0	0.043164	0	0	0	0	0	0	0	0	0	0	0	0	0	0	0	0.1942	0	0.50605	0	0	0	0	0	0.32915	0	0	0
IRX2	69.253	1.6641	53.176	22.704	2.2322	1.8399	35.769	0.28365	0.2442	0.66691	16.36	0.13983	0.064341	0.058168	0.063259	0.024424	4.7009	0.017075	16.293	0.011332	0.32475	1.5406	0.040471	0.013233	0.016298	8.4588	0.030139	0.080457	0.55711	1.0084	0.071459	0.017758	0.074642	0.033256	0.043165	0.010728	0.039863	1.5506	0.13233	1.5646	14.523	0.40003	5.4525	0.84127	0.38425	2.3368	0.1017	3.0434	0.81744
TFAP2B	15.362	5.4784	76.592	13.576	6.7516	0.42318	0.0039184	0	0.0027298	0.015872	2.7749	0.16051	0.0045857	0.0069177	0.037685	0.021701	0.025779	0.0021634	2.0229	0.0019478	0.0031837	0.36042	0.014211	0	0.012405	1.6936	0.0036187	0	0	0	0	1.4448	0.0082481	0	0	0	0.0068451	0.049431	0.0017963	0.046264	5.649	0.003223	0.076236	0.006449	0	0.060716	0.017584	0.094828	0
PHF21B	17.003	12.109	11.782	11.455	0.027619	0.24127	4.609	1.1208	0.0322	9.7868	0.11054	2.1658	1.1894	8.9756	1.3798	0.48496	3.9684	0.0036417	0.060406	0.013101	0.11249	2.4567	0.19595	2.85	2.1707	0.067001	1.2863	3.157	2.478	2.815	3.4611	0.8214	0.02774	1.0612	1.3217	0.018601	2.4752	1.3233	1.2021	3.0639	0.077547	0.065032	0.096025	0.054205	1.971	1.4187	2.9057	2.1454	0.24212
POU4F1	104.09	17.741	35.479	14.091	0.24635	1.717	1.7749	0.065928	0.42853	0.0027151	0.07211	0.20009	0.0035285	0	0.023719	0.0095526	0.011903	0.0099808	0.064592	0.077813	0.058721	0.84368	0.0131	0.14763	0.038137	0.045101	0.013911	0.027654	0.035817	0.15396	0.17717	0.017589	0.029571	0.010537	0.030336	0.029744	0.0052618	0.053625	0.035875	0.08633	0.1012	0.13369	0.024377	0.014859	0.13921	0.83081	0.086443	0.011642	0.0036777
PAX6	21.926	47.05	17.325	15.647	1.0638	4.3688	0.14712	4.2755	0.38863	1.7577	0.31145	4.4839	0.33986	0.37088	3.7486	0.45028	0.29142	0.17395	0.33338	0.23989	0.20005	0.51006	0.34977	6.2212	4.1019	0.17383	0.25158	3.5031	3.5599	6.0304	4.0166	0.45623	0.41535	0.36463	0.44112	0.65894	0.43577	2.0289	3.7085	2.0556	0.61119	0.21332	0.19166	0.24315	4.4827	2.3796	4.3952	0.43343	0.39238
TLX3	21.744	68.863	35.813	30.277	2.4421	2.416	0	0.0086977	0.011656	0.21886	0.026626	0.011787	0	0	0	0	0	0.0091955	0	0	0	0	0	0.0066517	0	0	0	0	0	0	0	0	0	0	0	0	0	0.024626	0	0.013986	0.013955	0.013618	0	0	0	0	0	0	0
ALX1	0.018597	106.78	37.038	0.02731	0.96607	3.6368	0	0.041054	0	0.10696	0.26703	0.013906	0.65846	0.31092	0.96491	0.015756	0.012999	0.021687	0.5814	0.0096992	0.04768	1.2521	0.056582	0.054822	0.046495	0	0.17219	0.023998	0.014543	0.075904	0.0073622	0.022792	0.013693	0.66759	1.1793	0.17944	0.71897	0.014508	0.062558	0.11533	0.92095	0.064146	0.078472	0	0.10391	0.01441	0	0.012483	0.05064
ALX3	27.378	8.9401	18.308	2.2665	0.6294	2.0263	0.37489	0.62469	0.77824	1.2902	1.9258	1.8242	2.8017	2.728	2.644	0.93025	1.2475	0.21394	1.2683	1.0079	2.1829	1.357	0.76539	1.0428	1.1971	0.50281	1.6871	1.3385	2.1471	0.87973	1.1507	0.81236	0.64675	1.9982	1.885	0.82543	2.6441	1.0462	0.51429	1.2166	2.1878	0.66114	0.87728	0.63324	1.1754	0.84138	0.75125	0.67642	0.96623
SOX2	39.99	107.03	107.11	77.618	9.8287	1.8739	42.715	24.751	4.3046	4.868	0.26474	30.95	0.066026	0.082747	24.094	1.8984	1.7202	0.057004	0.35964	0.018621	0.038078	0.92799	2.4381	47.893	35.391	2.5466	0.045497	33.077	29.961	46.198	29.701	0.20244	1.0448	0.123	0.173	0.072745	0.16385	25.953	27.858	37.973	0.5671	0.053905	7.3286	0.20792	40.974	36.263	38.996	4.6831	0.10448
E2F2	38.699	28.2	30.161	28.145	2.5236	3.3952	3.6103	0.025485	3.569	0.016242	2.0178	0.049994	0.062221	0.5386	0.017574	0.042708	0.086248	0.033991	1.4723	0.52853	0.49232	2.1373	0.080017	0.018208	0.0079525	0.14345	0.10894	0.0095075	0.011773	0.054667	0.0076911	0.065943	2.9394	0.015832	0.064568	1.7132	0.052279	0.011751	0.013617	0.038069	5.6387	0.030296	0.08497	0.42595	0.031086	0.23691	0.011761	0.069755	0.11636
NHLH2	6.6535	5.0768	9.3957	4.6494	0	0.22575	0	2.063	0.065844	0.089424	1.3162	0.90702	0	0	0.28387	0.0037415	0.09952	0	0.48747	0	0.0076548	0.40038	0.0068104	1.0721	1.3066	0	0.0086955	1.0708	2.644	2.1741	1.6325	0	0.033025	0	0	0.013273	0.024682	3.1844	0.57335	5.5337	1.0752	0.39387	0.022809	0.015455	3.149	8.3074	0.27866	0.078729	0
LHX9	1.6711	7.3182	13.721	3.7408	0.025598	0.28738	0	0.10283	0	0.021156	0	0	0.054951	0	0.010097	0	0.0061799	0.43475	0.0047477	0	0.084397	0.73445	0.016668	0	0	0	0.010643	0	0	0.2105	0	0.027351	0	0.060404	0.087223	0.0081185	0.065454	0	0	0.29065	0	0.12278	0.027843	0.075585	0.6414	2.7371	0.033563	0.011078	0.023188
PRDM13	3.7279	4.5607	14.183	0.32407	0.056057	1.2811	0.0072614	0.0037731	0.0050501	0	0	0	0	0.0063861	0.01267	0	0.0047693	0	0.0029842	0	0	0.10472	0	0	0.0057266	0.0038694	0	0.0022148	0	0.0023408	0	0.0042245	0.0050733	0	0	0	0	0.0053675	0	0.58552	0.0060785	0	0	0	0.0064287	0	0	0	0
TP73	12.288	7.4813	19.544	62.687	2.4916	4.5126	1.1281	0.42851	2.2584	0.23816	2.7528	0.15352	0.14652	0.40476	0.15424	0.15163	1.8602	0.14522	1.2914	0.24135	0.18039	0.57304	0.087597	0.2435	0.45843	0.50587	0.14777	0.33069	0.66712	0.67682	0.21816	0.098689	0.12642	0.14753	0.13353	0.042386	0.24708	0.40735	0.2814	1.3795	5.1267	0.043632	0.43054	0.098871	1.1053	0.59361	0.24357	0.82201	0.052531
BARHL1	0.063635	28.912	0	7.5235	0.007039	0.01899	0	0	0	0	0.020239	0.0089602	0	0	0	0	0	0	0.0052161	0.0062747	0.01027	0.059041	0.0091532	0	0	0	0	0.0038731	0.0093972	0.0081779	0	0.007374	0	0.01106	0	0	0.011053	1.5566	0	0.41546	0	0	0.030564	0	0.011215	0.0093185	0	0	0
SCML2	10.877	12.044	9.6996	11.708	1.6539	2.9239	1.0053	0.5423	0.50594	1.403	0.91086	0.5044	0.97748	1.1093	0.62116	1.1137	0.75704	0.37414	0.53673	0.82583	0.94943	4.8577	1.0247	0.4732	0.61706	0.92237	1.5693	0.53426	0.78169	0.64352	0.5415	3.326	0.99539	1.1772	1.6793	0.26907	1.8079	0.7043	0.44775	0.60298	0.62254	0.36511	0.39709	0.40647	0.4255	0.36988	0.57761	0.55404	0.51481
SCRT2	6.1082	3.2043	2.6116	3.899	0.0035624	0	0	0.13938	0	0	0	0.018218	0	0	0.85006	0.0051111	0.0042448	0	0	0.048013	0	0.036096	0	0.33001	0.32889	0.0034456	0	0.30764	0.019155	0.064619	0.075311	0.0075248	0	0.0056353	0	0	0	0.76475	0.18889	0.086903	0	0	0	0	0.16319	0.14493	0.0057781	0.0041496	0
ATOH7	4.9669	3.0834	9.805	1.2368	0.027309	0.18409	0.14861	1.4157	0.011429	0.059194	0.10443	0.79749	0.095959	0.23	1.1956	0.091448	0.07557	0.18936	0.14111	0.016153	0.052911	0.15211	0.082463	0.58063	0.86402	0.0087057	0.15828	2.0313	0.048414	1.1636	0.53335	0.14236	0.079815	0.24217	0.095483	0.11488	0.18514	0.072454	3.8332	0.49379	0.02737	0.013356	0.01309	0.053397	1.8468	0.22795	0.93246	0.026035	0
MNX1	20.073	7.4081	6.5919	16.763	7.1409	0.84189	2.0869	0.039647	0.010624	1.5852	0.054106	0.03224	0.0089206	0.026744	0.013312	0	0.66237	0.016772	0.018063	0.022561	0.012305	0.49826	0.28898	0.0060708	0.023991	0.45305	0.015188	0.018569	0.022519	0.0097969	0.02852	0.012773	1.5084	0.053007	0.025384	5.5831	0	0.011234	0	0.0092244	0.10182	0.049711	0.097435	0.012422	0.013426	0	0.027114	0.014566	0.028842
CBX2	55.593	28.113	33.712	55.373	8.689	16.16	10.096	0.28746	0.81438	0.12074	1.4659	0.6458	0.82608	1.9098	0.36266	0.23261	0.35545	0.21342	1.3615	0.46717	0.46315	7.5256	0.74723	0.3582	0.42418	0.11466	1.0334	0.31499	0.62347	0.38586	0.43049	0.2254	0.16686	0.91305	0.81872	0.049152	1.1303	0.71233	0.16946	0.16268	2.5552	0.10135	0.78271	0.5961	0.26222	0.3629	0.37851	0.2638	0.15012
ACTR5	15.984	10.469	20.935	17.675	3.5003	6.8348	3.033	2.08	5.41	3.2534	6.5249	3.4593	3.9934	5.3716	2.5586	3.255	2.8591	2.2682	5.0076	5.0734	5.9903	7.468	2.8862	2.584	3.5001	1.3068	3.6084	3.7255	3.8554	2.1869	3.5963	3.1715	2.666	5.3315	5.8462	2.5959	5.6671	2.8848	2.9404	2.877	5.6883	3.6397	2.9869	1.9449	2.3977	2.3381	3.873	2.2473	1.9146
VAX2	5.2777	9.5286	6.9213	7.2583	0.95073	1.1099	3.0718	0.56778	0.031731	0.29819	0.18101	0.24035	1.0122	0.23856	0.32765	0.31842	0.32974	0.024978	0.46473	0.044628	0.12804	0.13675	0.58573	0.23415	0.33896	0.012036	0.10436	0.53187	0.26779	0.66961	0.17785	0.32769	0.12602	0.41373	0.28259	0.031772	0.47298	0.40066	0.53448	0.72037	0.49215	0.055333	0.81121	0.18426	1.5333	0.315	0.20117	0.11469	0.13286
E2F1	135.97	61.635	80.99	58.655	18.389	24.942	17.254	2.2959	3.8798	0.12543	3.4321	3.426	0.56001	2.4587	2.2808	1.5494	0.75573	0.15347	1.983	1.03	1.0362	3.7641	0.78591	4.4874	5.0348	0.52437	0.51732	4.3998	5.7275	2.6836	3.1793	2.5073	2.1717	0.52373	0.6115	1.8364	0.52319	3.3151	2.9878	1.4336	3.4922	0.72005	0.32251	1.1194	2.3197	1.9707	3.9124	0.56637	0.54645
POU4F2	0.076291	64.724	0.0066447	5.0733	0.044987	0.011282	0	0	0	0	0	0.0052252	0.0086633	0	0.0032349	0	0.009742	0	0.0091428	0	0	1.6352	0	0.0029676	0	0	0	0	0	0.0023904	0.008357	0	0	0	0	0	0	0.0054813	0	0	0	0	0	0	0	0	0.006625	0.014267	0
ZNF215	5.924	3.6157	18.768	4.9133	0.3653	0.83141	2.7318	0.47565	2.0457	0.20995	0.24111	0.1379	0.37976	0.49434	0.47365	0.15723	0.51822	0.079949	0.16871	1.135	0.69016	1.1576	0.17791	0.134	0.12451	0.65292	0.67052	0.22729	0.046775	0.35631	0.17086	0.47041	0.82529	0.59447	0.54931	0.63925	0.46178	0.088705	0.45262	0.60481	0.11102	0.03621	0.46853	0.17592	0.38593	0.26457	0.19754	0.51279	0.51929
MCM2	128.6	125.58	99.57	107.12	56.175	32.259	34.611	1.1696	12.963	0.90723	5.3027	1.5345	2.9976	6.9478	2.6529	1.5569	2.2587	0.65435	3.3681	3.9189	3.5562	6.7247	1.77	0.94907	1.7755	1.0193	2.3783	1.6995	2.0413	1.472	1.0617	2.2297	4.9609	2.8015	3.0547	3.4125	3.7288	1.7919	1.5551	2.2092	7.0883	1.0987	1.5366	1.7519	1.7937	2.3281	1.1869	3.0812	4.7431
UNG	100.21	80.106	57.495	62.174	41.974	18.557	22.918	7.534	12.281	7.2268	20.072	12.241	14.466	13.327	9.6587	6.5065	10.119	7.5648	15.377	5.5904	5.6954	14.234	4.9823	14.375	9.9058	5.4734	11.653	10.251	7.2799	13.92	7.6588	43.145	11.149	12.363	9.3925	10.395	8.9123	6.8096	9.7528	15.924	17.762	24.435	9.1351	6.9572	11.637	9.4406	13.659	6.5215	18.877
ZNF74	15.484	10.729	12.345	13.924	3.7615	3.9158	3.74	2.8622	2.2399	4.1238	2.6496	2.9448	5.2776	6.2203	3.3167	2.8109	3.2231	0.6474	1.7313	2.1399	2.575	0.65754	2.5787	3.3321	3.7693	1.462	5.0754	4.4272	3.6337	3.4137	3.206	1.551	1.743	3.4935	3.2871	1.0342	4.3134	2.6943	3.2585	3.7299	2.449	0.58258	1.6069	1.0161	2.989	3.0568	2.9227	1.9068	0.93361
HOXA7	17.131	23.499	10.415	13.984	4.6189	10.979	0.01401	0.012441	0.089985	0	5.9856	0.0084325	2.7608	1.8559	0	0.2649	2.9202	0.0065836	5.2165	0.728	1.8576	1.3034	4.2787	0.0095487	0.018846	0.014399	2.0278	0.000176	0.0091117	0.027911	2.08e-07	10.58	3.5268	2.709	2.5495	0.1	3.9603	0	0	0.060176	2.4312	1.5789	1.8222	0.0097699	0.010937	0.017546	0.021321	2.2336	0.14154
ZNF84	14.728	11.589	16.575	13.045	4.7639	4.22	2.7417	0	0	0	0	0	0	0	0	0	0	0	0	0	0	0	0	0	0	0	0	0	0	0	0	0	0	0	0	0	0	0	0	0	0	0	0	0	0	0	0	0	0
HOXA4	10.694	13.411	4.0648	5.9297	2.2861	7.0149	0.028518	0.0073756	0.079048	0.012789	2.2919	0	2.572	2.1155	0.012383	16.437	1.7826	0.35889	1.4425	1.6857	0.91612	0.49376	6.7646	0.011303	0.011162	0.037686	1.9697	0.0043194	0.020956	0.050147	0.010618	3.329	1.6984	2.3307	1.6775	0.6862	2.3666	0.010455	0	0	1.9902	4.4306	5.2205	0.46256	0.024998	0	0	1.0384	1.336
T	1.0896	1.5699	1.9412	4.6257	0	0.19181	0	0.016809	0.060024	0.16907	0	0	0.0063003	0.0094677	0	0.0075531	0.025053	0	0.01957	0.10661	0.017427	0.085105	0.25432	0.0086082	0	0.0057354	0.017542	0.0065701	0	0.0034694	0.0080836	0.012517	0	0	0	0	0	0	0.014727	0.054237	0.0090123	0	0	0	0.028561	0.020987	0	0.0068873	0.01336
SOX11	13.601	17.746	19.931	13.076	6.1446	5.0533	0	0.82809	0.0089326	0.25847	0.0040911	0.78081	0.016507	0.0045308	0.27919	0.11962	0	0.0014165	0.017994	0.16589	0.050047	0.053922	0.28117	0.36854	0.29856	0.0068647	0.0023695	0.34001	0.52467	0.84562	0.95493	0.0015001	0.33141	0.00449	0.004312	0.0018106	0.0044827	0.57328	0.51429	2.0102	0.062526	0.014782	0.014577	0.29791	0.71491	1.1781	1.3848	0.010776	0.0030899
HMGB2	517.19	420.84	332.65	513.17	174.97	175.38	154.47	9.7674	95.356	11.358	33.891	18.978	39.349	47.068	17.584	28.195	30.588	7.5668	41.81	45.305	52.797	78.232	40.71	12.62	14.864	8.8399	31.722	16.863	19.227	12.767	26.442	11.859	70.049	54.703	58.52	55.82	69.038	18.106	12.825	20.98	29.788	12.547	54.374	28.446	17.629	12.283	19.429	23.551	51.858
MSH6	73.733	69.852	72.836	68.626	36.778	26.751	25.442	5.5843	12.488	8.8247	8.3303	7.5601	18.359	18.545	6.2533	7.0165	7.8923	3.4615	6.1501	5.8729	8.1477	25.399	7.1148	6.5253	7.5612	4.5368	15.424	6.0119	14.384	5.4176	6.9777	12.41	7.7418	21.49	23.101	3.7162	22.389	7.7463	5.1761	5.7144	4.5762	8.3804	7.4293	3.9985	5.3079	7.3163	4.3873	9.8764	12.951
UBR7	53.35	57.054	87.605	48.927	24.252	20.583	14.72	10.976	11.527	7.8718	11.164	11.936	10.288	9.7913	11.458	7.8847	8.1774	3.8349	10.13	6.768	6.6439	19.197	10.299	9.3658	9.0724	5.2033	10.726	12.876	13.152	10.207	11.661	7.2762	9.0725	9.7902	10.75	7.988	8.9427	9.6794	13.735	8.0747	8.459	6.9889	7.0542	7.2408	10.376	10.743	15.453	10.558	14.099
KDM2B	21.074	14.318	18.785	17.916	6.5317	6.2568	8.6987	3.9569	14.395	3.5416	12.793	4.0961	6.7226	7.3977	5.6492	4.278	4.404	2.0042	8.6194	8.2099	12.055	6.3713	4.1546	3.5996	4.977	2.3381	4.7358	4.835	4.6558	3.9166	4.8134	2.9121	4.0446	4.3793	4.7926	4.1214	7.0148	4.7807	4.7141	4.7223	11.931	2.6965	3.5007	2.1766	3.9406	4.5263	5.111	3.2105	3.2349
HOXA2	5.4581	3.8553	0.97399	0.76717	0.37303	4.2611	0.20712	0.0071445	0.4594	0	0.68902	0.0096838	2.4832	2.0255	0.011995	1.7917	0.65991	0.037792	0.58043	0.59641	0.36614	0.057406	1.6708	0.010952	0.021629	0	1.4533	0.0041847	0	0	0	1.1071	0.90892	1.5771	1.9002	0.12526	2.245	0.01013	0	0.011507	0.72308	0.35869	1.0009	0.078439	0.012111	0	0	0.99765	0.43926
HOXD3	9.5835	4.7937	6.4138	4.9171	3.4916	1.6808	0.041547	0.053862	0.17309	0.0093287	1.0514	0.13144	9.769	6.6227	0.015825	0.36774	1.1137	0.0057024	1.053	0.47876	1.4243	1.1341	1.296	0.16969	0.15512	0.055149	9.1875	0.12949	0.37562	0.066719	0.18072	1.9318	0.85292	5.9586	4.4284	0.029101	10.582	0.55079	0.061365	0.026075	1.954	0.16517	1.0405	0.050817	0.13732	0.09124	0.046204	0.60279	0.2244
MCM4	99.258	78.175	124.07	55.179	36.051	21.892	42.245	4.1515	14.939	2.2574	16.302	3.7111	3.3804	6.3846	6.51	2.3585	2.7827	1.3897	10.608	3.7849	2.7502	29.204	2.5888	2.8786	4.7083	1.9307	3.6344	6.0075	4.35	3.838	4.4866	6.1558	9.009	3.104	2.9829	5.8463	3.1112	3.9897	6.4164	6.8867	14.462	2.5836	2.206	2.6014	5.4736	5.9617	7.0828	3.3886	4.5127
LHX2	13.154	12.35	5.7752	13.752	1.2207	4.7735	101.53	18.385	0.17085	0.022097	0.0078146	9.7917	0.028694	0.0086287	14.094	0.0038923	0.038725	1.1619	1.238	0.067955	0.079413	1.2279	0.028325	40.138	16.447	0.0052274	0.018075	18.277	5.0353	20.914	12.858	0.062754	0.041111	0.017102	0.032797	0.089649	0.042715	0.34806	17.366	2.2245	1.5277	0.040147	0.015785	0.16059	17.694	2.4577	9.8464	0.0094217	0.0060633
MXD3	39.717	33.374	14.59	21.249	10.981	11.081	10.299	0.7327	7.5818	2.7988	6.5174	2.5564	5.1111	6.3816	1.0274	4.7416	5.1724	4.5014	5.7671	4.8101	7.273	2.3975	2.0551	1.5509	2.6732	1.7583	2.8545	3.7887	4.2898	1.9615	2.42	2.0462	3.5848	3.7861	3.6864	4.8429	3.4967	2.6914	1.1464	2.4255	7.884	2.108	2.6406	2.3118	1.5905	1.8058	2.8147	1.5071	1.0959
PAXIP1	12.79	16.74	12.62	16.598	5.6571	7.5021	4.4142	1.9736	4.5951	3.822	6.6053	2.9811	4.8095	5.1002	2.3685	3.1836	4.0125	2.4787	4.9375	3.5701	3.5711	9.9491	2.6199	2.0143	2.8032	2.1581	4.1733	2.0543	2.8258	2.2157	2.1961	2.7016	3.3336	3.5328	4.6262	2.8049	4.8095	2.704	1.8656	2.2259	4.2673	2.73	2.6225	2.0933	1.5709	2.292	2.6493	6.6104	3.1517
BRCA1	21.135	9.5285	16.279	10.64	5.1521	3.1196	8.0851	0.79977	2.5753	3.3992	1.2674	1.3773	1.0045	1.6672	0.8128	1.5297	0.90045	3.1665	0.77146	1.4563	0.55256	7.1425	1.7412	1.228	1.8207	0.81703	0.9987	0.94394	2.5932	0.95173	1.5941	0.47179	2.308	1.2309	1.3782	1.2912	1.1758	1.9497	0.79057	1.1732	1.2003	0.47429	0.83062	0.69668	0.91845	1.3402	0.67248	0.79703	0
FOXK2	61.241	28.036	24.029	39.162	14.495	13.865	13.716	8.2947	6.6366	11.794	12.322	6.928	11.662	10.75	9.5303	7.5028	7.9225	4.0904	8.6685	5.1928	5.4138	11.012	6.5658	8.0626	7.598	2.9053	12.511	10.205	7.8147	7.8537	9.4127	7.2822	6.1811	8.4907	8.6106	5.3728	11.649	5.8216	9.1607	9.3877	9.942	19.42	5.3366	6.6928	8.6322	8.9506	7.9952	9.1139	8.8886
MCM6	72.418	73.31	77.49	48.077	31.074	33.099	22.752	3.0712	14.376	1.5073	6.0808	3.9697	7.0453	9.925	4.1103	4.4621	3.6215	0.92175	5.3899	5.1076	6.5469	7.4331	4.2519	2.409	2.6247	1.8467	6.6478	4.1661	2.332	2.6958	3.3045	3.514	7.7224	7.7894	8.761	6.7958	7.4428	2.116	4.2481	3.9906	5.3988	2.7362	3.9294	2.7445	4.1156	4.1425	3.6441	3.4718	4.1098
PRKDC	31.945	53.901	78.656	57.01	22.092	23.638	38.294	6.4218	14.242	9.1003	7.3429	7.3252	6.5816	9.5372	10.684	5.668	6.3843	3.1445	6.6268	8.6593	7.5211	13.258	7.6081	4.7306	5.6031	3.844	11.193	5.0045	8.2419	5.3981	6.2444	6.512	9.5789	8.2687	9.8896	3.0499	7.7318	6.5304	7.0075	5.8689	7.4737	5.754	5.9372	5.0384	6.8952	8.1887	5.9569	9.142	11.649
ZNF324	10.921	8.4995	13.042	6.3555	6.6508	2.593	3.6811	3.4648	2.9231	4.3743	5.7922	2.2921	2.9804	3.5167	3.4144	1.795	2.614	1.0361	4.1264	1.441	2.4061	2.0408	1.8685	2.4988	1.8618	1.5897	2.8941	3.4257	2.6918	2.8062	2.04	2.1397	2.5172	3.009	3.2949	1.9097	3.4052	1.8886	3.2529	3.996	5.832	0.82512	0.81491	0.73096	2.38	2.774	3.0512	3.5351	2.7695
ZNF544	23.591	25.43	34.639	27.651	6.4972	12.342	11.101	5.5367	5.4669	6.6356	6.5606	2.8202	7.0272	5.3337	4.7572	3.6684	5.0752	0.87493	4.2028	5.7611	4.4847	9.5573	4.4351	2.5742	2.6372	2.7837	5.1982	3.2624	2.164	2.8556	1.9403	5.1926	2.8159	6.2341	4.4539	4.0554	5.1748	2.8912	4.6648	6.039	5.7089	0.45376	3.1639	2.6205	3.0371	4.1976	3.7662	5.2085	7.0514
ZNF93	8.5609	9.2609	12.221	6.4186	0.94457	6.9155	3.3618	0.55614	2.1082	1.0529	1.0379	0.69828	1.8461	2.4155	0.45397	0.53646	1.2802	0.70336	0.56921	1.5108	1.3633	1.909	0.87728	0.29085	0.42806	0.59951	2.4306	0.77305	0.78224	0.3079	0.88659	0.62018	1.3294	1.3681	0.94611	0.69791	2.1948	0.48413	0.42694	0.76916	0.93842	0.20977	0.99875	0.44809	0.46998	0.55401	0.54757	1.552	2.8049
TIMELESS	34.347	40.909	44.883	40.126	18.887	10.398	17.287	0.8422	7.5374	4.0044	2.6425	2.0875	3.18	5.9226	1.9198	0.96856	2.3284	4.078	1.8492	4.2082	2.7311	3.6731	1.4899	1.4339	1.4904	1.0774	3.6747	1.0328	1.7042	1.6567	1.3897	1.8427	4.5214	1.9319	1.5173	2.6208	1.9484	2.1731	0.87869	1.6725	2.969	4.0578	2.2622	1.5737	1.045	3.096	0.73331	2.4031	2.5346
TRIM24	15.85	27.42	25.31	27.234	11.313	20.548	9.4016	4.6546	4.4373	2.7734	5.5163	4.0326	5.8864	7.4502	4.3024	3.4579	4.8275	7.4833	4.9272	3.9541	3.7967	28.781	3.8934	4.2011	4.5365	3.8436	6.876	4.8205	7.2075	4.3135	3.8848	14.865	6.4703	6.0476	4.7505	5.7725	5.8699	3.8661	4.392	5.5343	3.5204	4.2452	4.0381	3.5595	4.4021	4.7712	3.8807	13.129	6.4372
HCFC1	20.721	31.771	27.036	27.017	15.292	11.665	11.17	5.6818	11.822	12.003	7.2952	7.0031	9.5771	12.543	7.1768	7.2949	8.4267	5.0363	5.4788	7.5905	7.7152	5.2084	5.1693	6.8221	4.6367	3.3552	10.633	7.5516	8.0744	6.0244	6.0753	6.7447	7.9862	6.6602	7.3694	4.5767	10.467	6.4036	5.8177	7.4574	9.4863	10.148	3.8855	4.7934	6.6364	8.5439	5.972	10.675	8.1444
TONSL	29.101	14.267	18.386	16.836	7.4212	4.6824	14.139	0.46262	2.5243	0.55845	3.1579	0.5942	1.226	2.775	1.1109	0.79773	0.97886	0.82691	1.1217	1.5394	1.361	1.6974	1.066	1.1715	0.64939	0.49575	1.2369	1.0546	0.44335	0.77807	0.50633	0.79295	1.6824	0.90838	0.84564	3.6575	0.99654	0.52467	0.78267	0.71409	2.7364	0.24093	0.48915	0.48611	0.5796	1.4126	0.59465	0.75315	0.37167
PARP1	88.432	154.32	147.72	132.49	62.922	74.283	51.523	25.403	55.163	26.233	13.204	27.557	16.508	28.32	31.705	14.364	22.494	9.809	11.497	29.327	20.407	23.816	17.473	30.575	24.912	8.2895	17.045	26.831	41.352	26.697	31.3	13.503	21.386	17.008	15.771	13.146	15.172	35.977	28.479	20.413	13.867	30.906	11.123	18.528	27.465	27.122	23.404	24.058	19.449
CENPP	5.7086	5.1161	4.2373	4.6192	1.6611	0.64591	2.9044	1.2871	1.2276	0.41041	2.6185	0.78179	0.9196	1.0147	0.84949	0.54848	0.90437	0.34549	1.4045	0.94364	0.75243	1.2552	0.54701	0.73492	0.738	0.13606	0.78513	1.0723	0.82594	1.184	0.77313	0.71671	0.7337	0.85559	0.87128	0.46657	0.73706	0.56494	1.0511	0.76438	3.6596	2.9625	0.53174	1.7077	1.7949	0.66928	1.4434	0.46202	0.70146
ZNF142	8.1169	8.8128	11.528	10.16	5.3033	3.7958	3.5178	3.6271	5.2006	4.6691	5.437	3.9004	4.6262	4.6707	4.4754	4.0764	3.9934	1.0339	4.3548	3.8072	6.1655	3.5673	3.4161	3.7868	3.4771	1.6441	4.9718	4.8312	4.2262	3.4991	3.7244	2.8717	3.1951	3.734	3.2456	1.5227	4.1926	4.2064	4.1087	3.8693	5.0844	2.5859	2.2016	2.329	4.0257	3.7406	4.0054	4.5086	2.8523
ZBTB39	7.8355	5.5137	5.4907	6.3871	1.6885	3.2661	2.1978	1.1805	2.7027	0.69154	1.9175	1.4811	2.2574	2.6079	1.2123	1.0124	1.6008	0.80652	1.9344	2.1662	2.1977	5.2863	1.8755	0.95244	1.285	1.0407	3.3326	1.0192	2.0296	1.1493	1.0424	1.0947	1.8751	2.3155	2.4297	1.0664	3.4616	1.5832	1.0726	1.046	2.4334	0.47891	0.6597	0.77078	0.77854	1.4062	0.98345	1.9805	1.3773
HMGN2	220.87	327.59	199.45	284.15	115.88	45.762	122.06	19.518	71.832	50.321	46.439	20.138	71.78	106.37	25.296	47.399	58.635	34.007	46.854	49.431	55.925	28.681	64.435	17.436	28.477	25.323	49.814	30.331	35.591	18.297	30.634	50.262	62.606	80.19	77.126	53.09	81.75	36.032	28.877	36.417	46.885	11.299	34.984	21.406	23.733	30.474	26.807	35.437	72.373
EZH2	52.962	41.717	35.737	51.652	27.92	21.007	15.449	0.33198	8.7212	0.21306	6.9161	0.55395	1.2334	2.6151	0.44448	0.27862	1.2074	0.95195	4.9645	2.7331	3.3891	26.864	0.77524	0.33915	0.64402	0.69033	2.3796	0.61038	0.86805	0.60207	0.54311	1.1612	4.4268	0.77177	1.3694	4.0815	1.367	0.59865	0.33901	0.35159	5.1903	5.5564	1.2233	1.1697	0.48026	0.89935	0.47022	1.2365	0.50754
SMARCA4	64.842	77.308	107.99	78.305	47.928	29.314	35.376	14.167	18.757	12.067	23.185	13.24	13.105	19.714	18	9.0541	13.827	5.7242	17.062	10.709	9.7277	31.382	7.2504	13.284	11.833	6.0956	14.489	20.262	14.757	12.851	14.988	13.346	10.744	9.1694	7.5898	8.9715	10.651	14.639	17.418	21.131	22.867	13.005	6.8708	8.489	16.669	19.396	15.851	19.156	13.946
ZNF131	34.043	23.744	37.768	22.37	13.024	16.312	11.822	5.6396	9.0433	6.5153	10.954	5.4176	9.7137	10.55	5.6483	5.6672	7.1575	3.1652	9.6334	6.335	9.1818	17.938	7.2468	4.3726	4.0805	2.7774	9.7506	4.4613	6.4854	4.8478	4.8861	5.7062	5.7434	10.194	10.548	4.9963	9.9164	4.4291	5.3359	4.7256	7.1575	8.7988	5.8015	3.555	4.2706	5.4394	4.3458	9.3398	8.2268
ZNF3	29.604	46.932	34.12	36.167	16.274	25.783	10.948	6.9508	9.1125	8.623	11.286	7.3348	22.666	19.611	5.528	7.7645	9.8097	7.1427	11.136	8.0265	12.056	5.2696	8.5417	6.3295	9.255	5.0616	20.583	8.1988	16.069	6.7413	6.3172	7.2418	8.7387	15.609	12.324	17.272	14.766	8.6479	4.8695	9.4514	10.316	4.1404	5.9583	4.8273	5.8963	6.1943	6.7247	9.3687	9.4095
DOT1L	17.038	12.66	18.916	16.971	7.6256	9.5152	7.6076	2.9975	6.9618	6.0726	6.8704	6.2382	3.9313	6.4906	2.3198	2.8796	5.0751	5.874	5.1624	4.6076	4.9931	36.722	2.1316	2.9707	4.1463	1.7996	4.8453	4.3459	11.047	4.5013	5.8207	6.6202	4.8983	2.9347	3.1352	6.5021	4.705	3.9418	1.7986	3.8203	9.173	6.7007	1.7391	3.1294	2.5299	4.6417	4.4647	4.2814	3.3875
HIRA	43.166	29.439	32.937	23.22	14.521	11.966	15.941	9.6543	8.9016	7.9725	8.5594	8.7022	9.3462	9.0084	9.9581	5.6862	4.9235	5.2299	8.1287	4.4092	5.0853	5.4029	6.1448	9.9053	7.2277	2.7492	8.4584	8.9458	6.2787	10.805	7.4923	6.7784	7.9301	6.9689	7.0556	8.5172	8.2917	6.7338	9.0389	10.175	8.4781	6.2777	3.7962	4.5184	8.8175	10.056	9.0321	7.7066	38.437
RAI1	19.851	10.479	20.492	15.86	8.0925	10.922	7.0042	5.567	4.9134	8.1244	8.6241	5.0573	6.8105	15.542	7.8394	5.7396	7.7626	1.4084	6.6348	4.3213	3.6393	2.6183	4.7308	4.775	5.04	3.156	6.8445	6.2661	4.9358	4.44	7.0642	6.1809	3.5503	5.3479	6.8408	1.4178	9.0935	4.5739	5.4233	9.1678	7.7719	2.1112	2.6829	2.6959	5.2552	5.5337	8.5949	7.091	3.3547
ZNF669	5.3381	10.15	8.101	9.6312	3.7685	6.6445	2.2452	1.8767	2.8747	1.3837	2.1335	1.0964	2.6632	2.2461	1.4553	0.87291	1.4671	0.41398	1.5578	1.6155	1.758	3.5817	1.6331	0.8035	0.78456	0.9674	4.1648	0.82951	2.0105	0.91393	0.86247	1.4345	1.3513	3.3526	2.8248	1.2246	2.3726	0.98184	0.71404	1.2134	2.0239	0.70452	0.70386	0.62686	0.70855	1.242	0.68788	2.1734	4.1307
TCF19	81.384	57.817	38.066	40.419	29.253	8.0907	23.266	0	0	0	0	0	0	0	0	0	0	0	0	0	0	0	0	0	0	0	0	0	0	0	0	0	0	0	0	0	0	0	0	0	0	0	0	0	0	0	0	0	0
TAF4	11.589	8.7094	9.4697	10.222	4.2695	11.245	4.3367	2.5467	4.4438	2.8049	4.9184	3.5894	4.8372	5.4229	2.3919	3.3141	3.7753	3.4797	3.4517	3.6344	3.6876	8.9675	3.0558	3.2906	3.1676	1.4535	4.5674	3.3432	4.5632	3.3135	3.4111	3.4109	3.6744	4.108	4.8731	3.1627	5.7148	3.0719	2.3937	2.7023	4.2922	5.048	2.937	2.5027	2.5259	3.0071	2.8401	4.2522	2.9354
ILF3	188.42	177.01	267.87	189.85	116.51	85.67	94.97	22.197	70.319	46.754	67.163	34.413	61.066	76.023	29.407	0	49.26	18.219	56.446	44.457	75.512	53.461	36.649	22.484	24.751	0	61.762	30.86	35.925	26.364	25.881	52.056	36.904	38.492	43.202	26.488	57.819	27.865	24.336	38.263	64.714	48.167	25.694	26.249	27.895	32.842	26.72	46.917	53.666
ATAD2	44.942	52.873	46.563	31.184	27.821	14.225	22.694	1.6991	6.9925	6.6594	3.2747	3.2641	1.7688	2.0756	2.5878	1.6128	3.576	1.4263	2.3726	2.8493	4.016	17.791	1.8855	1.9513	1.6517	1.7605	3.3644	1.8712	1.0585	1.8458	2.7334	1.8589	4.3386	2.4092	3.2695	2.4482	2.363	1.289	1.9208	4.0643	1.8524	2.0578	2.8754	3.5819	1.936	3.0797	2.8222	8.0261	1.8801
SMC1A	31.756	44.789	39.507	53.614	21.932	12.347	20.935	3.8593	14.896	5.6914	7.5923	7.4592	9.9041	10.571	5.3593	7.5128	6.3353	5.5265	5.0636	10.184	7.4293	3.5378	6.2761	5.2545	4.8444	3.4389	12.712	3.8696	9.7964	4.4165	5.4579	5.7401	13.818	9.3372	13.009	7.0008	10.167	5.8661	4.1899	3.7631	6.4294	12.353	5.5941	5.162	5.328	8.1712	3.7945	10.394	11.348
MCM7	340.09	217.57	221.27	158.06	140.12	112.33	101.01	12.451	39.311	10.395	35.258	17.506	41.847	35.159	8.3582	17.585	17.666	8.1884	27.292	19.504	27.472	39.996	16.341	40.24	22.837	8.1022	27.004	11.665	21.498	16.227	15.823	12.632	23.016	29.63	25.257	20.096	29.389	31.324	12.774	11.439	34.799	25.667	15.508	7.7828	11.783	14.589	9.1131	10.862	19.513
TFAP2A	19.753	47.232	85.874	37.892	35.636	12.093	21.455	0.099886	2.8291	0.056479	62.655	0.16668	0.15551	0.1235	0.43148	0.53211	6.9114	0.10173	33.823	0.1208	0.053816	0.87408	0.63523	0.065152	0.16908	4.5952	0.10887	0.085658	0.14783	0.16236	0.044439	0.13325	0.22398	0.10625	0.10505	0.031178	0.17373	0.10159	0.07758	0.12576	39.231	0.023056	3.0792	0.089305	0.22903	0.16824	0.083427	8.9694	0.16727
DNA2	12.155	5.1606	11.645	6.4637	5.0297	3.6995	4.1848	0.79412	2.1103	2.5592	0.55139	1.6504	0.40153	1.2199	0.46865	0.56455	1.8518	0.46743	0.749	1.2618	1.2665	2.1135	0.68361	1.7266	1.6238	0.85383	0.93769	1.0763	2.2538	1.2428	1.7598	0.4506	0.79848	0.54823	0.73305	1.1375	0.38371	1.8521	0.82478	0.80398	0.61205	1.339	0.93269	1.1279	0.89542	1.3317	0.78815	0.90301	0.30009
RAD54L	57.751	18.985	16.961	21.4	14.071	6.556	9.946	0.41904	2.3924	0.22508	0.78148	1.7373	0.17324	1.2954	0.47714	0.1322	0.48714	0.061216	0.41505	0.67798	0.73471	8.3687	0.37426	0.77796	1.0519	0.14803	0.28992	0.53971	0.36345	0.87469	2.1583	0.18852	2.0122	0.1291	0.16242	1.256	0.18541	1.2801	1.1788	0.62226	0.99992	0.27292	0.2161	0.4093	0.49162	0.78897	1.9107	0.21011	0.18847
SKA2	39.855	43.401	34.292	53.068	27.226	14.83	21.13	10.134	5.8877	8.634	5.8155	8.2164	6.1105	8.6859	9.3821	6.6062	5.6189	2.9827	3.6853	4.6428	4.3971	4.5917	11.083	12.02	9.2019	1.9635	6.4364	8.1012	11.283	10.277	7.2482	4.7651	7.2027	8.7556	9.498	4.3801	7.7531	13.087	10.174	14.341	4.0689	1.3074	5.5481	5.9722	9.6712	10.003	7.6951	6.424	12.579
KNTC1	39.021	21.822	23.496	18.442	11.286	11.814	7.0264	0.80857	9.1563	1.2071	1.8755	0.91428	1.2636	1.7259	0.8566	1.5559	1.3283	0.60517	1.6914	4.7487	5.21	13.068	1.7967	0.45907	0.8906	1.5722	1.6452	1.1669	1.3671	0.65684	0.64089	1.89	3.212	1.3417	1.7549	1.8932	1.4962	0.80874	0.82391	0.73804	1.8623	0.2683	1.8961	1.2465	0.80162	1.0294	0.70147	1.6789	0.51263
SHOX2	17.491	26.495	19.501	14.744	9.1827	14.71	0.32924	0.0077722	0.24456	0.85101	1.5915	0.026353	0.021847	0.18422	0.058741	0.47014	0.078624	0.008237	1.9426	0.037023	4.0032	2.4502	0.081027	0.014966	0.017695	0.17537	0.25241	0.0091256	0.072021	0.014467	0.014049	0.06963	0.031355	0.078234	0.35989	0.021029	0.608	0.13824	0.010239	0.15708	2.2928	0.95737	2.9719	0.46562	0.006617	10.003	0.026728	0.016789	0.25181
MDC1	18.832	26.402	23.667	18.233	10.991	10.649	5.2892	0	0	0	0	0	0	0	0	0	0	0	0	0	0	0	0	0	0	0	0	0	0	0	0	0	0	0	0	0	0	0	0	0	0	0	0	0	0	0	0	0	0
KDM1A	70.466	85.736	137.01	109.17	50.877	45.6	50.602	11.806	17.076	24.292	19.794	12.926	25.716	28.725	15.457	12.375	18.477	6.0003	17.315	10.01	12.174	68.549	11.986	10.448	8.9814	7.2219	25.378	15.461	9.2268	12.625	12.068	17.269	15.865	21.375	23.491	13.988	22.719	8.5499	14.782	18.778	18.574	18.175	11.48	9.7522	12.605	12.473	13.909	21.064	22.362
SART3	36.315	31.888	25.94	31.793	18.113	16.408	14.761	8.2264	13.772	13.312	13.242	9.7477	13.748	14.988	10.261	8.6981	10.882	4.47	12.881	11.226	12.413	10.592	8.9533	7.8231	8.689	4.1386	13.757	11.231	12.731	9.5686	9.6948	9.8259	8.9767	12.167	14.095	7.122	15.241	8.6013	9.4226	12.506	10.253	7.3085	8.4217	5.5187	9.1251	9.6678	10.187	9.698	14.854
MAZ	206.81	293.31	132.64	198.54	107.48	92.612	157.95	48.791	45.219	40.49	41.531	34.3	46.439	62.436	44.194	40.665	42.098	18.285	30.415	29.094	31.744	41.954	33.639	65.517	42.636	16.245	36.778	61.998	29.077	59.62	38.652	38.56	43.325	39.293	39.143	54.632	43.715	29.17	58.784	42.408	55.358	73.549	28.349	30.694	49.094	42.245	35.413	66.985	49.72
WHSC1	47.499	49.455	30.135	18.863	27.824	20.249	15.023	9.5849	11.733	9.409	5.6568	8.9251	8.2195	7.4848	9.4219	6.1296	6.3937	2.6213	5.5755	7.6108	8.2128	29.425	6.6649	8.1786	7.2701	3.5545	8.5981	7.8205	8.0312	8.0232	7.0173	4.8109	10.795	4.9092	6.7049	6.5358	6.3477	8.4248	9.7895	9.8569	5.3384	4.1357	4.5295	5.2778	9.1298	8.6578	6.9482	5.1524	4.7838
SETD6	16.583	10.988	17.363	8.1175	6.9142	12.505	3.5561	3.8327	5.0472	7.2673	11.255	4.2742	0	7.1986	4.0917	3.9305	6.3807	5.2081	8.748	4.4241	6.3526	3.9963	4.1874	2.2602	3.5781	3.5774	5.3985	5.1473	3.7822	4.943	3.1323	7.3634	2.5716	7.0106	5.8939	2.8188	5.8244	3.2292	4.234	6.157	8.1022	5.3844	4.2215	3.5145	2.9258	3.6823	4.5338	5.993	7.4342
UHRF1	31.005	21.308	27.211	15.77	24.102	7.5365	12.539	0.21403	3.6941	0.03302	0.90604	0.88164	0.13535	1.3873	0.19479	0.05	0.23075	0.043581	0.64107	1.2836	0.95395	1.8891	0.10625	1.5246	0.78357	0.14922	0.29522	1.4398	3.8693	0.91223	1.1573	0.091193	0.99185	0.034511	0.070976	0.77553	0.041122	0.47045	0.22921	1.0566	1.1036	0.034755	0.17877	0.4221	0.7145	1.1058	0.31428	0.10444	0.1167
HIC2	4.3785	3.9939	4.7447	5.5208	1.1125	2.0666	3.0549	1.1567	1.5287	1.9358	0.72555	2.4128	1.4755	2.2408	1.4858	1.136	1.0667	0.58905	0.99917	1.2169	1.2297	4.109	0.81813	1.2606	1.4697	0.58441	1.7402	2.0889	0.9506	1.9179	3.0016	0.71591	1.3901	1.3433	1.9379	1.2429	2.3593	0.96037	2.0054	1.743	1.058	0.45112	0.46792	0.57282	1.4876	1.0996	4.2888	0.92042	0.62485
DNMT1	74.522	64.148	85.767	67.308	56.12	32.721	38.66	4.7153	23.19	7.5616	9.6258	7.2833	8.1104	13.644	6.5855	5.5483	5.5633	3.1004	7.0227	11.367	16.367	23.482	6.393	5.7619	6.1198	2.5517	9.6031	6.0546	7.9863	5.7206	5.7552	5.1161	8.5899	5.6368	5.7662	3.7018	7.1929	7.2606	5.3809	7.6278	9.5748	3.2808	5.4021	5.0279	5.2567	8.8124	5.4709	6.5299	4.5096
C14orf169	15.52	12.967	17.291	11.722	10.389	6.8923	7.4157	3.2002	5.6377	3.5023	3.0165	2.4934	3.7444	3.9223	3.1602	1.9219	2.883	1.9753	2.4657	2.5106	2.3423	10.708	2.0471	2.3079	2.0929	1.7109	4.2548	3.2782	2.2475	3.2938	2.1474	3.1639	2.3969	4.0628	3.6074	2.4731	4.1258	1.9322	3.4452	4.2447	3.5733	1.4399	1.237	1.9829	2.3191	3.0224	3.0266	2.8181	3.651
CENPF	17.621	33.766	22.267	33.622	15.148	33.711	13.059	0.21871	4.4784	0.041876	0.68892	0.2095	0.12286	1.2145	0.32273	0.1343	0.19792	0.039459	0.39586	0.83713	0.42604	10.862	0.20595	0.13598	0.11831	0.23414	0.7491	0.14783	0.053154	0.18023	0.089128	0.31538	2.8817	0.1213	0.42959	1.6715	0.24219	0.085221	0.32592	0.19372	0.51694	0.13728	0.1653	0.43795	0.4937	0.31821	0.14007	0.22681	0.25262
ATAT1	11.283	12.109	17.57	11.148	6.142	10.449	2.3166	0	0	0	0	0	0	0	0	0	0	0	0	0	0	0	0	0	0	0	0	0	0	0	0	0	0	0	0	0	0	0	0	0	0	0	0	0	0	0	0	0	0
LMNB1	135.31	136.44	57.925	119.86	72.514	47.412	78.443	0.83785	26.52	1.2601	5.767	2.7729	1.6119	8.0966	1.3877	0.48349	2.768	2.1829	3.0355	7.1852	6.9884	11.203	1.2461	1.1224	1.4373	1.332	2.8523	1.9234	1.2553	1.8541	2.0723	0.83152	22.366	1.431	1.9645	11.223	2.3432	1.1039	1.5531	2.219	5.5186	13.661	3.6288	2.1239	1.8644	3.4007	1.6078	1.6777	1.1363
RRN3	38.81	29.568	26.049	40.382	23.369	17.784	19.13	8.1908	12.088	13.69	9.9633	8.59	13.6	11.878	8.9994	9.5265	10.254	8.5577	11.381	11.644	12.874	11.192	10.846	7.5744	7.7522	5.0155	12.929	10.266	11.065	9.0813	9.4362	12.409	9.6848	13.323	15.31	6.9337	12.387	7.2216	8.9101	12.941	8.331	15.103	9.6536	6.1954	9.7968	7.9078	10.031	12.903	17.493
CBX8	21.784	9.1805	5.724	18.255	7.4312	12.87	7.2494	1.2456	2.4197	4.6776	1.9962	0.929	1.5613	4.1714	1.1579	1.2867	2.1586	2.97	1.245	1.0215	1.5561	5.5546	1.155	1.3624	1.5044	0.93883	1.7327	1.3161	1.7917	0.95497	1.0338	3.0147	0.93901	1.4664	0.88264	2.3988	1.4938	1.3141	1.1895	1.3044	2.9247	0.82496	2.9009	1.2041	1.0043	1.6114	0.87135	1.1386	1.1693
SETD1A	15.875	11.416	11.271	12.986	8.4449	6.5806	5.3807	2.9539	5.7776	6.8181	7.7541	4.0162	7.5277	7.7836	3.907	5.3928	4.4512	2.6863	6.294	4.3671	5.5726	10.986	3.5552	4.1343	3.2866	1.9223	6.634	4.4585	4.1448	3.8013	3.2934	4.8161	3.412	5.0668	5.4904	3.2579	7.1749	3.4086	2.8831	4.7819	7.9626	5.9956	2.8601	2.6555	3.2749	3.6834	4.0382	4.8723	5.9192
PATZ1	35.951	22.481	23.123	27.773	22.296	12.352	14.238	5.8738	10.807	6.6514	4.5427	7.1115	16.406	18.04	6.5561	6.6046	11.354	4.7375	5.9757	7.5078	10.361	4.1127	6.0829	7.3661	8.7477	7.8561	12.083	10.234	11.82	7.3241	9.1632	7.4361	5.4332	12.725	10.933	5.915	15.333	8.4863	6.5819	9.9108	8.6363	1.5589	8.0753	2.9678	7.587	6.4164	8.5579	5.5455	12.045
BAZ1B	51.393	56.136	42.239	44.953	37.551	27.658	21.497	9.9151	15.862	14.559	8.8926	12.267	20.752	17.857	12.807	13.905	11.853	4.594	8.1929	11.794	10.685	10.083	14.075	13.846	11.073	6.7056	21.371	10.53	15.972	9.8729	11.16	11.421	12.826	18.653	19.959	8.5945	18.156	13.116	10.707	13.038	5.7102	12.343	10.63	7.4768	9.6325	12.93	10.464	15.992	15.296
ZNF45	7.9388	7.7343	10.77	8.4243	4.3699	5.6146	3.4167	2.4193	3.9633	3.4689	3.5944	2.3894	3.8504	3.6068	2.148	2.3052	3.2181	0.96125	2.7973	3.1552	4.1748	1.7734	2.954	1.5876	1.8009	2.0975	4.2705	1.3533	2.6047	2.0965	1.5787	3.2864	2.431	4.7109	5.4808	2.4596	4.4839	1.963	1.5948	2.1217	2.7315	0.69604	2.0133	1.4312	1.5993	2.1121	1.7193	3.6456	3.2589
ZNF202	8.619	5.734	7.522	7.6993	4.0011	10.015	4.0824	2.1389	3.9869	4.2962	5.153	2.4753	4.9317	6.2082	2.5114	3.0204	3.8711	1.4415	3.2202	4.2361	4.7045	5.4772	3.6311	2.4836	3.3087	1.4836	5.023	2.7011	3.0487	2.5829	2.1242	2.7751	2.0962	4.9292	5.4349	2.1162	5.496	2.3095	2.6973	2.6865	4.319	3.7436	2.566	1.9235	1.7478	2.7108	2.1285	2.1318	2.4281
ZNF7	21.581	22.16	24.801	19.228	12.558	12.352	16.319	4.9986	8.3759	7.3074	13.289	6.7242	11.822	10.068	6.0744	6.6058	8.4823	4.1891	11.004	8.0707	11.649	9.4188	7.9248	4.558	5.8555	3.8592	9.3464	7.4257	8.4621	5.4948	5.2344	7.1909	5.864	11.592	9.9339	7.1679	10.974	5.5802	4.8484	6.2333	10.63	3.8126	6.4369	4.1387	4.4205	4.9005	6.6458	8.3139	10.131
H2AFY	185.61	329.79	97.365	188.67	117.52	102.87	112.38	30.144	60.156	60.016	63.314	35.923	44.939	51.706	36.275	29.886	47.095	18.842	51.87	56.312	37.191	21.509	33.481	30.978	27.732	15.852	47.059	47.005	29.89	34.385	40.246	40.621	59.91	38.169	36.863	98.656	36.121	31.051	45.665	49.007	64.285	66.591	38.96	43.663	42.145	49.515	42.163	44.782	62.361
PRMT6	15.978	21.94	17.88	25.145	11.21	12.023	11.786	5.5857	6.5562	8.6382	4.3929	3.3513	5.5682	6.8372	5.488	2.6232	5.9057	1.8593	3.8087	4.6733	3.6964	5.233	3.9125	2.335	4.2605	2.8026	6.3374	4.879	5.4482	3.9978	2.8997	6.1955	4.2386	4.1118	3.8394	4.4339	7.2406	5.1747	5.6298	8.3271	5.2882	0.66182	2.3386	2.2983	4.3555	6.6385	3.7928	6.5172	8.2971
MCM5	114.8	75.86	114.68	77.002	67.456	42.903	58.284	2.349	37.015	1.1065	11.454	6.7423	10.477	11.623	2.8951	4.7138	5.5621	3.8513	7.5071	16.455	16.094	7.8138	3.9296	2.7153	4.7252	2.7424	7.3971	3.1718	5.7246	3.8589	3.1728	3.5729	8.6536	6.6601	7.4953	7.1182	9.5364	4.9215	2.0602	2.3832	14.211	3.1881	3.8659	3.9169	3.4954	6.3907	3.4079	5.4881	8.3031
ENY2	30.458	67.32	89.705	38.294	33.415	18.762	32.186	11.235	8.8261	8.6145	11.531	8.0484	14.926	13.869	9.1498	11.691	8.9715	9.6123	13.177	7.5273	9.9725	7.5377	13.266	6.1966	7.9904	4.2442	13.752	10.236	6.9186	10.112	7.7122	12.578	10.108	16.245	17.642	12.861	14.141	7.3155	11.447	14.532	7.5507	13.584	11.23	10.015	10.285	8.1972	10.041	11.741	22.413
PCNA	392.77	325.56	535.17	222.53	221.44	257.42	200.81	13.436	52.686	18.733	30.062	16.863	22.572	35.521	13.582	13.882	17.633	14.144	19.547	20.058	13.492	42.842	15.462	13.671	15.75	9.5432	21.193	15.812	22.764	16.512	15.358	26.161	39.449	23.604	25.36	37.911	21.112	17.332	12.906	13.055	25.749	17.272	18.366	14.695	15.224	18.959	14.278	17.173	23.191
ZNF146	59.9	64.01	90.463	72.239	43.636	29.69	41.848	16.55	20.505	26.124	16.084	16.087	25.344	27.47	11.786	13.885	19.322	9.9958	13.799	15.182	18.528	8.3592	20.228	17.631	19.499	9.2022	25.451	17.757	39.383	16.858	18.382	11.858	13.997	26.063	25.368	13.073	22.768	22.559	12.789	13.516	11.153	30.125	17.35	13.541	12.301	13.993	12.579	22.077	25.361
CENPV	73.627	41.26	57.831	31.052	33.333	12.985	30.334	8.1399	2.6008	14.094	1.5459	6.4023	4.4318	9.7793	10.78	5.3049	3.9429	9.0181	1.9529	1.835	2.9094	11.614	3.0036	13.445	12.638	2.0681	8.5793	14.893	10.139	9.6299	10.623	8.6621	9.1335	6.8671	10.618	42.385	12.655	7.7042	12.08	12.22	2.4904	10.523	2.2131	4.8491	9.0045	7.4368	12.011	3.8018	5.932
DPY30	90.238	94.36	99.015	78.723	56.86	78.809	56.324	23.243	17.66	37.1	26.053	21.716	25.927	25.299	21	23.689	27.784	16.785	20.822	18.882	14.904	11.448	32.256	25.066	23.643	17.403	20.665	24.611	20.736	25.101	23.644	40.675	19.918	28.484	24.975	30.99	20.872	25.189	30.525	38.204	15.036	18.427	29.917	18.518	27.519	24.403	19.953	35.324	44.787
ZNF263	34.452	18.44	12.811	22.664	12.426	14.044	10.167	6.6364	9.4912	12.656	10.303	7.8413	13	9.5352	6.3382	7.006	9.2205	4.2371	9.162	8.0726	9.3734	6.1099	7.4332	6.4406	5.1537	4.1066	10.168	8.19	9.2292	6.3951	7.2518	7.3215	5.6992	11.88	12.423	7.0101	11	6.1602	6.76	6.9742	8.989	6.7453	6.4637	3.719	5.5793	5.9179	6.0558	7.9701	6.4297
ORC1	19.698	8.7364	12.317	11.572	7.1609	3.983	8.1697	0.084398	2.7311	0.44739	0.85419	0.18692	0.21994	0.64283	0.099837	0.08471	0.19398	0.069088	0.67846	0.49191	0.68647	3.773	0.10662	0.091225	0.12168	0.11408	0.31482	0.10534	0.14154	0.1666	0.069031	0.33932	1.7981	0.18017	0.1475	1.0521	0.12853	0.1249	0.064009	0.27903	0.85564	0.25995	0.13087	0.084281	0.05881	0.28631	0.047477	0.12998	0.16194
SNAPC4	12.668	7.8596	10.245	12.531	5.6964	8.4187	6.8236	3.2627	5.2243	6.4043	5.9598	6.1709	5.0275	5.6709	4.2869	3.0411	3.8228	4.385	5.0949	3.8904	6.2704	9.6999	2.3889	3.1445	3.2315	1.5354	3.4704	6.5263	3.6068	4.7912	4.2637	3.1194	2.1598	3.443	3.1382	2.1927	4.4138	3.1422	4.3654	5.9591	5.7019	1.7885	2.2222	2.1358	3.6439	3.4206	9.8784	2.7425	2.3103
SUPT16H	65.772	74.619	106.26	77.872	61.787	48.096	44.268	10.911	21.478	14.673	17.705	10.909	24.281	24.876	15.639	14.528	13.652	5.1305	15.996	14.748	15.027	22.361	17.783	9.6206	10.312	6.5566	24.078	12.948	13.205	9.4077	10.855	12.574	17.039	27.091	28.468	10.903	22.733	11.049	12.485	16.71	13.767	9.2965	11.104	8.3428	9.4142	13.48	11.414	18.611	26.541
TCF3	52.556	50.062	56.327	50.979	41.068	32.563	23.65	3.8578	29.956	7.4029	12.119	6.1107	11.232	17.612	4.8497	6.697	9.0869	2.4695	9.6903	13.601	17.763	15.096	7.0858	5.7043	5.2376	4.2422	11.982	5.2134	5.7946	6.2056	4.818	4.5138	5.8692	7.5328	8.4652	11.224	11.927	5.0509	3.5908	3.8962	13.444	4.948	5.8077	6.1009	4.5385	5.5168	4.2682	6.8179	6.3591
HDGF	210.44	266.88	212.19	250.02	146.68	269.89	146.73	33.57	54.782	47.824	97.274	51.524	50.748	60.536	39.301	42.254	56.429	84.361	83.407	30.498	31.681	27.538	48.207	54.613	35.736	24.92	64.899	42.011	44.487	55.391	47.053	49.424	68.571	44.4	50.723	140.26	49.722	35.799	32.895	43.015	92.202	137.72	52.708	53.57	45.391	45.598	41.617	50.782	93.567
FEN1	140.63	80.77	77.937	97.801	66.017	54.52	56.81	4.7537	11.581	4.077	4.137	3.7841	3.2418	6.1456	5.7921	2.2035	2.8574	2.7036	4.4905	3.3336	2.3388	8.0449	2.2388	2.765	5.168	1.5948	3.5317	8.0048	6.631	4.576	3.023	6.7982	7.2705	2.9569	2.4362	5.896	2.1186	4.0218	6.4561	5.6149	4.99	4.2237	1.0429	2.1181	4.2532	6.8705	4.1403	3.1355	3.4096
MCM3	196	121.22	153.34	105.63	107.39	87.978	56.606	5.7182	28.889	4.5772	12.515	8.7058	19.461	27.629	6.9829	12.87	9.8524	4.5272	9.4417	12.574	12.891	9.988	11.916	4.5224	5.6051	3.6015	17.225	7.086	7.7983	8.0661	6.4957	10.36	16.786	19.492	20.877	10.258	19.087	6.7809	5.4177	6.3896	13.606	9.908	8.7482	9.0884	6.2321	8.4241	8.9858	9.2042	11.042
TRIM62	3.7624	7.4311	13.716	14.41	9.7407	6.4693	1.7677	4.2038	3.6197	2.3589	8.4009	4.0019	2.217	2.2851	3.2491	1.4033	2.804	0.47885	5.4549	2.4479	4.6145	1.7699	1.6515	3.8487	5.3804	1.2791	2.3226	5.7042	13.662	4.8957	5.0552	3.9041	1.6312	1.4643	1.0841	1.0502	1.6296	5.9929	2.5996	4.9098	8.1322	1.7695	1.3261	1.3422	4.0764	3.5326	2.0862	4.1779	0.99279
LMNB2	49.998	56.612	54.845	67.376	56.806	32.506	36.036	3.7003	13.224	6.6765	6.4061	5.1453	3.0297	12.866	5.3899	4.524	5.8121	1.8176	4.7898	4.3125	3.0786	10.011	4.3289	4.8799	4.4548	1.9468	5.3485	6.0544	5.0647	4.973	4.0715	4.5392	10.968	4.0011	5.6918	6.0178	6.1229	3.9799	4.1296	6.6716	9.6678	10.721	3.2107	5.4817	4.5278	7.1832	3.7894	4.5581	5.9705
RXRB	29.092	26.329	39.208	33.639	20.208	32.895	13.087	0	0	0	0	0	0	0	0	0	0	0	0	0	0	0	0	0	0	0	0	0	0	0	0	0	0	0	0	0	0	0	0	0	0	0	0	0	0	0	0	0	0
PHF14	32.16	32.542	36.544	43.242	22.362	28.595	19.23	13.919	7.5361	9.8636	5.5001	5.6537	17.737	12.671	8.8989	6.5831	7.2823	5.2733	3.7819	5.6945	5.1747	7.3293	7.8496	5.8671	4.5357	4.2637	13.89	5.414	4.3736	7.2767	6.4185	7.9778	7.885	13.037	11.909	7.1177	10.37	4.9712	9.2642	8.2401	3.0756	4.4827	7.6891	3.8843	9.0076	8.8827	7.0806	7.1737	6.8829
GTF3C5	57.101	41.74	73.695	53.78	36.103	42.13	32.432	11.514	14.429	17.817	23.03	16.161	20.181	21.168	10.816	13.109	15.152	11.374	19.465	12.051	15.415	12.745	11.15	16.423	19.644	6.1445	18.251	18.779	26.138	15.165	19.813	19.83	12.696	15.73	18.302	18.17	19.355	17.632	12.219	13.571	23.013	18.826	10.938	9.7087	14.425	12.315	15.493	11.074	14.838
GTF2H4	28.656	21.287	41.091	17.86	23.396	16.214	13.447	7.7046	7.9518	12.245	7.4757	7.1632	11.192	14.924	8.4143	8.4994	6.8978	10.623	7.5176	8.0745	7.4321	8.4128	7.7937	5.6552	7.0027	2.4079	9.5549	8.7887	8.6183	7.3546	7.7382	8.3165	6.4432	10.216	10.298	6.359	10.815	7.5544	8.0169	9.1082	9.4314	10.206	7.1991	5.5704	6.5749	6.9411	11.887	5.2957	5.6259
PHRF1	25.689	12.676	22.923	21.499	17.431	14.589	12.092	5.0959	10.447	7.473	15.213	6.4167	8.8326	9.5287	5.8654	8.2683	8.3667	9.027	13.177	7.7401	12.264	8.316	5.6814	6.0711	5.9431	3.378	8.6885	7.0795	7.7946	6.2343	6.8573	9.4939	6.562	6.6195	7.6121	8.9808	9.2105	5.8358	4.8017	6.4202	16.608	8.4623	5.0771	4.7027	4.7884	6.8371	5.0917	7.9854	5.5738
L3MBTL2	27.34	25.482	25.811	27.278	17.636	9.2608	20.537	9.7889	11.362	13.517	10.267	9.8654	11.131	12.553	12.021	7.5834	9.2815	6.0438	7.7621	8.7072	9.8952	9.6066	8.4956	9.0795	10.971	3.8601	8.272	12.327	10.616	9.2728	10.909	9.3754	7.1701	10.085	9.8982	4.8936	10.376	12.505	12.502	13.824	11.603	4.5127	5.5515	5.3394	9.3065	11.303	12.551	8.382	8.5734
TAF6L	16.156	11.744	13.62	17.817	9.5721	14.373	9.7608	4.5127	5.7115	7.6547	8.7239	6.6293	7.4827	8.8992	5.4074	3.9018	5.357	8.9537	5.915	4.2593	4.6085	2.9681	3.3438	5.92	6.051	2.1551	6.1652	8.0148	7.6278	6.3355	4.5983	7.3506	3.3069	5.5896	5.4148	5.2883	7.6379	4.7815	4.7891	7.4936	11.07	4.788	2.5041	2.9011	6.3918	5.6176	7.5041	3.4238	7.4845
POLE3	95.007	65.84	77.196	91.727	61.744	25.266	56.912	12.338	26.388	6.6418	28.294	14.642	21.223	20.038	15.486	12.366	13.513	9.3477	26.806	16.456	17.598	23.721	17.915	10.754	10.72	9.5834	19.222	15.917	13.118	13.171	11.967	22.08	17.805	21.636	19.046	16.251	17.61	11.498	14.635	12.692	23.975	38.681	13.769	11.266	12.438	13.892	15.217	15.441	27.661
ZNF230	3.3482	1.6836	2.6383	1.8423	1.1625	2.3598	1.1966	1.019	1.8251	1.6849	1.2598	0.94344	2.1096	1.55	1.0347	0.83856	1.1928	0.36407	1.5818	1.4672	1.9307	1.2596	1.2933	0.72239	0.8542	0.5985	1.7449	0.90198	1.1179	0.88726	1.0185	1.1746	1.1113	1.9721	2.1307	0.97502	2.059	0.98229	0.68534	0.80335	1.096	0.31881	1.321	0.79273	0.59592	0.71715	0.89698	1.0694	1.8397
RAD51	20.341	10.357	13.27	13.511	8.8198	5.1546	15.858	0.15087	2.7839	0.12275	0.8906	0.13874	0.18104	1.1968	0.14591	0.098235	0.38826	0.092133	0.61957	0.76807	0.61997	10.964	0.19423	0.12946	0.12322	0.20405	0.37132	0.11054	0.049532	0.20349	0.12656	0.12638	3.1732	0.31918	0.22479	1.5351	0.20731	0.091805	0.16276	0.18468	1.1266	0.27952	0.16124	0.42707	0.08871	0.34975	0.27722	0.25503	0.24542
FOXM1	68.413	48.617	24.441	54.85	35.126	19.802	38.938	0.47111	6.1685	0.66543	2.721	1.2497	0.76993	2.8712	0.52755	0.7847	1.7842	1.1317	2.2935	2.6648	3.2801	26.609	0.96921	0.60265	0.76068	0.86589	1.0181	0.67976	0.88999	0.94787	0.65132	0.59367	5.6262	0.35387	0.47499	4.1935	0.35893	0.76984	0.49279	0.58842	3.6706	0.12548	1.2201	1.2554	0.58891	1.0279	0.82666	0.63148	0.59261
RASSF7	34.168	20.089	27.066	22.735	35.24	9.1039	17.144	3.845	14.013	10.169	23.39	5.5088	1.8646	9.3323	4.681	1.3542	15.315	30.976	13.489	5.956	8.508	3.5989	2.1346	3.9615	2.5572	7.8157	4.7427	4.2772	1.1428	5.052	9.2292	1.8404	16.501	2.4759	3.3637	44.016	3.5354	2.1509	4.0421	5.1593	23.528	1.0329	8.6628	2.2775	3.3975	2.9092	10.539	8.3744	2.3386
E2F3	13.647	17.386	29.691	21.844	13.458	17.235	8.7717	5.521	5.7718	1.1057	1.8162	3.4879	3.8727	2.6765	4.0449	1.6663	2.9028	0.51836	2.2009	4.7514	3.1104	2.587	2.2659	1.8964	2.099	1.2298	4.8228	3.4886	1.1874	4.3581	4.5037	2.8044	4.2147	3.2224	1.6672	2.2678	1.6725	1.9825	4.4362	4.1869	1.4027	5.1921	2.1809	3.4722	4.8558	3.0911	5.0663	2.2547	5.1726
NKX2-4	0.028686	0.49863	9.1214	8.388	2.9114	15.373	0	0	0	0	0.0060731	0.07528	0	0	0	0	0	0.0083919	0	0	0	0.84955	0	0	0.036012	0	0	0.078971	0.14647	0.0098038	0.034248	0.026511	0	0	0	0.010694	0	0	0	1.609	0.012739	0	0	0	0.026871	0.01117	0.013567	0	0.069754
RAD54B	11.372	11.322	11.545	8.6559	7.8722	3.7107	8.5114	0.8832	1.5444	3.561	1.2993	1.2203	0.93891	1.3536	1.2498	0.51889	1.0284	0.67293	0.85659	0.89825	0.56856	2.3252	1.0376	0.81574	0.83162	0.56325	1.1426	0.88824	0.5917	0.67374	1.2503	0.94101	1.1909	1.1748	0.76151	1.0696	0.69857	0.96583	0.9774	1.2076	1.4226	0.09952	1.0855	0.63902	1.0214	1.2203	1.7523	1.4605	0.6524
WDR5	53.953	38.716	34.648	34.639	26.296	25.747	31.757	7.3669	10.866	13.608	14.271	9.4164	11.002	13.963	9.1747	8.9565	9.9171	7.1513	11.967	6.2596	7.4618	24.778	7.4603	9.0424	8.0014	5.0546	10.55	12.196	9.2042	9.5546	11.333	8.0122	6.8939	10.455	10.334	10.199	12.691	7.0919	10.079	11.836	14.852	13.693	6.2369	7.7988	8.0909	9.9305	8.5816	7.5586	11.128
TAF11	36.539	45.352	64.396	47.444	30.272	38.481	33.654	12.46	16	12.988	22.674	14.692	23.232	20.428	11.909	17.226	16.493	10.529	23.562	15.855	33.159	21.005	18.853	9.3582	13.784	7.787	18.361	21.098	18.426	11.79	13.145	14.017	14.299	20.003	19.126	17.806	17.966	13.212	12.854	14.125	19.099	11.618	13.959	14.607	10.166	13.731	15.194	11.455	16.254
DSN1	36.879	24.584	34.693	22.007	21.94	21.414	13.104	2.4742	9.3777	2.8223	9.0204	3.5206	6.3603	5.3316	3.2373	3.0601	5.2462	2.4397	7.3238	6.9975	8.0461	20.805	4.0722	2.2809	2.6995	3.3106	3.5675	4.6717	1.9092	3.1158	2.5671	6.6845	5.2855	5.0891	5.0452	6.033	4.9846	2.3511	3.4769	3.2491	6.5658	1.3094	4.221	2.7589	2.5961	2.5434	4.0966	5.0006	4.1185
ARID3A	4.2191	2.2444	6.8331	2.6166	1.5156	2.5872	2.2394	0.5814	4.1993	1.9264	1.3508	1.0884	1.1267	2.0882	0.84866	0.8363	1.1629	0.40786	1.0633	2.254	1.1619	8.7466	0.83153	0.39067	0.43443	0.90275	1.687	0.58812	0.59955	0.64564	0.73665	0.85922	1.0028	0.74193	0.60698	3.3261	1.5549	0.82044	0.55594	0.6028	1.1109	1.1547	1.0685	0.92248	0.8051	1.5023	0.58145	1.5338	0.4511
ZSCAN22	1.9973	2.4851	2.6471	2.0502	2.4633	1.4056	1.392	0.83006	1.1888	3.5318	1.7319	0.82925	1.2124	1.5838	0.85509	0.95847	0.80849	0.60806	0.99242	0.61035	0.61263	0.69071	0.80971	0.77538	0.85483	0.38971	1.3174	0.79853	1.1218	0.76427	0.84433	0.82294	0.59543	1.0373	1.235	0.47105	1.0655	0.94014	0.7383	0.84722	1.039	0.4784	0.67831	0.3763	0.52448	0.96151	0.93729	0.78575	0.9094
ILF2	171.59	228.48	252.91	226.63	162.82	171.82	170.01	27.615	53.28	47.757	47.994	29.054	57.165	60.932	29.923	22.569	40.619	21.755	44.081	25.618	22.531	68.858	29.714	24.17	24.923	22.278	57.47	34.962	32.323	28.077	27.83	55.542	44.249	50.05	51.897	37.379	44.133	27.042	32.855	37.242	41.459	55.209	30.418	31.027	29.332	38.773	29.485	58.443	71.149
MYBL2	128.16	53.636	98.974	53.59	44.41	59.687	57.112	0.031536	18.986	0.054591	1.5796	0.11606	0.13169	2.8804	0.083201	0.065226	0.34745	0.071571	1.0826	4.8406	1.5149	6.2944	0.16263	0.079723	0.1025	0.48476	0.37902	0.055508	0.10267	0.12847	0.03905	0.07559	5.5741	0.13593	0.17382	3.7637	0.098068	0.038425	0.047434	0.26196	2.3065	0.035464	0.23717	0.66677	0.16102	0.55383	0.054169	0.1721	0.25046
BRF1	24.162	16.98	23.593	21.284	11.045	19.282	16.643	9.5416	7.4293	12.656	10.488	9.6925	9.0834	11.575	10.096	7.668	9.6678	5.4808	9.9496	6.7719	10.71	6.6137	5.384	10.661	13.295	3.6371	6.3512	17.491	16.618	12.1	11.45	7.0071	4.36	7.3919	8.2756	6.4003	9.6146	12.029	10.231	17.434	13.086	5.9102	5.644	4.3541	10.561	11.958	11.577	5.8693	4.7497
TFAP4	25.774	6.4025	7.8719	11.976	6.0208	7.7004	7.2531	2.3178	5.0418	3.41	5.183	3.3473	6.9286	9.096	2.7865	1.715	3.588	1.9109	4.6305	4.41	5.0729	0.97853	1.9696	3.8371	3.7239	2.2529	3.6025	5.1083	3.7696	3.2231	4.2502	3.3588	2.0348	5.3431	4.276	5.1818	8.5734	2.9681	2.989	2.7897	6.2407	4.1461	3.2817	1.4551	2.9477	2.4198	4.5133	1.4417	4.1167
ZBTB22	8.887	9.4421	6.6712	8.9409	5.8664	11.052	6.5165	0	0	0	0	0	0	0	0	0	0	0	0	0	0	0	0	0	0	0	0	0	0	0	0	0	0	0	0	0	0	0	0	0	0	0	0	0	0	0	0	0	0
NFKBIL1	39.074	17.907	22.469	20.375	16.002	15.571	20.292	0	0	0	0	0	0	0	0	0	0	0	0	0	0	0	0	0	0	0	0	0	0	0	0	0	0	0	0	0	0	0	0	0	0	0	0	0	0	0	0	0	0
E4F1	24.788	17.119	20.642	23.26	12.648	17.81	16.404	6.624	9.3385	10.449	14.448	7.0348	10.67	13.177	7.3541	9.1315	10.306	4.9089	11.593	8.1048	11.356	6.5634	7.2944	6.5983	8.4762	2.9803	8.6482	11.621	9.1746	7.4927	6.9498	11.436	5.5592	8.7031	9.2276	5.6008	10.383	7.0417	6.3468	9.5564	14.585	6.0044	4.5127	5.1565	6.7177	6.7972	7.1528	5.4195	5.2277
ZNF195	13.459	17.284	22.029	15.12	12.086	7.3192	16.024	6.6222	7.4497	5.8907	3.9502	8.284	6.3704	9.6612	5.6587	2.5056	5.4693	3.6108	2.5654	7.5219	7.426	2.9793	3.9041	5.9315	9.7689	2.786	7.0032	8.1985	9.1187	6.5867	8.1174	6.0374	4.9178	5.5916	4.6331	7.0243	5.5778	7.317	6.9417	9.0709	3.9638	6.5408	4.4742	2.7537	6.2711	7.4502	7.413	5.7613	5.1566
ZFPM1	3.3473	1.582	4.9768	1.6752	1.6771	1.4845	3.149	1.6587	1.9507	2.0252	2.3972	1.1372	1.4162	1.7729	1.5802	1.2003	1.8611	2.6525	1.3385	2.308	1.9163	3.1889	0.87035	1.8059	1.686	0.55047	1.2384	2.5885	1.2592	2.8838	1.3583	1.5985	0.95733	1.288	0.88177	6.3232	1.6799	1.2408	1.2114	1.9583	2.9966	0.81656	0.54922	1.5864	2.1912	1.339	1.5233	1.9027	0.5481
CENPE	5.306	14.954	10.608	12.73	11.741	4.7687	8.6937	0.27863	2.4786	0.033888	0.27136	0.33941	0.11398	0.33724	0.14534	0.19403	0.15205	0.015779	0.17043	0.60607	0.33577	3.7344	0.31113	0.090951	0.26327	0.13765	0.34674	0.1654	0.25117	0.15142	0.17458	0.14432	1.3434	0.18188	0.24671	0.92597	0.19293	0.18709	0.19188	0.17756	0.11572	0.038491	0.17292	0.2161	0.2498	0.23591	0.203	0.21574	0.09545
HDAC2	47.533	22.336	74.572	45.349	35.724	34.182	37.761	7.2358	7.7534	11.828	9.0538	6.1184	14.022	13.711	6.2395	8.0902	8.5246	2.6491	6.6411	6.414	5.183	14.348	8.9137	5.4429	6.1137	3.7488	14	5.9689	6.125	6.0754	8.0478	9.8709	9.1292	12.758	13.973	8.5961	10.664	6.9941	7.7702	8.144	5.4199	8.1638	8.2152	6.6602	7.6251	7.2702	9.5444	8.9445	11.944
LARP1	65.499	60.596	48.565	65.125	48.805	39.032	62.631	32.673	26.291	27.298	27.927	23.929	29.198	28.964	32.906	17.556	19.268	13.267	28.02	22.367	22.52	30.319	20.133	21.495	21.034	19.455	24.96	28.165	26.223	27.531	22.72	29.547	22.113	23.222	22.083	15.828	27.021	27.027	34.569	39.245	23.833	28.717	17.259	19.333	30.631	40.309	23.562	22.438	43.271
ZNF2	2.3286	2.659	2.3515	2.1482	1.903	1.6062	1.3244	1.1611	1.2807	1.4935	1.1054	0.89704	1.7677	1.8269	1.3677	0.71195	1.215	0.35712	0.98061	1.1773	1.151	1.6218	1.6281	1.0796	1.2228	0.6104	1.774	1.0813	1.4344	1.154	0.91953	1.4267	0.75206	1.8117	1.2953	0.65466	1.3961	1.0136	1.0673	1.0202	1.023	0.91536	0.97752	0.78656	0.75001	1.1769	1.0281	0.911	0.91888
TFDP1	91.561	96.341	71.808	64.983	63.534	34.524	65.375	12.108	20.287	13.056	20.967	10.151	16.008	21.192	11.805	12.661	14.958	8.043	20.191	13.716	12.073	31.129	16.086	11.094	9.0327	6.8206	18.418	9.0483	7.3514	14.429	9.1847	9.4347	15.398	15.085	10.587	14.887	12.191	10.333	9.8822	13.061	20.031	9.0507	11.621	10.908	9.4099	13.134	11.973	13.196	16.228
BRPF1	23.461	7.0599	15.931	7.5005	8.9896	5.7216	8.9409	2.839	6.7665	3.878	7.8081	3.7719	6.2028	5.7261	3.0707	4.2814	4.1178	1.5004	6.5502	4.9537	6.3764	12.611	3.7502	2.8501	2.6962	2.735	6.2374	3.1883	3.7606	3.4317	3.6044	3.6424	3.6164	5.092	5.2609	3.3317	6.0995	2.7684	2.638	2.6331	6.8769	3.1998	2.8195	2.537	1.9774	3.5793	3.3674	5.1033	5.119
ZNF691	12.499	8.6231	9.3238	11.457	7.9278	10.474	5.5121	3.2532	5.502	5.1107	3.3683	3.7214	9.8223	7.5908	3.4461	5.045	5.7203	5.488	2.4731	4.7973	5.8165	4.0679	5.3108	3.2075	4.5552	2.7596	6.3516	3.877	5.7693	4.0178	3.5654	4.668	2.708	8.5434	6.0565	3.0926	7.795	4.8898	3.5354	3.847	4.0588	1.9902	4.5541	3.0466	3.1478	4.0658	3.5276	3.4635	4.984
ZNF85	8.8274	7.086	17.705	7.629	2.1218	6.2437	6.744	1.416	3.5217	0.61604	2.7471	1.5037	3.1131	3.6431	1.0919	0.95695	2.0165	0.095514	1.4525	2.8597	3.6372	16.425	1.5077	0.61503	1.2576	0.80876	3.2015	4.1491	4.3218	0.80299	0.8756	4.8643	1.4234	2.8739	2.1772	0.47685	2.9415	1.5455	1.5864	1.6768	2.3832	0.13388	1.8759	0.69604	1.0386	1.0908	1.2739	2.6693	4.3997
ANP32A	103.39	95.436	102.18	110.61	80.806	88.344	56.303	23.88	30.318	18.074	11.042	22.246	26.555	32.025	19.087	15.116	25.032	15.892	15.13	27.569	20.018	6.6192	23.166	24.485	25.761	9.0843	19.827	26.104	31.396	21.85	31.572	15.318	23.906	27.432	28.158	27.605	27.353	30.708	28.473	18.706	13.697	12.297	20.055	23.881	26.04	20.752	29.901	33.869	39.592
MTA1	49.192	40.743	46.726	38.029	28.107	59.861	34.306	14.294	18.079	19.518	21.393	20.149	26.879	31.57	14.42	21.162	25.005	12.521	18.096	15.468	23.04	40.178	16.051	18.052	16.911	8.2659	22.298	22.405	27.681	18.763	19.917	15.958	11.741	18.767	20.204	13.336	28.549	14.653	14.389	18.606	23.562	13.227	13.671	20.271	18.141	15.22	16.715	21.158	10.943
CHAF1A	65.77	26.645	34.335	28.332	30.792	15.028	24.727	1.8902	6.4934	1.2077	7.1308	1.9174	2.0841	3.3035	1.9835	1.381	2.6809	1.3721	6.3536	2.3061	3.6643	6.8574	1.765	2.1565	2.2669	1.2912	2.2596	3.0261	2.4374	1.4437	1.3773	2.8802	3.6893	2.009	1.794	2.9135	2.345	2.0786	2.0787	1.8779	6.771	3.5054	1.2871	1.0351	1.9611	2.0001	1.8487	4.739	2.0054
ISL2	1.5759	19.476	0	4.5008	2.2814	1.8619	2.2138	0.049392	0.056713	1.5046	0.064809	0.028692	0	0	0.0059231	0.92779	0.5446	0.0074651	0.061225	0.38827	0.010959	0.4095	0.98626	0.11359	0.1175	1.0819	0	0.13639	0.54146	0.039265	0.1067	0	0.41581	0.011801	0.011307	0.13323	0	0.050026	0.0061701	0.034098	0.011336	0	0.11951	0.022137	0.083742	0.089479	0.012078	1.5258	0
MTA2	82.934	120.33	88.538	89.857	71.047	87.672	51.427	11.142	38.731	19.934	38.511	19.338	27.349	26.869	12.237	15.512	20.44	8.9831	31.189	21.501	26.237	17.673	15.652	13.743	15.817	6.7061	24.763	19.779	23.712	16.784	18.907	18.38	19.13	20.347	20.699	18.223	20.84	14.411	10.591	11.936	47.58	20.032	16.905	11.781	13.529	14.897	14.699	22.347	15.481
ZNF282	18.645	10.126	9.8358	22.515	11.316	11.5	8.2292	3.4706	5.3118	4.5071	9.0154	3.547	9.6703	10.508	4.3406	6.3277	8.8453	3.0717	7.7996	4.3907	5.1413	2.2235	4.7416	4.1141	4.2154	3.1065	8.2409	5.4133	5.5773	4.0949	3.8019	4.5095	4.8617	7.0144	6.1463	7.6144	7.9428	3.7245	3.7913	5.2416	10.922	3.218	3.993	3.508	3.8815	4.1646	3.7533	5.8482	5.4908
HJURP	25.315	25.134	19.865	24.264	38.812	17.734	19.622	0.02783	4.6674	0.0172	0.81574	0.13208	0.15642	1.7291	0.078988	0.052225	0.22365	0.017373	0.8866	1.095	0.90506	10.629	0.23753	0.021735	0.025803	0.14879	0.34455	0.057559	0.018885	0.10217	0.038576	0.15705	2.7341	0.088896	0.11513	2.581	0.068816	0.033122	0.023854	0.045561	1.5182	0.031319	0.068306	0.47977	0.058238	0.30354	0.062128	0.11141	0.12181
CENPA	13.797	30.17	16.573	23.978	16.575	12.341	16.178	0.048812	4.0581	0.079362	2.0437	0.11905	0.054934	1.1399	0.040973	0.052421	0.301	0.030948	1.1161	0.65844	0.52446	1.5268	0.2112	0.052182	0.058988	0.16791	0.30533	0.064188	0.013837	0.067848	0.028027	0.097619	2.541	0.22805	0.13152	2.3758	0.10684	0.11646	0.04253	0.11757	1.3639	0.076318	0.089665	0.39687	0.032968	0.35658	0.062433	0.078051	0.19196
SSRP1	173.99	168.58	157.56	158.93	132.48	103.66	136.65	19.51	40.313	42.725	41.525	22.257	45.973	51.938	25.721	24.796	27.781	17.847	34.262	22.929	28.171	29.243	26.008	21.069	16.905	14.756	39.475	24.961	20.135	24.852	21.301	25.447	34.08	41.965	45.251	29.147	43.557	19.083	24.462	31.763	38.024	70.686	26.329	17.529	22.864	23.354	24.368	31.364	53.851
CENPI	3.6872	8.8074	7.0593	7.0857	6.5883	2.4388	5.5584	0.13888	1.0194	0	0.2273	0.22725	0.21537	0.24295	0.18091	0.10221	0.12716	0.045643	0.1703	0.38271	0.20869	0.24847	0.27917	0.15837	0.14525	0.068687	0.25019	0.10394	0.32051	0.0831	0.11411	0.058903	1.0805	0.20866	0.41559	0.28477	0.33673	0.081668	0.12181	0.10053	0.21584	0.052758	0.11857	0.2035	0.14665	0.33824	0.14801	0.091412	0.085142
MBD3	66.861	71.373	82.591	72.393	61.241	27.714	58.292	26.672	20.493	26.17	21.634	21.587	20.865	28.647	27.178	18.828	19.398	15.788	14.652	12.997	12.856	14.595	13.842	41.913	23.338	9.3358	20.628	36.557	17.586	35.262	19.006	19.666	12.225	18.991	20.718	19.405	21.422	15.096	22.829	18.47	27.94	31.723	11.746	36.397	25.295	23.885	19.544	13.427	15.034
CENPM	83.94	40.505	29.825	46.974	36.257	10.474	46.158	0.38429	8.762	0.38286	3.321	0.37157	0.27557	2.7589	0.45074	0.073161	1.5185	0.16537	1.5478	4.3529	3.508	6.1375	0.1044	0.26566	0.25224	0.63285	1.5439	0.34851	0.064512	0.48184	0.19566	0.28593	5.2367	0.1519	0.15124	6.2331	0.31841	0.45058	0.18462	0.52299	4.3922	0.38012	0.64271	0.51985	0.61429	0.95811	0.60654	0.33441	0.19527
GTF3C2	28.276	26.237	23.3	32.089	19.665	22.815	39.16	5.8143	14.128	9.4182	22.28	8.7921	12.145	12.336	7.0619	7.1274	10.087	5.4138	19.199	10.193	15.387	8.7083	6.595	4.8631	6.4923	5.8824	10.782	8.6014	10.425	6.6117	7.0176	11.208	9.1983	9.0628	9.2575	10.139	10.676	5.8618	6.0686	7.1079	17.816	9.1282	6.0383	5.8881	6.5122	6.6565	8.0576	10.005	15.77
ZNF408	11.403	6.5745	6.6676	8.0065	8.4988	5.7941	6.1126	2.5552	3.709	2.5781	5.3133	2.9003	4.5062	4.3074	2.5074	2.1813	3.0752	2.8658	4.6357	2.1771	3.1172	2.5867	2.2579	2.8432	3.0554	1.3222	4.2207	3.7663	3.1727	2.9667	2.6492	2.4914	2.6752	4.1656	3.1827	4.58	4.5074	2.4708	2.3697	2.908	5.4838	2.525	1.7613	1.7389	2.2805	2.5361	2.9426	2.2913	3.1392
PHF19	53.107	68.702	40.868	38.333	82.431	32.288	39.957	4.8555	16.426	11.703	5.2854	14.527	7.502	9.7761	4.9929	14.994	8.3945	0.95003	4.8439	7.8085	13.832	3.9724	11.414	10.749	9.3653	1.3655	7.062	10.638	19.645	7.5906	12.914	5.1869	6.2413	7.9849	14.863	3.6582	11.653	8.4409	4.3994	6.4287	8.0267	2.7433	7.4598	5.3297	6.0903	8.5484	7.6561	6.9079	3.279
ZNF416	3.561	4.2479	4.2574	3.4299	4.2243	3.2009	2.4898	1.4284	1.9288	2.0829	4.1863	1.2224	2.3139	1.9719	1.6001	1.0049	1.2888	0.30095	3.0705	0.99282	1.4488	2.6867	1.8088	1.2886	0.93624	0.71779	1.8005	1.486	1.0465	1.3573	1.2842	1.5997	1.0462	2.3154	2.2912	1.086	2.4936	0.71021	1.3192	1.693	3.8171	0.34697	0.87176	0.97155	1.1002	1.1973	2.1031	1.3514	1.8251
EED	14.648	26.292	17.134	18.158	19.177	15.073	12.612	4.3527	13.526	7.141	6.9825	5.7389	8.1604	9.2415	6.0761	6.2232	7.9407	3.1466	6.032	8.8283	10.873	6.0346	5.9731	6.7852	5.5621	3.1737	9.0254	4.9545	4.8545	5.8449	6.1958	4.6233	6.2148	9.3599	10.542	6.0792	7.7213	5.4579	5.9998	5.4357	5.8272	5.1098	7.7665	4.0922	4.7644	6.2738	5.6998	3.8923	6.3585
BRD9	28.861	181.75	25.726	23.309	23.444	40.845	19.986	9.7446	12.663	8.8425	15.8	10.49	14.549	14.978	10.835	11.134	8.8612	6.1705	13.572	10.014	18.677	13.183	11.373	9.0242	11.222	4.65	11.87	17.172	16.339	8.445	8.8593	9.4571	7.9764	13.882	15.397	6.7227	15.256	9.902	11.985	11.425	15.067	7.8818	6.9589	8.2292	10.698	10.468	10.15	8.3054	10.061
RNF40	42.86	32.408	30.755	33.407	28.312	17.57	29.468	8.7271	10.421	11.945	14.406	9.5651	13.755	16.605	11.594	8.8093	10.894	7.1041	13.11	8.2416	8.2701	28.989	7.7409	9.9232	7.5601	5.8782	13.484	11.435	8.8293	9.6604	8.214	11.924	9.2337	11.36	11.833	10.133	12.752	7.9026	9.3465	10.69	14.332	6.0863	6.9808	6.7637	8.7145	11.423	9.2037	12.409	10.717
TRIM26	21.869	14.316	13.698	17.024	13.474	16.458	11.307	0	0	0	0	0	0	0	0	0	0	0	0	0	0	0	0	0	0	0	0	0	0	0	0	0	0	0	0	0	0	0	0	0	0	0	0	0	0	0	0	0	0
SIRT6	18.506	18.709	26.317	18.698	16.21	14.915	16.134	4.1642	8.6372	7.9641	6.2662	5.4313	6.4669	7.4595	6.1156	4.7246	6.5356	3.4752	6.7632	5.6751	7.1241	2.624	4.8789	6.1727	7.5577	2.1148	6.0873	10.109	6.0916	5.1826	5.3913	7.6136	18.132	5.1773	4.4942	9.4071	4.7428	5.3113	5.4632	6.6769	8.4486	2.692	3.8937	4.9764	4.7544	5.7851	6.5841	4.0473	5.2667
DNMT3B	3.8131	3.626	2.5924	1.8422	1.9541	3.1524	2.5975	0.32934	0.70429	0.29756	3.1347	0.39183	0.78856	1.5113	0.4646	0.608	0.51604	0.58906	1.6687	0.5954	0.49399	2.7085	0.36156	0.37027	0.75841	0.5181	0.86077	0.84184	0.4201	0.34763	0.16492	0.45424	0.3262	0.98641	0.74706	0.20166	0.83788	0.35414	0.39523	0.51656	1.8178	0.10271	0.41305	0.4697	0.30673	0.39936	0.28818	0.52545	0.42269
ASF1B	64.669	63.548	41.359	49.698	52.637	19.416	50.3	0.080974	8.7475	0.29358	2.0058	0.23946	0.42231	4.6948	0.21628	0.16326	0.69861	0.2414	1.0856	2.5063	1.8744	19.68	0.27495	0.16357	0.37879	0.46641	0.73558	0.18106	0.25099	0.27301	0.13247	0.54146	6.061	0.33232	0.37731	5.7073	0.36906	0.31305	0.096516	0.22522	3.4288	0.45029	0.61167	0.60018	0.13722	1.2753	0.23931	0.41007	0.33776
ZNF696	3.9832	3.9087	4.7196	2.6515	3.411	2.7218	3.6402	1.8438	2.0977	1.8132	2.4733	1.9246	2.1802	2.438	2.0309	1.2689	1.9511	1.1683	1.7893	1.9354	2.1486	1.3744	1.6024	1.9773	2.1567	1.3969	2.2363	2.892	3.0527	1.8176	1.9222	1.5243	0.98906	2.1193	1.9272	1.3308	2.6393	2.2564	2.0571	2.5622	2.226	0.52772	0.90629	0.71839	1.639	2.1323	1.7485	0.92978	1.6987
ZNF629	13.607	13.948	9.3127	9.3893	11.54	10.163	8.8143	4.2153	1.9297	3.5662	6.1272	4.117	6.5591	7.6763	4.534	2.8541	3.6616	1.0032	6.7299	1.4214	1.9013	2.6059	2.6954	2.6111	3.5395	1.6902	6.5119	5.538	6.065	4.1214	3.1313	5.4048	3.505	4.5902	3.8278	3.6655	5.6586	3.7893	3.5566	4.7163	6.8916	1.2324	1.5221	3.6653	3.6324	4.6764	3.7945	4.0607	6.7075
PARP2	34.323	30.539	44.913	28.779	38.076	18.78	29.386	14.005	9.1405	10.016	16.372	15.911	12.186	15.779	19.416	11.137	7.709	8.1433	15.12	7.2712	11.839	14.141	12.156	12.32	15.492	4.5347	10.305	28.292	23.415	12.709	16.756	14.267	7.0371	14.632	19.755	7.3116	15.42	13.716	22.192	19.741	10.728	10.509	6.9453	7.7538	15.859	13.336	18.495	9.136	11.563
SPC25	22.805	28.572	27.977	22.931	23.231	13.611	23.093	0.4134	3.2349	0.073997	0.38982	0.28041	0.024	1.2672	0.22613	0.048847	0.35148	0.020704	0.43177	0.77113	0.64183	3.111	0.12834	0.11095	0.18632	0.17478	0.50542	0.15895	0.13192	0.40939	0.099839	0.40995	3.0753	0.081724	0.23724	2.1209	0.13075	0.071576	0.27918	0.26747	1.1241	0.0038289	0.22992	0.70403	0.50634	0.70411	0.31742	0.72261	0.27295
SUV39H1	14.296	10.284	8.8879	12.445	10.273	5.3825	10.517	2.1847	3.6677	1.0849	3.3039	3.0471	1.9729	2.7488	2.2474	1.4668	1.3924	2.1527	2.7532	1.5083	1.9584	2.3554	1.3116	1.4639	3.0219	0.85793	1.5542	4.9592	4.5848	2.4895	1.6202	1.0967	2.081	1.6884	2.1808	1.979	2.4813	1.7501	2.3137	4.7943	3.7697	1.0079	0.74173	1.0503	2.6059	2.5684	2.3916	1.782	2.1654
SOX12	15.638	7.4997	11.814	12.58	11.084	25.151	10.994	3.839	2.1831	3.5436	3.0506	4.5983	6.1837	11.766	4.0376	3.6249	3.9141	0.62376	1.8978	1.9077	2.336	4.5548	2.5566	6.1835	5.5961	1.3653	4.6024	6.4366	5.9685	5.9449	5.8359	3.3509	1.5608	4.7735	4.6394	1.4006	7.5517	4.2777	4.352	4.0161	4.408	2.1111	2.2658	2.9043	4.0571	4.062	3.7995	2.551	1.7326
TRIM28	234.79	190.86	250.14	194.04	277.92	108.64	196.49	22.571	56.104	40.122	54.629	29.819	88.07	91.096	26.504	40.783	45.542	18.337	43.904	30.685	37.439	90.523	34.252	26.136	23.592	16.017	59.186	38.562	32.74	28.576	30.245	36.293	34.835	58.088	61.449	39.734	79.377	25.386	25.138	27.857	67.646	47.346	26.09	23.766	25.092	30.131	26.975	32.071	43.254
BAZ2B	0.061378	0.19057	0.19305	0.24963	0.16936	0.097708	0.028136	7.6163	4.366	9.7442	3.3092	8.1058	7.7995	5.3342	5.0435	5.8479	5.2916	1.6203	3.495	5.7005	3.836	17.799	6.7606	6.4817	7.5225	6.4373	11.399	4.8867	15.203	4.8329	6.0097	5.4289	5.7627	8.0694	9.7968	4.7079	8.4092	6.6497	4.4873	4.323	2.5447	1.5279	5.5668	2.8808	5.5255	5.0533	4.1569	9.0874	7.388
MEN1	35.608	24.125	25.432	31.649	15.362	28.448	26.462	7.2575	12.595	11.466	10.532	10.233	10.542	15.351	9.7366	5.527	11.368	9.2684	9.3565	7.6586	10.566	7.4528	4.8258	9.2394	8.8757	5.2601	10.268	13.158	7.8816	9.2063	10.381	10.34	4.1235	7.1876	6.8791	8.8713	9.7595	6.9743	10.509	8.3025	12.204	4.7916	6.4391	5.3517	8.1984	10.17	12.599	8.208	6.6761
MIS18A	19.771	19.544	16.664	20.52	18.564	9.9794	18.255	3.2591	6.2922	1.8728	6.6598	3.4044	3.7313	5.5778	2.6324	2.294	3.8237	1.849	4.8392	2.8543	3.5279	17.186	3.3805	2.4691	3.4765	2.0202	4.0127	3.2098	3.4495	3.5844	2.9664	4.3045	5.7533	4.3068	5.2015	4.8114	4.9909	2.837	2.953	3.3943	4.5722	0.87458	2.2696	2.0312	3.3207	2.1256	3.1708	3.8821	3.3512
ZNF207	80.546	97.021	90.466	111.04	81.425	88.279	91.732	25.128	49.382	33.56	44.278	30.051	41.853	41.951	27.198	28.774	37.14	20.459	44.373	40.222	38.08	38.736	31.934	18.521	22.636	18.001	45.188	21.545	21.849	23.506	24.552	34.086	39.776	38.762	37.968	27.99	32.977	23.789	23.553	29.564	31.309	24.142	27.1	26.511	25.303	26.567	22.388	52.855	43.591
KLF16	23.983	17.812	19.249	24.169	23.146	3.5121	20.326	15.959	6.1702	7.8102	9.7783	12.237	2.69	5.4843	11.122	2.5559	5.0039	2.1075	4.7659	6.0919	3.4395	3.0143	2.7284	10.081	6.2036	1.3049	3.2669	15.71	2.9788	19.51	17.436	3.3113	6.6845	3.085	4.7251	8.0795	2.7533	3.902	14.904	8.8403	11.391	3.2133	2.1226	3.3598	16.587	7.7994	27.438	3.8959	2.1098
FOXP4	17.953	7.7504	29.815	17.971	16.999	22.081	5.1807	2.3047	5.5307	4.0402	4.0894	3.7857	8.1045	13.708	6.3004	4.8484	13.533	4.2322	3.9014	2.1772	3.2836	6.9853	3.6242	4.4132	3.2662	3.9086	6.8585	5.7301	3.8828	2.9714	3.7673	2.6602	4.0762	5.6417	7.1006	6.5837	13.439	3.7752	4.2579	4.8738	5.4838	4.9697	3.952	4.1727	4.5351	2.8262	4.0443	11.203	9.891
H2AFX	80.174	78.097	49.553	64.873	68.224	35.071	75.684	13.5	19.063	16.276	7.5827	13.296	6.7097	16.209	12.18	4.5002	10.606	1.3674	4.3534	5.6013	3.3479	9.754	4.0097	20.982	18.684	2.1787	8.9438	19.528	16.034	13.924	20.11	7.1849	12.864	6.8666	7.2228	14.32	8.3962	19.884	11.891	15.747	12.213	9.3707	3.8861	6.9489	18.646	20.12	14.415	7.7639	6.1977
PPP5C	64.066	66.467	96.469	80.892	70.443	41.391	166.13	20.188	13.432	25.511	15.402	13.101	17.02	19.477	24.751	15.62	13.785	13.847	14.01	15.183	12.085	8.8034	13.628	14.86	13.732	6.4581	15.987	29.437	17.801	17.104	16.931	22.676	13.373	15.019	15.913	11.654	17.617	14.248	21.835	24.4	17.203	18.051	11.617	18.058	17.652	21.901	15.568	15.99	20.287
FUBP1	44.635	79.986	68.841	73.348	56.29	68.519	68.749	13.854	35.853	36.964	12.059	16.153	15.423	19.403	16.215	15.565	19.159	6.1977	9.0367	32.589	27.961	15.868	17.788	10.461	9.8643	13.059	28.477	6.4573	14.336	9.8479	13.847	23.948	19.783	16.983	22.789	13.806	18.51	11.96	13.488	16.824	11.416	14.405	15.085	13.395	14.714	15.382	9.0681	28.918	40.645
SPC24	17.114	20.253	15.865	20.885	16.2	18.017	25.582	0.16912	2.1944	0.042311	0.33241	0	0.27268	0.9642	0.12166	0.15102	0.21508	0.30451	0.31954	0.8307	0.62803	1.4248	0.3926	0.072306	0.03609	0.21864	0.38128	0.30094	0	0.10278	0.13636	0	2.4732	0.35832	0.18943	1.2196	0.23948	0	0.20657	0.038219	0.99506	0.11122	0.14348	1.1091	0.19969	0.20045	0.12125	0.071232	0.46518
OIP5	8.8917	20.013	11.202	17.775	16.639	9.2905	14.041	0.33538	2.2921	0.20677	1.2748	0.33711	0.21921	1.1283	0.18162	0.20775	0.32889	0.41139	0.61257	0.87865	0.51908	22.213	0.3725	0.27221	0.50621	0.28649	0.31515	0.26551	0.59754	0.19325	0.36449	1.2484	3.2022	0.32462	0.43132	2.2832	0.34271	0.24454	0.17885	0.13886	1.2129	3.277	0.2809	0.30379	0.23711	0.36433	0.23952	0.21027	0.4958
CDC6	32.794	28.811	33.059	28.452	33.393	17.424	30.06	0.62751	3.5316	0.25087	1.0135	0.42364	0.25894	2.1103	0.85018	0.28731	0.64764	0.37024	0.77575	1.2831	0.38764	4.2989	0.30902	0.59173	0.50023	0.5986	0.37644	0.70164	0.23205	0.56288	0.43634	0.60905	4.1723	0.43958	0.2364	2.0644	0.2528	0.24289	0.7358	0.51734	1.0747	0.31912	0.52331	0.99297	0.46677	0.71876	0.38231	0.42631	0.4212
LMX1B	1.2438	0.039789	1.0294	5.8903	0.0086285	1.1071	2.1704	0.0054452	0.0070574	0.02963	0.57278	0.0045063	0.0071512	0.010644	0.21218	0.1078	0.074672	0.0031834	1.0629	0.015485	0.015743	0.47426	0.45691	0.011363	0.010341	5.8556	0.0049359	0.0019933	0.000264	0.006502	0.0075664	0.018659	0.06316	0.048215	0.010152	0.027859	0.010532	1.2229	0.0012031	0.7543	1.5129	0.07405	0.41388	0.32964	0.0023981	0.11882	0.0049875	0.069281	0.080379
CENPL	6.5841	8.1757	6.5499	8.1779	7.3483	8.8226	6.7622	1.0292	2.2173	0.40606	1.4607	1.1315	1.1484	1.079	0.9433	0.64574	0.87381	0.16174	1.6877	1.5036	2.0321	7.9262	1.202	0.6061	0.88928	0.57617	1.4959	0.74529	0.72776	0.66465	0.58595	1.1473	1.3778	1.1737	0.8566	1.2536	0.76658	0.7834	0.85316	1.0206	1.2039	0.92091	0.96395	0.8581	0.82893	0.90947	0.72397	0.70828	0.90852
CEBPZ	34.362	31.775	37.796	39.604	40.101	32.985	36.534	8.6707	14.134	15.51	12.057	8.8203	18.041	14.208	8.2596	11.508	10.983	6.5468	11.04	10.558	9.2363	37.396	14.685	7.8811	7.1576	7.1132	15.273	7.7827	10.602	6.9187	7.3699	20.154	13.174	18.826	22.019	14.999	16.152	8.6045	8.1045	9.6088	6.8585	21.995	9.6648	6.7748	7.8046	9.3872	7.359	17.538	35.281
ZNF232	10.291	11.287	5.471	6.7045	4.3135	11.459	8.6219	1.9906	2.6095	3.5115	2.5412	2.4458	6.2898	4.348	2.1002	10.087	3.4079	2.1324	1.8754	3.0336	3.8332	4.2762	7.2923	2.2485	2.7061	1.2616	4.2788	3.3841	4.0804	2.2037	2.3545	2.0914	2.1734	4.8827	4.7766	2.1109	4.205	5.3694	3.9128	2.5118	1.818	3.1325	2.6266	5.9523	2.6552	2.0078	2.2474	1.6174	2.4665
VRK1	32.981	25.421	55.316	25.176	29.682	18.708	39.152	5.1578	11.972	2.4701	5.7861	5.9949	5.49	5.9822	3.9929	4.3064	3.3488	1.5939	5.6218	6.7745	6.3585	17.774	4.6557	2.9463	5.0485	1.5857	4.448	6.3656	3.2373	4.2579	5.8164	3.3247	6.9343	6.4547	6.9755	5.7409	5.1613	3.6871	6.3573	5.6066	3.2387	1.3872	3.033	2.8205	5.627	3.2624	8.986	4.2735	6.3517
FOXD1	7.1684	7.0998	5.418	5.5494	6.1413	9.4777	6.5185	0.25145	0.33669	0.080476	0.087872	0.83739	0.086051	0.18476	5.2058	2.6106	0.10369	0.023148	0.94551	0.098725	0.22955	3.2645	0.19709	0.73497	0.53854	0.12872	0.10161	0.52885	0.52119	0.93772	0.52453	1.0809	0.066014	0.045774	0.23697	0.081212	0.11891	1.9252	0.20118	2.0727	0.88376	0.10314	3.4839	0.18908	0.23224	1.0339	0.95646	0.038647	0.17578
TRIM27	28.477	28.613	37.348	22.432	29.464	29.793	23.638	0	0	0	0	0	0	0	0	0	0	0	0	0	0	0	0	0	0	0	0	0	0	0	0	0	0	0	0	0	0	0	0	0	0	0	0	0	0	0	0	0	0
CENPH	26.921	27.627	21.588	22.867	25.716	16.869	30.325	1.3698	8.3767	0.81187	6.0584	1.4491	1.9402	4.7334	0.86041	1.4144	2.1232	0.64727	4.0572	2.7866	4.7677	17.598	1.8182	0.83358	1.4988	0.80429	1.3603	2.0885	1.4611	1.5005	1.3295	0.93542	4.071	2.3586	2.9278	3.3471	3.3502	1.2162	1.2641	1.5407	4.0619	1.4925	1.2758	1.6429	2.0301	1.0886	1.3379	2.3308	2.1891
DAXX	55.514	50.161	61.307	42.491	55.672	56.695	26.931	0	0	0	0	0	0	0	0	0	0	0	0	0	0	0	0	0	0	0	0	0	0	0	0	0	0	0	0	0	0	0	0	0	0	0	0	0	0	0	0	0	0
CENPK	21.662	21.184	15.093	13.471	31.099	14.395	19.16	0.12537	6.2336	0.065258	1.8142	0.46925	0.46375	2.2977	0.20849	0.38603	0.60956	0.23361	0.9521	1.8989	6.8519	7.6648	0.5413	0.19178	0.57384	0.40758	0.60539	0.238	0.29934	0.32943	0.29146	0.3036	3.4789	0.5033	0.43635	2.8692	0.44288	0.39653	0.28956	0.4623	2.0234	0.094414	0.96092	1.0366	0.30604	0.61477	0.74315	0.42292	0.054592
CENPO	18.954	18.611	14.506	16.415	19.04	3.665	26.674	3.9135	3.9548	1.9619	3.4423	4.8626	3.203	4.584	3.1816	2.0487	2.2218	0.68828	3.4374	2.624	3.9937	6.7163	1.8186	2.8474	2.8481	0.98299	2.7887	4.4438	4.8155	4.6944	3.7344	2.8075	2.26	1.925	2.5703	2.2657	2.5884	2.7949	3.0888	4.5491	3.6533	1.4792	4.1243	2.4183	3.1557	3.6539	3.932	1.6313	1.4748
PHF5A	77.594	59.165	41.096	62.75	66.693	39.088	67.038	10.099	16.858	16.37	16.578	10.25	16.733	18.984	8.6012	11.796	12.37	10.334	16.472	12.56	13.665	9.4316	16.164	10.008	11.686	6.1759	15.434	12.299	15.763	10.087	10.598	12.704	14.238	20.607	18.526	19.891	15.093	11.27	8.7905	10.254	14.019	17.896	13.558	8.4957	9.0289	10.616	8.2624	13.416	14.687
ABT1	20.208	11.808	17.521	15.743	17.884	18.559	25.324	3.9534	12.378	6.1594	12.08	3.8256	9.2265	9.9916	3.9695	5.8735	6.0772	5.8008	10.231	6.7606	6.9882	5.5306	6.8917	3.2079	3.9117	3.6351	8.6379	4.9638	4.0469	4.5165	4.0639	7.1498	6.7936	10.415	11.56	10.154	11.333	2.957	3.966	4.6681	12.47	4.8419	4.1144	4.1265	3.6503	3.8361	5.0851	5.7435	8.465
ZFP64	9.4829	7.2731	7.8158	5.2083	8.4984	23.48	4.433	3.2715	3.4052	3.4027	6.1078	2.0129	4.0185	4.3149	3.5464	2.5337	4.2386	2.0138	4.6344	2.6472	2.3587	7.098	2.6652	2.3347	2.2294	1.8824	3.3631	2.9409	2.8912	2.353	2.2637	2.8419	3.1826	3.943	3.0069	2.9565	4.3167	2.3973	3.6495	2.3783	5.1706	0.53059	2.518	1.4816	2.6814	3.3017	2.1995	4.2871	1.8454
NDC80	27.875	30.246	21.282	29.17	40.824	23.608	32.093	0.051569	5.8392	0.0049631	0.71933	0.10098	2.3454	2.3235	0.10101	0.55974	4.2721	0.030327	0.69228	2.1508	1.4612	14.776	0.4051	0.044008	0.078148	0.37535	1.2374	0.026874	0.032609	0.081595	0.041327	0.20478	3.7278	2.4849	2.8787	3.1723	1.6009	0.056948	0.040155	0.0647	0.79256	0.054039	0.53974	0.75647	0.04867	0.33959	0.029478	2.4926	0.47178
UCHL5	19.862	26.747	24.236	27.927	28.507	29.593	31.313	12.917	10.05	5.4262	9.6931	7.32	5.8072	4.857	11.738	5.4271	5.641	5.3272	8.1357	7.5954	7.136	5.4154	7.2059	6.8469	6.3335	6.5711	5.906	8.1914	8.0101	6.9889	8.1579	7.699	8.9294	6.154	5.4751	9.368	5.1487	9.5511	11.088	9.5493	6.2745	5.3417	5.7805	7.2	9.168	8.6876	7.6778	11.927	9.6915
NSL1	12.08	9.4769	9.4629	9.1937	11.092	11.548	7.8841	2.2186	2.0906	2.1621	1.371	2.2885	2.1434	2.3421	1.7888	1.4335	1.5468	1.2452	1.1207	2.392	1.8974	1.4589	1.9194	1.7477	2.7824	0.91573	2.206	1.8983	2.9097	2.1731	2.0478	1.6503	1.4583	2.3815	2.6042	1.8351	2.5761	2.5993	1.8981	2.1462	1.0328	0.90825	1.41	1.335	2.054	2.8467	2.0356	2.1525	1.8836
LAS1L	31.368	30.538	45.25	40.793	43.395	19.057	42.333	7.3783	13.372	5.5023	16.636	13.09	17.128	16.801	7.4221	12.798	9.8715	9.2494	14.68	10.861	13.271	15.859	11.089	8.9796	12.293	5.2244	12.937	13.584	17.525	9.2332	11.551	11.507	10.286	18.243	17.635	7.0489	16.198	14.425	8.7308	11.852	16.325	7.1218	7.1673	4.4322	7.5724	8.6911	12.098	9.7736	14.407
DLX6	7.0885	8.1774	0.046486	12.224	0.0076855	13.033	9.0942	0.78128	0.22554	0.017512	0.84546	4.5191	0.022726	7.7429	1.3739	0.072054	0.13634	0.014253	0.57924	0.031962	0.7429	3.7895	0.018649	0.21695	0.41813	0.089531	2.7287	1.0023	0	0.41657	8.4277	0.030049	0.12633	0.22535	0.15115	0	0.95151	0.038213	0.68937	3.4946	0.8767	0.0035242	0.15567	0.1057	0.77687	0.26581	10.692	0.23328	0.024286
ESCO2	4.438	9.7868	4.1846	5.5807	7.4722	1.6507	6.0776	0.28721	2.1238	0.018635	0.17592	0.068157	0.020177	0.45581	0.045208	0.013663	0.14067	0.0038039	0.15052	0.45152	0.28528	3.5331	0.099814	0.016595	0.076296	0.07733	0.14314	0.023185	0.040943	0.1047	0.044135	0.076392	1.8299	0.030113	0.063563	5.2555	0.036093	0.086838	0.082002	0.040632	0.21403	0.016978	0.06127	0.20943	0.042831	0.20313	0.06792	0.073152	0.029534
ZNF200	4.6532	4.7792	4.4661	5.4953	5.9104	13.173	5.1338	1.7095	3.1065	1.8521	1.6292	1.5954	2.6855	2.4673	1.6089	1.4859	2.0054	0.71499	1.4405	2.2117	2.9888	14.214	2.2272	1.1268	1.4203	0.99826	2.8898	1.7468	1.4598	1.5015	1.3203	1.8037	2.5452	3.0313	2.7129	2.1293	2.6469	1.5192	1.8886	2.151	1.4391	1.3721	1.6402	1.9953	1.4326	1.762	1.8774	1.7559	1.6611
ZNF256	4.1263	4.7812	5.0023	5.2751	6.155	6.5681	2.1826	1.7917	2.6992	1.6825	7.1016	1.6617	3.0601	2.4132	1.5056	1.7162	1.8986	0.22618	5.8434	2.6184	3.6374	2.6387	2.2841	1.1316	1.3975	0.9324	2.0951	1.612	2.7761	1.3021	1.3384	2.0536	1.4483	3.1447	2.8522	2.3842	3.1139	1.3253	1.2758	1.7325	4.6667	0.91041	1.8845	2.1742	1.261	1.1506	1.2729	2.5985	3.285
ZNF205	10.699	7.5387	6.5539	6.9314	9.808	9.2091	7.2962	4.2243	1.831	4.6016	6.8754	4.1943	7.7442	7.6059	3.6338	5.0711	5.19	3.4172	5.3104	1.941	2.3705	1.3232	4.0578	5.6892	4.7179	2.6439	5.25	5.7984	3.6468	5.8988	3.9315	5.0469	2.6075	7.3996	6.7804	5.6476	7.784	3.3439	3.1631	5.3529	8.9767	1.4215	3.8934	2.9885	3.9496	4.6091	4.4995	2.8289	3.42
DLX5	4.2705	11.546	0.095105	19.061	0	21.046	10.069	1.2578	1.4274	0.023905	11.818	2.9609	0.18596	26.57	1.4411	0.1689	0.65093	0.038817	7.6055	0.060813	2.3339	0.38458	0.22808	0.35784	0.69376	0.13112	8.9195	1.4285	0.039065	0.66273	4.883	0.071456	0.12265	0.95024	0.45482	0	2.8503	0.064955	1.1608	3.2609	12.854	0.043096	0.57694	0.22971	0.94649	0.09034	4.4033	2.2164	0.40443
SKA1	13.925	9.9063	6.4693	5.871	12.305	4.5183	10.498	0.022772	1.7443	0.025911	0.38384	0.077561	0.035723	0.69023	0.099891	0.041283	0.136	0.011218	0.24606	0.32136	0.22869	4.6217	0.06527	0.030392	0.061069	0.11015	0.19769	0.069041	0.013138	0.049075	0.027721	0.098416	1.9141	0.079156	0.13515	0.65695	0.062622	0.042924	0.052066	0.088807	0.45785	0.0016634	0.059734	0.25031	0.076148	0.26167	0.014558	0.098079	0.043029
GSG2	7.3288	2.2622	4.1224	3.0749	4.9427	1.7632	6.536	0.043621	1.7761	0.03146	0.35482	0.09266	0.078462	0.25089	0.025633	0.01994	0.26471	0.027721	0.23449	0.37023	0.36674	9.9186	0.16356	0.026855	0.10588	0.19671	0.17192	0.063989	0.14913	0.055893	0.1166	0.087844	1.0286	0.036563	0.056111	1.9933	0.051134	0.03721	0.030625	0.06342	0.36524	0.089295	0.20268	0.17975	0.029702	0.16028	0.074942	0.20164	0.80324
NUF2	27.733	33.128	28.516	31.62	41.057	46.08	18.107	0.33652	5.776	0.071401	0.87225	0.46504	0.16987	1.7128	0.26486	0.19401	0.36479	0.094424	0.95938	1.3454	1.2266	36.139	0.37591	0.41051	0.60284	0.22604	0.49132	0.56303	0.85129	0.42873	0.35131	0.24484	2.8029	0.29856	0.23106	2.7684	0.42456	0.3704	0.41426	0.37708	1.222	0.075419	0.22395	0.74465	0.38407	0.42552	0.31712	0.39568	0.12099
PBX2	11.61	10.994	15.226	10.234	16.677	33.512	11.424	0	0	0	0	0	0	0	0	0	0	0	0	0	0	0	0	0	0	0	0	0	0	0	0	0	0	0	0	0	0	0	0	0	0	0	0	0	0	0	0	0	0
INO80E	44.67	47.776	38.772	43.545	65.996	67.16	55.165	15.33	21.313	24.932	20.451	15.876	27.86	34.947	16.167	30.764	28.765	20.735	16.623	26.073	21.159	34.801	23.331	18.843	23.963	10.459	19.127	19.815	16.425	18.407	16.423	30.013	16.053	29.146	28.731	24.182	30.742	18.033	16.32	16.996	25.046	11.876	16.1	13.876	17.053	17.411	16.212	18.092	15.488
H2AFZ	592.39	273.59	334.99	353.58	524.51	272.37	583.17	50.956	109.14	85.107	59.108	67.245	246.15	79.229	57.953	54.417	56.855	24.818	47.106	49.508	44.613	77.517	65.26	54.445	36.937	25.791	98.665	57.944	22.747	61.612	86.159	37.512	94.754	145.74	80.001	88.529	56.665	29.123	69.053	64.004	47.391	119.32	74.349	56.471	57.825	50.27	82.655	19.525	77.419
TRIP13	17.891	99.314	23.292	25.077	30.513	43.16	37.79	0.87956	2.8433	2.6783	1.4312	0.31292	0.59938	2.4996	0.74216	0.37215	0.49647	0.11483	0.95012	0.75931	0.59727	18.183	0.47494	0.70449	0.35418	0.24746	0.83763	0.78196	0.14849	0.61999	0.18636	0.40795	2.4625	0.70543	1.1281	1.6	1.0113	0.18341	1.3828	1.3303	1.1853	0.30056	0.59632	1.0479	1.2293	0.64376	0.24151	0.52663	0.45416
RAD18	6.3745	3.3655	8.0111	4.0087	8.9906	3.488	8.779	0.95207	2.5859	0.7945	2.7841	1.2801	2.3195	2.386	1.1903	1.4823	2.0661	0.75923	2.3061	2.6266	2.7629	2.35	1.7148	0.52599	0.82951	1.271	2.1142	0.78256	0.82601	0.90411	0.74328	1.7867	2.1564	2.137	2.8657	5.5625	2.1682	1.038	0.97839	1.1597	1.9829	0.3954	2.1624	0.96948	0.92535	0.85475	1.1281	3.5421	1.8797
PRMT1	106.35	162.69	175.37	166.84	261.41	157.08	279.11	38.653	54.406	49.306	35.852	31.756	58.441	87.522	33.204	41.752	40.194	17.315	32.181	33.024	28.026	33.826	37.389	25.482	31.895	12.068	53.066	40.002	28.538	37.3	37.091	50.701	33.87	59.561	59.395	27.288	61.107	30.934	34.149	54.017	38.592	64.824	27.895	38.151	37.95	36.854	37.486	35.108	51.12
AURKB	77.462	20.349	42.206	34.173	132.56	50.423	61.336	0.032828	11.352	0.019014	2.0756	0.26686	0.22173	3.3047	0.091856	0.08407	0.52652	0.12714	1.7319	2.0846	1.3089	0.43204	0.2265	0.066736	0.13899	0.23409	0.8559	0.044757	0.03099	0.17648	0.023529	0.23066	6.5537	0.10234	0.24428	5.8769	0.072971	0.015456	0	0.098507	4.42	0.017081	0.23459	0.92612	0.15531	0.70993	0.037264	0.1932	0.42057
CENPN	11.847	18.749	11.678	9.4754	33.562	20.583	18.265	2.1282	3.4673	1.1042	1.5137	1.5095	0.94729	1.6007	1.3184	0.90086	9.5209	1.9576	1.2083	1.1185	0.94632	6.025	1.5521	1.3996	1.9438	0.77163	1.5931	1.2816	1.9552	1.1178	1.4871	1.5032	3.5412	0.68005	0.88086	3.1302	0.66065	1.7377	1.2991	1.461	1.5261	1.9163	0.74874	2.038	1.1289	1.8348	0.98024	19.663	2.6886
GBX2	2.5099	0.016169	0.012442	2.0995	2.5767	0.20732	3.0808	0.19779	0	0.008587	0.015136	0.81741	0	0	0.041507	0	0	0	0.015566	0	0.22979	0.0969	0.013637	0.030202	0.014938	0	0	0.023129	0.042053	0.054875	1.7246	0	0	0	0	0.013305	0.016499	0.51742	0.025846	0.65117	0.12681	0.03092	0	0.015449	0.10018	12.581	1.6358	0.0060194	0
SKA3	21.128	5.7008	10.725	7.3519	16.452	4.3851	16.645	0.70183	1.8757	0.0075381	0.81726	0.21877	0.11261	1.0581	0.10142	0.019039	0.14746	0.018452	0.28586	0.36975	0.24022	4.8208	0.07258	0.087144	0.12554	0.16558	0.1699	0.12267	0.059358	0.6005	0.099346	0.060608	1.62	0.12584	0.10721	1.3597	0.077791	0.10548	0.11084	0.16156	0.61891	0.072182	0.20261	0.21657	0.63138	0.23436	0.13613	0.095648	0.11836
ZNF581	65.652	18.155	19.091	13.931	34.024	17.903	34.001	3.7791	16.726	5.5798	8.3574	4.4688	19.5	13.889	4.3915	7.7614	6.4612	1.9497	8.1077	10.757	10.159	3.5091	6.7382	4.1632	3.4123	4.416	10.48	5.2523	4.5163	4.5944	4.1726	6.3009	4.3828	9.8494	6.2348	13.565	12.018	3.8572	3.1357	3.5744	11.09	5.2943	11.291	4.3442	3.222	3.5552	4.259	2.2749	6.431
ZWILCH	14.542	20.878	13.977	13.1	34.623	14.763	27.579	2.3985	5.5225	1.3479	3.6922	1.7671	2.9608	4.0496	2.8377	1.5349	2.6506	1.545	2.7884	2.9864	4.5961	42.214	2.5761	0.87856	1.8137	1.0714	3.1945	2.3926	1.3784	1.8217	1.3371	1.4472	4.4627	2.6218	3.177	2.469	3.1124	1.5817	2.809	2.5057	3.1072	1.131	1.9311	1.7785	2.3227	2.1306	2.4919	2.5399	2.7377
RUVBL1	54.616	40.519	48.456	55.226	102.74	41.58	121.53	7.035	14.55	12.497	9.2998	7.3281	15.535	21.253	8.3406	8.6799	9.743	6.7236	6.7707	8.0641	5.9005	19.584	8.9432	5.8574	5.2998	3.3215	12.174	6.9481	5.7411	9.3472	6.8173	12.214	11.457	15.467	12.981	5.3326	10.683	5.7285	6.9955	15.783	9.2511	6.1132	9.5288	9.7532	10.456	11.594	10.444	8.9917	17.691
CENPQ	7.5046	6.7494	8.859	8.3808	20.319	16.842	6.9869	4.1783	3.3398	2.6666	4.0871	4.7684	3.8662	4.1439	2.6623	2.9219	2.1559	1.3263	2.5592	2.9448	2.4506	2.4688	2.765	3.3795	3.7841	0.85924	3.3459	3.3626	7.3975	4.3583	5.3994	2.8687	2.6562	4.1435	4.8082	2.3669	3.0938	5.3111	2.366	2.981	1.4927	1.1799	3.6543	3.1801	3.7747	4.6437	2.5492	3.1378	2.5384
DLX2	0.02906	0.05263	0	0.10048	2.9981	8.3686	1.9084	0.55884	0.0071951	0.032573	0.049361	0.3861	0.0060421	0.018164	0.86156	0.032793	0.040773	0	0.21222	0.015325	0	0.17777	0.23848	0.21884	0.28508	0.0055019	0.0047566	0.70582	0.015295	0.32616	0.46916	0.11407	0.086535	0.0090002	0.008629	0	0	0.022896	0.55099	2.2285	0.38903	0.0169	0.0083043	0.0169	0.36534	0.045513	0.27657	0.016522	0.10233
ETV4	0.23005	0	0.014139	0.010238	21.276	18.147	539.71	0.37396	2.0148	6.0197	2.2379	0.36844	0.41305	1.4908	0.56188	0.27538	1.9232	0.19384	1.3658	0.094135	0.11422	0.58453	0.84592	1.3984	0.52029	0.8164	1.0009	0.49411	0.18723	1.0833	0.18391	1.5233	0.51553	0.49692	0.1835	1.5082	0.53362	0.18422	0.32259	0.86383	2.6475	0.072927	1.3455	1.3059	0.47204	0.33418	0.23107	0.57322	2.1831
[truncated: 180 more columns]

[truncated: 3 more sheets: Figure S2D, Figure S6B, Figure S9B-E]
